# Supplementary material for: Involvement of serum‐derived exosomes of elderly patients with bone loss in failure of bone remodeling via alteration of exosomal bone‐related proteins
Source: Aging Cell. 2018 Mar 30;17(3):e12758. doi: 10.1111/acel.12758 (PMC5946082; doi:10.1111/acel.12758)
Supplement: Supplementary file 2 [file ACEL-17-e12758-s002.xlsx]

## Sheet: Score Sequest HT>0
Accession	Description	Score Sequest HT	Coverage	# Unique Peptides	MW [kDa]	calc. pI	Abundance Ratio: (127) / (126)	Abundance Ratio: (130) / (127)	Abundance Ratio: (131) / (127)	Abundance Ratio: (131) / (126)	Abundances (Normalized): 126	Abundances (Normalized): 127	Abundances (Normalized): 130	Abundances (Normalized): 131	emPAI	Log2(127/126)	Log2(130/127)	Log2(131/127)
P27482	Calmodulin-like protein 3 OS=Homo sapiens GN=CALML3 PE=1 SV=2	39.3322	32.8859	4	16.88	4.42	1.04	1.037	22.435	23.3324	89.9	93.5	97	2097.7	2.455	0.0565835	0.0524159	4.48768
P31947	14-3-3 protein sigma OS=Homo sapiens GN=SFN PE=1 SV=1	118.129	56.8548	10	27.757	4.74	1.076	0.868	19.312	20.7797	514.8	553.8	480.8	10695	12.689	0.105678	-0.204233	4.27143
P36952	Serpin B5 OS=Homo sapiens GN=SERPINB5 PE=1 SV=2	22.5131	20.2667	5	42.073	6.05	1.233	1.025	14.229	17.5444	121.3	149.6	153.3	2128.7	0.711	0.302173	0.0356239	3.83076
P62857	40S ribosomal protein S28 OS=Homo sapiens GN=RPS28 PE=1 SV=1	2.44334	17.3913	1	7.836	10.7	1.949	0.805	7.793	15.1886	3.8	7.4	6	57.7	0.585	0.962734	-0.312939	2.96218
P00742	Coagulation factor X OS=Homo sapiens GN=F10 PE=1 SV=2	2585.95	52.2541	29	54.697	5.94	0.839	1.872	17.899	15.0173	11545.7	9684.1	18125	173339	26262.6	-0.253257	0.90458	4.16181
P48594	Serpin B4 OS=Homo sapiens GN=SERPINB4 PE=1 SV=2	25.3029	24.6154	5	44.825	6.21	1.061	0.836	13.194	13.9988	119.9	127.2	106.3	1678.3	2.03	0.0854247	-0.258425	3.72181
P06454	Prothymosin alpha OS=Homo sapiens GN=PTMA PE=1 SV=2	6.73434	15.3153	2	12.196	3.78	0.596	1.22	23.192	13.8224	44	26.2	32	607.6	2.162	-0.746616	0.286881	4.53556
P02765	Alpha-2-HS-glycoprotein OS=Homo sapiens GN=AHSG PE=1 SV=1	5065.08	65.3951	24	39.3	5.72	0.859	2.324	15.537	13.3463	15660.1	13454.3	31268.1	209036	1.4678e+06	-0.21927	1.21661	3.95764
P63167	Dynein light chain 1, cytoplasmic OS=Homo sapiens GN=DYNLL1 PE=1 SV=1	2.07174	24.7191	1	10.359	7.4	2.96	2.178	4.186	12.3906	3.1	9.2	20	38.5	2.162	1.5656	1.123	2.06557
P04070	Vitamin K-dependent protein C OS=Homo sapiens GN=PROC PE=1 SV=1	857.593	45.987	21	52.037	6.28	0.826	1.739	14.616	12.0728	3674.6	3034.8	5277.5	44356	288.427	-0.275786	0.798258	3.86948
P14625	Endoplasmin OS=Homo sapiens GN=HSP90B1 PE=1 SV=1	533.422	50.8095	41	92.411	4.84	0.621	0.969	17.775	11.0383	3825	2374.8	2300.1	42211.3	27.072	-0.687335	-0.0454314	4.15178
P29508	Serpin B3 OS=Homo sapiens GN=SERPINB3 PE=1 SV=2	25.8195	28.9744	5	44.537	6.81	0.924	0.926	11.71	10.82	193.4	178.8	165.5	2093.7	1.683	-0.114035	-0.110916	3.54967
P22891	Vitamin K-dependent protein Z OS=Homo sapiens GN=PROZ PE=1 SV=2	678.56	50.5	18	44.715	5.97	0.714	2.167	15.113	10.7907	3973.1	2835.4	6145.5	42852.3	342.332	-0.486004	1.1157	3.91772
P62269	40S ribosomal protein S18 OS=Homo sapiens GN=RPS18 PE=1 SV=3	3.59285	7.89474	2	17.708	10.99	1.613	1.24	6.56	10.5813	5.7	9.2	11.4	60.4	0.389	0.689746	0.31034	2.7137
P00740	Coagulation factor IX OS=Homo sapiens GN=F9 PE=1 SV=2	886.231	49.6746	20	51.745	5.47	0.975	1.171	10.843	10.5719	6141.7	5985.4	7007.5	64897.8	122.285	-0.0365259	0.227741	3.43869
P35321	Cornifin-A OS=Homo sapiens GN=SPRR1A PE=1 SV=2	10.2423	28.0899	2	9.871	8.48	0.757	0.946	13.787	10.4368	130.7	99	93.6	1364.9	0.778	-0.401635	-0.0800879	3.78524
Q8WWY7	WAP four-disulfide core domain protein 12 OS=Homo sapiens GN=WFDC12 PE=2 SV=1	2.63998	9.00901	1	12.042	5.5	0.753	1.112	13.602	10.2423	27.5	20.7	23	281.6	0.292	-0.409278	0.153157	3.76575
P10645	Chromogranin-A OS=Homo sapiens GN=CHGA PE=1 SV=7	10.152	9.40919	3	50.658	4.6	1.076	1.218	9.167	9.86369	62.8	67.6	82.3	619.7	0.334	0.105678	0.284514	3.19645
P27797	Calreticulin OS=Homo sapiens GN=CALR PE=1 SV=1	128.289	53.4772	14	48.112	4.44	1.098	1.093	8.963	9.84137	1064.4	1168.9	1277.6	10476.4	14.086	0.134878	0.128293	3.16398
B3EWG4	Putative protein FAM25BP OS=Homo sapiens GN=FAM25BP PE=5 SV=1	5.69188	25.8427	2	9.314	6.15	1.111	0.902	8.761	9.73347	4.4	4.9	4.4	42.9	0.778	0.151859	-0.148801	3.1311
Q14515	SPARC-like protein 1 OS=Homo sapiens GN=SPARCL1 PE=1 SV=2	54.5116	28.1627	11	75.161	4.81	0.967	0.963	10.052	9.72028	212.8	205.8	198.2	2068.7	1.387	-0.0484122	-0.0543923	3.32941
P29373	Cellular retinoic acid-binding protein 2 OS=Homo sapiens GN=CRABP2 PE=1 SV=2	5.2942	11.5942	1	15.683	5.4	0.998	0.829	9.502	9.483	19.7	19.7	16.3	187.2	0.425	-0.00288828	-0.270556	3.24823
Q9NZT1	Calmodulin-like protein 5 OS=Homo sapiens GN=CALML5 PE=1 SV=2	80.08	65.7534	8	15.883	4.44	0.955	0.757	9.434	9.00947	572.4	546.8	414	5158.6	62.096	-0.0664274	-0.401635	3.23787
Q06481	Amyloid-like protein 2 OS=Homo sapiens GN=APLP2 PE=1 SV=2	88.8537	17.1691	10	86.9	4.79	0.862	1.046	9.634	8.30451	433.8	373.8	390.9	3601.3	1.754	-0.21424	0.0648829	3.26813
P05060	Secretogranin-1 OS=Homo sapiens GN=CHGB PE=1 SV=2	29.4275	14.3279	7	78.229	5.07	0.524	0.881	15.307	8.02087	203.1	106.5	93.8	1630.2	0.632	-0.932361	-0.182786	3.93612
P31151	Protein S100-A7 OS=Homo sapiens GN=S100A7 PE=1 SV=4	33.7845	34.6535	4	11.464	6.77	0.839	1.003	9.555	8.01664	437.3	366.9	367.9	3505.8	9	-0.253257	0.00432161	3.25626
Q15149	Plectin OS=Homo sapiens GN=PLEC PE=1 SV=3	46.697	4.20581	15	531.466	5.96	1.011	1.096	7.818	7.904	384.9	389.3	426.7	3043.7	0.103	0.015783	0.132248	2.9668
Q14393	Growth arrest-specific protein 6 OS=Homo sapiens GN=GAS6 PE=1 SV=2	108.788	25.104	16	79.625	6.21	0.994	1.242	7.888	7.84067	862.2	857.1	1064.3	6760.7	2.631	-0.00868224	0.312665	2.97966
P10720	Platelet factor 4 variant OS=Homo sapiens GN=PF4V1 PE=1 SV=1	886.64	59.6154	3	11.545	9.1	1.057	15.225	7.227	7.63894	1613.6	1705.9	25972.5	12329.3	5622.41	0.0799754	3.92837	2.8534
P13667	Protein disulfide-isomerase A4 OS=Homo sapiens GN=PDIA4 PE=1 SV=2	128.473	43.7209	23	72.887	5.07	0.879	0.927	8.657	7.6095	1195.4	1050.9	974.1	9098.1	6.499	-0.186065	-0.109359	3.11387
P46782	40S ribosomal protein S5 OS=Homo sapiens GN=RPS5 PE=1 SV=4	2.95139	7.35294	1	22.862	9.72	1.248	2.055	6.097	7.60906	3.6	4.5	9.2	27.4	0.166	0.319618	1.03914	2.6081
P09601	Heme oxygenase 1 OS=Homo sapiens GN=HMOX1 PE=1 SV=1	3.18331	3.81944	1	32.798	8.25	0.874	0.868	8.51	7.43774	24.3	21.2	18.4	180.4	0.122	-0.194295	-0.204233	3.08916
P47929	Galectin-7 OS=Homo sapiens GN=LGALS7 PE=1 SV=2	103.602	80.1471	8	15.066	7.62	0.975	0.782	7.541	7.35248	549.2	535.5	418.8	4038.2	22.101	-0.0365259	-0.354759	2.91476
P02545	Prelamin-A/C OS=Homo sapiens GN=LMNA PE=1 SV=1	76.1683	25	16	74.095	7.02	0.976	0.893	7.468	7.28877	598	583.5	521.2	4357.4	1.384	-0.0350469	-0.163268	2.90072
P31431	Syndecan-4 OS=Homo sapiens GN=SDC4 PE=1 SV=2	42.8624	25.2525	5	21.628	4.5	1.393	3.041	5.057	7.0444	230.7	321.2	976.9	1624.3	7.111	0.478195	1.60455	2.33828
Q01469	Fatty acid-binding protein, epidermal OS=Homo sapiens GN=FABP5 PE=1 SV=3	53.162	58.5185	8	15.155	7.01	1.093	0.981	6.444	7.04329	564.9	617.3	605.8	3978.1	13.678	0.128293	-0.027675	2.68796
Q13835	Plakophilin-1 OS=Homo sapiens GN=PKP1 PE=1 SV=2	49.294	18.7416	10	82.808	9.13	0.906	0.93	7.644	6.92546	352.1	318.8	296.3	2437	0.621	-0.142417	-0.104697	2.93433
Q5JRA6	Melanoma inhibitory activity protein 3 OS=Homo sapiens GN=MIA3 PE=1 SV=1	56.7596	5.61091	8	213.57	4.84	0.572	1.429	12.029	6.88059	560.7	320.7	458.2	3857.7	0.201	-0.805913	0.515006	3.58844
P10646	Tissue factor pathway inhibitor OS=Homo sapiens GN=TFPI PE=1 SV=1	112.365	31.5789	9	34.992	8.25	0.876	3.415	7.832	6.86083	1282.2	1123.5	3837.1	8799.5	10.103	-0.190997	1.77189	2.96938
P13928	Annexin A8 OS=Homo sapiens GN=ANXA8 PE=1 SV=3	4.03242	4.28135	2	36.858	5.78	1.344	0.725	5.095	6.84768	63.1	84.8	61.4	432.1	0.166	0.426533	-0.463947	2.34908
P46777	60S ribosomal protein L5 OS=Homo sapiens GN=RPL5 PE=1 SV=3	7.66616	9.09091	3	34.341	9.72	1.396	1.435	4.85	6.7706	83.6	116.7	167.5	566	0.35	0.481299	0.521051	2.27798
Q99733	Nucleosome assembly protein 1-like 4 OS=Homo sapiens GN=NAP1L4 PE=1 SV=1	10.2839	7.73333	1	42.797	4.69	0.915	1.344	7.269	6.65114	8.5	7.8	10.5	56.7	0.468	-0.128156	0.426533	2.86176
P25398	40S ribosomal protein S12 OS=Homo sapiens GN=RPS12 PE=1 SV=3	2.91292	6.06061	1	14.505	7.21	1.082	1.615	6.129	6.63158	39.3	42.5	68.6	260.5	0.259	0.1137	0.691534	2.61565
P02775	Platelet basic protein OS=Homo sapiens GN=PPBP PE=1 SV=3	329.107	38.2812	6	13.885	8.79	0.888	3.162	7.458	6.6227	2352.3	2088.4	6604.1	15575.4	73.989	-0.171368	1.66084	2.89879
Q9UK55	Protein Z-dependent protease inhibitor OS=Homo sapiens GN=SERPINA10 PE=1 SV=1	421.777	51.5766	22	50.674	8.27	0.782	1.403	8.403	6.57115	4608.2	3602.2	5053.3	30269.1	60.359	-0.354759	0.488515	3.0709
P14923	Junction plakoglobin OS=Homo sapiens GN=JUP PE=1 SV=3	99.2479	32.2148	16	81.693	6.14	0.84	0.909	7.747	6.50748	702.7	589.9	536	4569.9	2.02	-0.251539	-0.137648	2.95364
P05067	Amyloid beta A4 protein OS=Homo sapiens GN=APP PE=1 SV=3	194.029	32.8571	19	86.888	4.82	0.81	3.386	7.899	6.39819	1640.1	1327.7	4495.8	10487.6	5.19	-0.304006	1.75958	2.98167
P15924	Desmoplakin OS=Homo sapiens GN=DSP PE=1 SV=3	435.621	38.1749	102	331.569	6.81	0.757	0.944	8.274	6.26342	5125.7	3880.9	3662.5	32109.3	2.191	-0.401635	-0.0831412	3.04858
P11362	Fibroblast growth factor receptor 1 OS=Homo sapiens GN=FGFR1 PE=1 SV=3	50.4563	7.78589	5	91.809	6.21	0.768	1.182	8.044	6.17779	614	471.6	557.2	3793.5	0.668	-0.380822	0.24123	3.00791
P08238	Heat shock protein HSP 90-beta OS=Homo sapiens GN=HSP90AB1 PE=1 SV=4	208.168	27.2099	6	83.212	5.03	1.045	1.19	5.866	6.12997	197.8	206.6	245.9	1211.8	4.147	0.0635029	0.250962	2.55238
Q9BUN1	Protein MENT OS=Homo sapiens GN=MENT PE=2 SV=1	1.71402	4.39883	1	36.746	8.59	1.595	1.353	3.827	6.10406	9.9	15.8	21.4	60.5	0.233	0.673556	0.436162	1.93621
P13639	Elongation factor 2 OS=Homo sapiens GN=EEF2 PE=1 SV=4	23.9575	8.27506	6	95.277	6.83	1.279	1.146	4.759	6.08676	188.7	241.4	276.7	1148.8	0.245	0.355016	0.196607	2.25066
P05387	60S acidic ribosomal protein P2 OS=Homo sapiens GN=RPLP2 PE=1 SV=1	19.1661	53.913	3	11.658	4.54	0.973	2.48	6.154	5.98784	121.7	118.4	293.7	728.7	9	-0.0394883	1.31034	2.62152
P62701	40S ribosomal protein S4, X isoform OS=Homo sapiens GN=RPS4X PE=1 SV=2	4.10177	7.22433	2	29.579	10.15	1.031	1.253	5.766	5.94475	51.3	52.9	66.3	305	0.222	0.0440443	0.325386	2.52757
P07900	Heat shock protein HSP 90-alpha OS=Homo sapiens GN=HSP90AA1 PE=1 SV=5	275.12	35.1093	13	84.607	5.02	0.644	1.184	9.178	5.91063	3597	2317	2742.9	21265.8	9.965	-0.634867	0.243669	3.19818
P22532	Small proline-rich protein 2D OS=Homo sapiens GN=SPRR2D PE=2 SV=2	18.6753	61.1111	4	7.9	8.37	1.006	0.797	5.851	5.88611	164.9	165.9	132.1	970.6	5.813	0.00863031	-0.327348	2.54868
P08833	Insulin-like growth factor-binding protein 1 OS=Homo sapiens GN=IGFBP1 PE=1 SV=1	54.4298	38.2239	8	27.885	5.19	0.766	1.076	7.652	5.86143	717.9	549.8	591.9	4207.2	3.642	-0.384584	0.105678	2.93584
P05388	60S acidic ribosomal protein P0 OS=Homo sapiens GN=RPLP0 PE=1 SV=1	17.9281	15.7729	4	34.252	5.97	0.832	2.175	7.039	5.85645	137.6	114.5	249.1	805.9	0.995	-0.265345	1.12102	2.81537
P58107	Epiplakin OS=Homo sapiens GN=EPPK1 PE=1 SV=2	72.8685	12.9666	15	555.279	5.6	1.264	0.755	4.588	5.79923	192.3	243.1	183.6	1115.4	0.165	0.337996	-0.405451	2.19787
O43776	Asparagine--tRNA ligase, cytoplasmic OS=Homo sapiens GN=NARS PE=1 SV=1	3.60015	3.46715	1	62.903	6.25	1.585	1.474	3.649	5.78367	5.8	9.2	13.6	33.6	0.064	0.664483	0.559737	1.8675
O94769	Extracellular matrix protein 2 OS=Homo sapiens GN=ECM2 PE=2 SV=1	57.468	26.1803	12	79.739	5.41	1.06	0.872	5.353	5.67418	639	677.4	590.9	3626.3	1.721	0.0840643	-0.1976	2.42035
Q13131	5'-AMP-activated protein kinase catalytic subunit alpha-1 OS=Homo sapiens GN=PRKAA1 PE=1 SV=4	6.74922	1.78891	1	63.969	8.12	1.023	1.066	5.525	5.65207	7.9	8.1	8.6	44.8	0.194	0.0328061	0.0922074	2.46597
P26583	High mobility group protein B2 OS=Homo sapiens GN=HMGB2 PE=1 SV=2	14.6864	15.7895	3	24.019	7.81	0.606	1.399	9.186	5.56672	181.7	110.1	154	1011.4	0.848	-0.72261	0.484396	3.19944
Q9BQ50	Three prime repair exonuclease 2 OS=Homo sapiens GN=TREX2 PE=1 SV=1	2.98	5.01792	1	30.601	6.83	1.229	1.52	4.438	5.4543	3.9	4.8	7.3	21.3	0.129	0.297485	0.604071	2.14991
P07237	Protein disulfide-isomerase OS=Homo sapiens GN=P4HB PE=1 SV=3	87.1978	27.9528	16	57.081	4.87	1.245	1.252	4.368	5.43816	1361.2	1694.9	2122.8	7404	2.082	0.316146	0.324235	2.12697
P04792	Heat shock protein beta-1 OS=Homo sapiens GN=HSPB1 PE=1 SV=2	27.8134	43.9024	5	22.768	6.4	0.966	1.077	5.567	5.37772	382	369.1	397.4	2054.9	2.728	-0.0499049	0.107018	2.4769
Q92841	Probable ATP-dependent RNA helicase DDX17 OS=Homo sapiens GN=DDX17 PE=1 SV=2	2.53006	1.09739	1	80.222	8.27	1.048	1.134	5.13	5.37624	23.9	25	28.4	128.2	0.054	0.0676387	0.181421	2.35896
P26373	60S ribosomal protein L13 OS=Homo sapiens GN=RPL13 PE=1 SV=4	3.02288	5.21327	1	24.247	11.65	1.647	1.92	3.257	5.36428	15.3	25.2	48.4	82.1	0.145	0.719841	0.941106	1.70354
Q92817	Envoplakin OS=Homo sapiens GN=EVPL PE=1 SV=3	13.3607	2.9513	5	231.463	6.96	1.532	1.059	3.486	5.34055	90.4	138.4	146.5	482.5	0.085	0.615416	0.0827026	1.80157
P00734	Prothrombin OS=Homo sapiens GN=F2 PE=1 SV=2	6197.5	63.8264	41	69.992	5.9	0.978	1.262	5.45	5.3301	33678.7	32951.6	41593.2	179584	10576.7	-0.0320936	0.335712	2.44626
P62913	60S ribosomal protein L11 OS=Homo sapiens GN=RPL11 PE=1 SV=2	5.98431	3.93258	1	20.24	9.6	1.157	1.349	4.545	5.25856	40.4	46.7	63	212.3	0.179	0.210389	0.43189	2.18428
P05109	Protein S100-A8 OS=Homo sapiens GN=S100A8 PE=1 SV=1	21.1836	41.9355	6	10.828	7.03	1.227	0.735	4.267	5.23561	467	573	421.2	2444.9	4.995	0.295135	-0.444184	2.09322
P54652	Heat shock-related 70 kDa protein 2 OS=Homo sapiens GN=HSPA2 PE=1 SV=1	119.128	18.7793	1	69.978	5.74	1.225	1.351	4.215	5.16338	11.9	14.6	19.7	61.5	1.848	0.292782	0.434028	2.07553
Q86TY3	Uncharacterized protein C14orf37 OS=Homo sapiens GN=C14orf37 PE=1 SV=1	2.37317	1.29199	1	84.121	4.34	1.112	0.807	4.64	5.15968	20.1	22.4	18.1	103.9	0.083	0.153157	-0.309359	2.21412
P18621	60S ribosomal protein L17 OS=Homo sapiens GN=RPL17 PE=1 SV=3	3.25712	7.6087	1	21.383	10.17	1.223	2.792	4.186	5.11948	33	40.3	112.5	168.7	0.179	0.290424	1.4813	2.06557
P14314	Glucosidase 2 subunit beta OS=Homo sapiens GN=PRKCSH PE=1 SV=2	20.9533	17.6136	6	59.388	4.41	0.985	1.091	5.129	5.05206	235.1	231.5	252.5	1187.4	0.978	-0.0218044	0.125651	2.35868
P23284	Peptidyl-prolyl cis-trans isomerase B OS=Homo sapiens GN=PPIB PE=1 SV=2	41.1613	44.4444	10	23.728	9.41	1.023	2.483	4.895	5.00758	714	730.3	1813.1	3574.9	3.833	0.0328061	1.31208	2.29131
O60506	Heterogeneous nuclear ribonucleoprotein Q OS=Homo sapiens GN=SYNCRIP PE=1 SV=2	8.42495	7.0626	3	69.56	8.59	1.617	0.878	3.091	4.99815	3.4	5.5	4.8	17	0.17	0.69332	-0.187707	1.62807
Q9Y2K3	Myosin-15 OS=Homo sapiens GN=MYH15 PE=1 SV=5	8.18337	1.38746	2	224.479	5.85	0.692	1.612	7.177	4.96648	174.5	120.8	194.7	866.9	0.048	-0.531156	0.688852	2.84338
P07355	Annexin A2 OS=Homo sapiens GN=ANXA2 PE=1 SV=2	74.1719	37.1681	12	38.58	7.75	1.371	1.094	3.561	4.88213	556.2	762.5	834.3	2715.4	3.047	0.455229	0.129613	1.83228
P08709	Coagulation factor VII OS=Homo sapiens GN=F7 PE=1 SV=1	358.634	35.1931	13	51.56	7.23	0.903	1.133	5.344	4.82563	2473.5	2233	2529.9	11933.6	24.929	-0.147202	0.180148	2.41792
Q14574	Desmocollin-3 OS=Homo sapiens GN=DSC3 PE=1 SV=3	9.80369	6.58482	4	99.906	6.1	1.159	0.899	4.135	4.79246	29.8	34.5	31	142.7	0.152	0.212881	-0.153607	2.04789
Q13217	DnaJ homolog subfamily C member 3 OS=Homo sapiens GN=DNAJC3 PE=1 SV=1	13.1831	16.0714	7	57.544	6.15	1.152	1.235	4.16	4.79232	195.4	225	277.9	936.1	0.624	0.204141	0.304511	2.05658
P62140	Serine/threonine-protein phosphatase PP1-beta catalytic subunit OS=Homo sapiens GN=PPP1CB PE=1 SV=3	11.6001	11.0092	1	37.163	6.19	1.024	1.371	4.641	4.75238	33.9	34.7	47.6	161.1	0.369	0.0342157	0.455229	2.21444
Q13185	Chromobox protein homolog 3 OS=Homo sapiens GN=CBX3 PE=1 SV=4	1.87874	7.10383	1	20.798	5.33	0.958	2.041	4.908	4.70186	7.6	7.3	14.9	35.8	0.179	-0.0619024	1.02928	2.29514
P24593	Insulin-like growth factor-binding protein 5 OS=Homo sapiens GN=IGFBP5 PE=1 SV=1	2.47729	2.57353	1	30.55	8.21	0.738	0.763	6.246	4.60955	40.5	29.9	22.8	186.8	0.129	-0.438307	-0.390245	2.64293
O75635	Serpin B7 OS=Homo sapiens GN=SERPINB7 PE=1 SV=1	2.02487	5.26316	2	42.877	6.8	0.967	0.643	4.753	4.59615	26	25.1	16.1	119.3	0.172	-0.0484122	-0.637109	2.24884
P51858	Hepatoma-derived growth factor OS=Homo sapiens GN=HDGF PE=1 SV=1	10.6622	22.0833	4	26.772	4.73	1.016	1.118	4.516	4.58826	65.2	66.2	74	299	0.624	0.0229004	0.16092	2.17505
P31949	Protein S100-A11 OS=Homo sapiens GN=S100A11 PE=1 SV=2	29.6843	41.9048	4	11.733	7.12	1.499	1.271	3.051	4.57345	645.1	967.2	1229.6	2951.2	4.179	0.584	0.345964	1.60928
P0DME0	Protein SETSIP OS=Homo sapiens GN=SETSIP PE=1 SV=1	9.10714	12.2517	3	34.861	4.31	0.974	1.388	4.632	4.51157	56.1	54.7	75.9	253.4	0.701	-0.0380063	0.473008	2.21164
O95218	Zinc finger Ran-binding domain-containing protein 2 OS=Homo sapiens GN=ZRANB2 PE=1 SV=2	2.62917	7.57576	2	37.382	10.01	2.082	3.344	2.158	4.49296	17.6	36.6	122.4	79	0.212	1.05797	1.74157	1.10969
P21980	Protein-glutamine gamma-glutamyltransferase 2 OS=Homo sapiens GN=TGM2 PE=1 SV=2	2.77292	3.63901	2	77.28	5.22	6.231	1.359	0.717	4.46763	1.5	9.3	12.6	6.7	0.119	2.63946	0.442545	-0.479955
O75369	Filamin-B OS=Homo sapiens GN=FLNB PE=1 SV=2	67.9157	6.03382	9	277.99	5.73	1.198	0.984	3.72	4.45656	192.6	230.8	227.1	858.6	0.306	0.260628	-0.0232698	1.8953
P84090	Enhancer of rudimentary homolog OS=Homo sapiens GN=ERH PE=1 SV=1	1.72192	10.5769	1	12.251	5.92	0.998	2.299	4.455	4.44609	18.5	18.5	42.5	82.4	0.334	-0.00288828	1.20101	2.15543
P20700	Lamin-B1 OS=Homo sapiens GN=LMNB1 PE=1 SV=2	5.2548	2.90102	2	66.368	5.16	1.941	0.612	2.219	4.30708	14.9	28.9	17.7	64.1	0.103	0.9568	-0.708396	1.14991
P31943	Heterogeneous nuclear ribonucleoprotein H OS=Homo sapiens GN=HNRNPH1 PE=1 SV=4	5.76871	8.01782	2	49.198	6.3	7.727	0.2	0.557	4.30394	22.5	173.5	34.7	96.6	0.186	2.94991	-2.32193	-0.844251
Q5T4S7	E3 ubiquitin-protein ligase UBR4 OS=Homo sapiens GN=UBR4 PE=1 SV=1	5.172	1.42774	4	573.476	6.04	1.275	2.55	3.366	4.29165	23.1	29.5	75.2	99.3	0.03	0.350497	1.3505	1.75104
Q9Y446	Plakophilin-3 OS=Homo sapiens GN=PKP3 PE=1 SV=1	13.0475	6.77541	5	87.029	9.32	1.469	0.671	2.914	4.28067	103.5	152	101.9	442.9	0.224	0.554834	-0.575615	1.543
P05120	Plasminogen activator inhibitor 2 OS=Homo sapiens GN=SERPINB2 PE=1 SV=2	4.0711	5.78313	2	46.566	5.63	0.738	1.238	5.793	4.27523	20.5	15.1	18.7	87.5	0.186	-0.438307	0.308011	2.53431
P62249	40S ribosomal protein S16 OS=Homo sapiens GN=RPS16 PE=1 SV=2	4.95722	5.47945	1	16.435	10.21	1.205	1.091	3.546	4.27293	64.8	78.1	85.2	276.9	0.179	0.269033	0.125651	1.82619
P61254	60S ribosomal protein L26 OS=Homo sapiens GN=RPL26 PE=1 SV=1	2.60104	5.51724	1	17.248	10.55	1.197	1.676	3.56	4.26132	40.3	48.2	80.8	171.6	0.233	0.259423	0.745022	1.83188
Q02487	Desmocollin-2 OS=Homo sapiens GN=DSC2 PE=1 SV=1	2.40948	5.4384	3	99.899	5.34	0.805	1.485	5.257	4.23189	31.8	25.6	38	134.6	0.139	-0.312939	0.570463	2.39424
Q96AQ6	Pre-B-cell leukemia transcription factor-interacting protein 1 OS=Homo sapiens GN=PBXIP1 PE=1 SV=1	2.68076	2.05198	1	80.594	5.33	1.693	1.189	2.433	4.11907	19.9	33.7	40.1	82	0.049	0.759582	0.249749	1.28274
P10599	Thioredoxin OS=Homo sapiens GN=TXN PE=1 SV=3	32.9662	31.4286	4	11.73	4.92	1.005	1.243	4.054	4.07427	563.8	566.5	704.1	2296.6	4.623	0.0071955	0.313826	2.01935
P60903	Protein S100-A10 OS=Homo sapiens GN=S100A10 PE=1 SV=2	2.07913	17.5258	1	11.196	7.37	1.587	1.517	2.561	4.06431	25	39.7	60.2	101.7	0.778	0.666302	0.601221	1.35671
P01344	Insulin-like growth factor II OS=Homo sapiens GN=IGF2 PE=1 SV=1	24.5155	15	3	20.127	9.32	0.848	0.833	4.755	4.03224	585.5	496.5	413.7	2361	1.424	-0.237864	-0.263612	2.24945
Q6UWN5	Ly6/PLAUR domain-containing protein 5 OS=Homo sapiens GN=LYPD5 PE=1 SV=2	2.46434	6.3745	1	26.918	7.24	1.265	0.991	3.152	3.98728	4.5	5.7	5.7	18	0.212	0.339137	-0.013043	1.65627
P63244	Receptor of activated protein C kinase 1 OS=Homo sapiens GN=RACK1 PE=1 SV=3	2.81648	4.10095	1	35.055	7.69	0.908	0.966	4.352	3.95162	14.6	13.3	12.8	57.9	0.11	-0.139236	-0.0499049	2.12168
P06702	Protein S100-A9 OS=Homo sapiens GN=S100A9 PE=1 SV=1	34.567	67.5439	7	13.234	6.13	1.475	1.104	2.665	3.93088	499.1	736.2	812.8	1962.3	22.714	0.560715	0.14274	1.41414
P14735	Insulin-degrading enzyme OS=Homo sapiens GN=IDE PE=1 SV=4	10.5884	5.49558	5	117.893	6.61	0.987	1.146	3.967	3.91543	100.1	98.8	113.2	391.9	0.166	-0.018878	0.196607	1.98805
Q07065	Cytoskeleton-associated protein 4 OS=Homo sapiens GN=CKAP4 PE=1 SV=2	4.97869	5.98007	3	65.983	5.92	1.346	0.958	2.874	3.8684	25.3	34.1	32.7	98	0.202	0.428678	-0.0619024	1.52306
Q15185	Prostaglandin E synthase 3 OS=Homo sapiens GN=PTGES3 PE=1 SV=1	16.7215	16.25	2	18.685	4.54	0.707	1.056	5.447	3.85103	177.4	125.5	132.6	683.6	1.31	-0.500218	0.0786098	2.44546
O60240	Perilipin-1 OS=Homo sapiens GN=PLIN1 PE=1 SV=2	1.81446	2.68199	1	55.956	6.42	1.069	1.016	3.598	3.84626	8.4	9	9.1	32.4	0.068	0.0962619	0.0229004	1.8472
P12956	X-ray repair cross-complementing protein 6 OS=Homo sapiens GN=XRCC6 PE=1 SV=2	2.49528	1.47783	1	69.799	6.64	1.637	0.99	2.346	3.8404	25.4	41.6	41.2	97.6	0.053	0.711054	-0.0144996	1.2302
Q9Y4E8	Ubiquitin carboxyl-terminal hydrolase 15 OS=Homo sapiens GN=USP15 PE=1 SV=3	9.98366	5.19878	5	112.348	5.22	1.04	1.111	3.671	3.81784	14.2	14.8	16.4	54.3	0.201	0.0565835	0.151859	1.87617
Q9BXN1	Asporin OS=Homo sapiens GN=ASPN PE=1 SV=2	68.79	35.5263	13	43.389	7.08	0.734	2.936	5.093	3.73826	967.3	710.3	2085.3	3617.5	4.995	-0.446148	1.55385	2.34852
P18124	60S ribosomal protein L7 OS=Homo sapiens GN=RPL7 PE=1 SV=1	9.10625	7.66129	1	29.207	10.65	1.231	2.502	3.008	3.70285	48.2	59.3	148.4	178.4	0.292	0.299831	1.32308	1.5888
Q13283	Ras GTPase-activating protein-binding protein 1 OS=Homo sapiens GN=G3BP1 PE=1 SV=1	2.87702	2.36052	1	52.132	5.52	0.914	1.002	4.048	3.69987	17.9	16.4	16.4	66.4	0.096	-0.129734	0.00288251	2.01721
P17931	Galectin-3 OS=Homo sapiens GN=LGALS3 PE=1 SV=5	8.60543	14	3	26.136	8.56	1.618	1.02	2.283	3.69389	56.3	91.1	92.9	208	0.874	0.694212	0.0285692	1.19093
Q14134	Tripartite motif-containing protein 29 OS=Homo sapiens GN=TRIM29 PE=1 SV=2	27.2201	11.7347	7	65.793	7.15	0.913	1.306	4.025	3.67483	346.6	316.6	413.6	1274.5	0.492	-0.131313	0.385155	2.00899
P05386	60S acidic ribosomal protein P1 OS=Homo sapiens GN=RPLP1 PE=1 SV=1	7.81443	14.0351	1	11.507	4.32	1.009	1.607	3.586	3.61827	80.9	81.6	131.1	292.6	1.512	0.0129262	0.68437	1.84238
P50502	Hsc70-interacting protein OS=Homo sapiens GN=ST13 PE=1 SV=2	78.4761	24.9322	8	41.305	5.27	0.888	1.488	4.073	3.61682	1059.9	941.6	1401.4	3835.1	3.642	-0.171368	0.573375	2.02609
Q13442	28 kDa heat- and acid-stable phosphoprotein OS=Homo sapiens GN=PDAP1 PE=1 SV=1	2.56292	7.18232	1	20.618	8.87	1.256	1.122	2.878	3.61477	19.8	24.9	27.9	71.7	0.166	0.328836	0.166073	1.52507
P22735	Protein-glutamine gamma-glutamyltransferase K OS=Homo sapiens GN=TGM1 PE=1 SV=4	3.83348	3.05998	2	89.73	6.04	0.763	1.239	4.734	3.61204	45.2	34.5	42.7	163.3	0.084	-0.390245	0.309176	2.24306
P30443	HLA class I histocompatibility antigen, A-1 alpha chain OS=Homo sapiens GN=HLA-A PE=1 SV=1	91.6165	38.3562	1	40.82	6.54	1.114	1.283	3.212	3.57817	18	20.1	25.8	64.6	3.365	0.155749	0.359521	1.68347
Q16629	Serine/arginine-rich splicing factor 7 OS=Homo sapiens GN=SRSF7 PE=1 SV=1	5.687	8.82353	1	27.35	11.82	1.585	4.988	2.241	3.55199	15.2	24.1	120.2	54	0.105	0.664483	2.31846	1.16414
P39687	Acidic leucine-rich nuclear phosphoprotein 32 family member A OS=Homo sapiens GN=ANP32A PE=1 SV=1	11.6417	16.8675	4	28.568	4.09	0.623	1.073	5.688	3.54362	270.1	168.2	180.4	956.8	1.154	-0.682696	0.10165	2.50792
O00571	ATP-dependent RNA helicase DDX3X OS=Homo sapiens GN=DDX3X PE=1 SV=3	6.4923	1.51057	1	73.198	7.18	1.001	1.295	3.508	3.51151	26.9	26.9	34.8	94.4	0.103	0.00144197	0.372952	1.81065
P09429	High mobility group protein B1 OS=Homo sapiens GN=HMGB1 PE=1 SV=3	8.69037	20.9302	3	24.878	5.74	0.673	1.827	5.134	3.45518	98.9	66.6	121.7	341.9	1.031	-0.571322	0.869477	2.36008
O60437	Periplakin OS=Homo sapiens GN=PPL PE=1 SV=4	26.0416	7.91572	11	204.623	5.6	0.978	1.053	3.526	3.44843	205.4	200.8	211.4	708	0.178	-0.0320936	0.0745054	1.81803
P62906	60S ribosomal protein L10a OS=Homo sapiens GN=RPL10A PE=1 SV=2	2.07108	12.9032	2	24.816	9.94	0.902	4.944	3.81	3.43662	9.4	8.5	42	32.4	0.311	-0.148801	2.30568	1.92979
O00567	Nucleolar protein 56 OS=Homo sapiens GN=NOP56 PE=1 SV=4	3.37209	2.18855	1	66.009	9.19	1.511	1.146	2.268	3.42695	8.6	13	14.9	29.5	0.059	0.595504	0.196607	1.18142
Q02413	Desmoglein-1 OS=Homo sapiens GN=DSG1 PE=1 SV=2	102.084	19.8284	16	113.676	5.03	0.662	1.145	5.151	3.40996	1189.6	787.8	901.7	4057.9	2.318	-0.595097	0.195348	2.36485
P07910	Heterogeneous nuclear ribonucleoproteins C1/C2 OS=Homo sapiens GN=HNRNPC PE=1 SV=4	8.94709	6.20915	2	33.65	5.08	0.704	1.079	4.836	3.40454	104.1	73.3	79.1	354.5	0.318	-0.506353	0.109695	2.27381
P08493	Matrix Gla protein OS=Homo sapiens GN=MGP PE=1 SV=2	62.6842	11.6505	2	12.345	9.67	0.938	1.566	3.621	3.3965	1080.6	1013.6	1587.7	3670.6	38.811	-0.0923402	0.647084	1.85639
P19021	Peptidyl-glycine alpha-amidating monooxygenase OS=Homo sapiens GN=PAM PE=1 SV=2	5.62502	4.9332	3	108.263	6.42	1.098	0.854	3.023	3.31925	12.9	14.2	12.1	42.9	0.126	0.134878	-0.227692	1.59598
Q09666	Neuroblast differentiation-associated protein AHNAK OS=Homo sapiens GN=AHNAK PE=1 SV=2	115.863	17.0968	35	628.699	6.15	1.288	1.312	2.576	3.31789	1094.1	1409	1848.5	3630.3	0.258	0.365133	0.391768	1.36513
Q12797	Aspartyl/asparaginyl beta-hydroxylase OS=Homo sapiens GN=ASPH PE=1 SV=3	4.40331	3.95778	2	85.809	5.01	1.046	1.664	3.156	3.30118	32.9	34.4	57.2	108.6	0.122	0.0648829	0.734655	1.6581
Q15008	26S proteasome non-ATPase regulatory subunit 6 OS=Homo sapiens GN=PSMD6 PE=1 SV=1	7.96992	8.48329	3	45.502	5.62	1.098	1.37	2.996	3.28961	33.1	36.3	49.7	108.8	0.25	0.134878	0.454176	1.58304
A8MWX3	Putative WAS protein family homolog 4 OS=Homo sapiens GN=WASH4P PE=5 SV=1	3.84496	2.51572	1	51.563	6.67	1.192	1.521	2.746	3.27323	23.2	27.7	42.1	76.1	0.089	0.253384	0.60502	1.45733
Q02878	60S ribosomal protein L6 OS=Homo sapiens GN=RPL6 PE=1 SV=3	9.05249	11.1111	4	32.708	10.58	1.325	2.668	2.461	3.26082	117.6	155.8	415.7	383.4	0.468	0.405992	1.41576	1.29924
P39019	40S ribosomal protein S19 OS=Homo sapiens GN=RPS19 PE=1 SV=2	2.19257	6.2069	1	16.051	10.32	1.448	0.832	2.237	3.23918	52.5	76.1	63.3	170.2	0.179	0.534062	-0.265345	1.16157
P18669	Phosphoglycerate mutase 1 OS=Homo sapiens GN=PGAM1 PE=1 SV=2	5.93434	23.2283	4	28.786	7.18	1.039	1.122	3.1	3.2209	7.3	7.6	8.5	23.6	0.668	0.0551957	0.166073	1.63227
P11021	78 kDa glucose-regulated protein OS=Homo sapiens GN=HSPA5 PE=1 SV=2	90.6169	33.792	15	72.288	5.16	1.021	1.234	3.143	3.209	848.7	866.4	1069	2723.4	2.244	0.0299829	0.303342	1.65214
P08294	Extracellular superoxide dismutase [Cu-Zn] OS=Homo sapiens GN=SOD3 PE=1 SV=2	29.7098	20.4167	4	25.835	6.61	0.999	1.02	3.188	3.18481	115.6	115.5	117.9	368.3	1.512	-0.00144342	0.0285692	1.67265
Q08188	Protein-glutamine gamma-glutamyltransferase E OS=Homo sapiens GN=TGM3 PE=1 SV=4	8.39536	9.66811	4	76.584	5.86	1.491	0.491	2.134	3.18179	33.5	50	24.6	106.7	0.212	0.57628	-1.02621	1.09356
P62316	Small nuclear ribonucleoprotein Sm D2 OS=Homo sapiens GN=SNRPD2 PE=1 SV=1	1.92375	8.47458	1	13.518	9.91	1.003	1.911	3.139	3.14842	17	17.1	32.7	53.7	0.292	0.00432161	0.934328	1.65031
P17980	26S protease regulatory subunit 6A OS=Homo sapiens GN=PSMC3 PE=1 SV=3	2.16299	8.20046	2	49.172	5.24	1.314	1.229	2.384	3.13258	15.5	20.4	25.1	48.6	0.15	0.393965	0.297485	1.25338
P62829	60S ribosomal protein L23 OS=Homo sapiens GN=RPL23 PE=1 SV=1	1.89267	7.14286	1	14.856	10.51	1.201	1.353	2.608	3.13221	20.2	24.3	32.9	63.4	0.259	0.264236	0.436162	1.38294
P13489	Ribonuclease inhibitor OS=Homo sapiens GN=RNH1 PE=1 SV=2	21.6319	18.2213	6	49.941	4.82	1.016	1.223	3.07	3.11912	288.5	293	358.3	899.6	0.585	0.0229004	0.290424	1.61824
Q9BTT0	Acidic leucine-rich nuclear phosphoprotein 32 family member E OS=Homo sapiens GN=ANP32E PE=1 SV=1	6.81328	11.194	2	30.674	3.85	0.678	1.275	4.595	3.11541	24.5	16.6	21.2	76.3	0.585	-0.560643	0.350497	2.20006
Q13630	GDP-L-fucose synthase OS=Homo sapiens GN=TSTA3 PE=1 SV=1	3.50449	3.42679	1	35.87	6.6	0.881	2.548	3.513	3.09495	41.4	36.5	93	128.2	0.11	-0.182786	1.34937	1.8127
Q15056	Eukaryotic translation initiation factor 4H OS=Homo sapiens GN=EIF4H PE=1 SV=5	5.32995	10.8871	2	27.368	7.23	1.687	1.751	1.833	3.09227	1.6	2.7	4.7	4.9	0.35	0.75446	0.808179	0.874207
P29692	Elongation factor 1-delta OS=Homo sapiens GN=EEF1D PE=1 SV=5	5.03577	8.18505	2	31.103	5.01	1.073	0.966	2.877	3.08702	43.8	47	45.4	135.2	0.222	0.10165	-0.0499049	1.52457
Q13103	Secreted phosphoprotein 24 OS=Homo sapiens GN=SPP2 PE=1 SV=1	543.076	44.0758	12	24.322	8.32	0.956	3.871	3.216	3.0745	5608.3	5359.2	20745.1	17235.2	115.591	-0.0649175	1.95271	1.68527
P62995	Transformer-2 protein homolog beta OS=Homo sapiens GN=TRA2B PE=1 SV=1	9.38447	6.94444	2	33.646	11.25	1.425	4.319	2.111	3.00818	73.5	104.7	452.2	221	0.413	0.510962	2.1107	1.07793
P11387	DNA topoisomerase 1 OS=Homo sapiens GN=TOP1 PE=1 SV=2	3.86738	1.56863	1	90.669	9.31	1.537	1.992	1.946	2.991	16	24.6	49	47.9	0.083	0.620117	0.994218	0.960512
Q04637	Eukaryotic translation initiation factor 4 gamma 1 OS=Homo sapiens GN=EIF4G1 PE=1 SV=4	4.44134	1.50094	2	175.382	5.33	0.814	1.281	3.668	2.98575	33.9	27.6	35.3	101.2	0.054	-0.296899	0.35727	1.87499
Q9Y383	Putative RNA-binding protein Luc7-like 2 OS=Homo sapiens GN=LUC7L2 PE=1 SV=2	16.3698	14.5408	5	46.486	10.01	1.087	2.866	2.737	2.97512	103.7	112.7	323.1	308.4	0.738	0.120352	1.51904	1.4526
Q8NE71	ATP-binding cassette sub-family F member 1 OS=Homo sapiens GN=ABCF1 PE=1 SV=2	2.34596	1.30178	1	95.866	6.8	1.24	1.161	2.388	2.96112	9.9	12.3	14.3	29.4	0.043	0.31034	0.215368	1.2558
Q9Y262	Eukaryotic translation initiation factor 3 subunit L OS=Homo sapiens GN=EIF3L PE=1 SV=1	4.78777	3.19149	2	66.684	6.34	0.92	3.034	3.187	2.93204	92.3	85	257.9	270.9	0.122	-0.120294	1.60122	1.6722
P05062	Fructose-bisphosphate aldolase B OS=Homo sapiens GN=ALDOB PE=1 SV=2	24.962	19.2308	5	39.448	7.87	1.332	0.925	2.199	2.92907	201.1	267.9	247.7	589.2	1.081	0.413594	-0.112475	1.13685
Q9Y3R4	Sialidase-2 OS=Homo sapiens GN=NEU2 PE=1 SV=2	1.68712	3.15789	1	42.227	6.87	0.887	1.082	3.253	2.88541	19.1	16.9	18.3	55	0.11	-0.172994	0.1137	1.70177
P49591	Serine--tRNA ligase, cytoplasmic OS=Homo sapiens GN=SARS PE=1 SV=3	1.69009	1.55642	1	58.74	6.43	0.993	1.983	2.889	2.86878	21.5	21.3	42.2	61.5	0.058	-0.0101344	0.987685	1.53057
Q15121	Astrocytic phosphoprotein PEA-15 OS=Homo sapiens GN=PEA15 PE=1 SV=2	2.5024	7.69231	1	15.031	5.02	1.825	1.199	1.565	2.85613	19.4	35.4	42.4	55.4	0.292	0.867896	0.261832	0.646163
Q86VP6	Cullin-associated NEDD8-dissociated protein 1 OS=Homo sapiens GN=CAND1 PE=1 SV=2	16.1615	4.47154	6	136.289	5.78	0.922	1.114	3.094	2.85267	130.6	120.4	134.1	372.6	0.189	-0.117161	0.155749	1.62947
P41091	Eukaryotic translation initiation factor 2 subunit 3 OS=Homo sapiens GN=EIF2S3 PE=1 SV=3	7.82592	9.74576	3	51.077	8.4	1.29	0.868	2.207	2.84703	12	15.5	13.5	34.2	0.212	0.367371	-0.204233	1.14209
Q9NZD2	Glycolipid transfer protein OS=Homo sapiens GN=GLTP PE=1 SV=3	2.38244	4.30622	1	23.834	7.39	1.276	0.801	2.213	2.82379	65.5	83.6	67	185	0.155	0.351628	-0.320126	1.146
Q9Y2Q3	Glutathione S-transferase kappa 1 OS=Homo sapiens GN=GSTK1 PE=1 SV=3	2.32672	7.07965	1	25.48	8.41	2.002	1.291	1.407	2.81681	3.9	7.8	10.1	11	0.145	1.00144	0.368489	0.492622
P43243	Matrin-3 OS=Homo sapiens GN=MATR3 PE=1 SV=2	2.30596	2.00708	1	94.565	6.25	0.686	0.881	4.098	2.81123	6.1	4.2	3.7	17.2	0.041	-0.54372	-0.182786	2.03492
Q08554	Desmocollin-1 OS=Homo sapiens GN=DSC1 PE=1 SV=2	61.8847	16.3311	11	99.924	5.43	0.601	0.914	4.673	2.80847	810.4	487.2	445.4	2276.7	0.919	-0.734563	-0.129734	2.22435
Q9ULZ3	Apoptosis-associated speck-like protein containing a CARD OS=Homo sapiens GN=PYCARD PE=1 SV=2	4.21145	12.3077	2	21.613	6.34	1.011	0.786	2.765	2.79541	14.7	14.9	11.7	41.2	0.425	0.015783	-0.347399	1.46728
P02776	Platelet factor 4 OS=Homo sapiens GN=PF4 PE=1 SV=2	810.951	39.604	4	10.838	8.62	0.909	7.493	3.074	2.79427	9522	8656.3	64860.1	26608.5	3.98107e+06	-0.137648	2.90554	1.62012
P39023	60S ribosomal protein L3 OS=Homo sapiens GN=RPL3 PE=1 SV=2	1.80418	2.97767	1	46.08	10.18	0.98	3.042	2.851	2.79398	33.8	33.1	100.7	94.4	0.08	-0.0291463	1.60502	1.51147
P06748	Nucleophosmin OS=Homo sapiens GN=NPM1 PE=1 SV=2	28.0021	15.6463	3	32.555	4.78	0.866	2.772	3.224	2.79198	71.1	61.6	170.8	198.6	0.585	-0.207561	1.47093	1.68885
P17936	Insulin-like growth factor-binding protein 3 OS=Homo sapiens GN=IGFBP3 PE=1 SV=2	58.2582	33.677	8	31.654	8.69	0.911	0.966	3.057	2.78493	792.7	722.2	697.7	2207.9	3.489	-0.134477	-0.0499049	1.61212
P62753	40S ribosomal protein S6 OS=Homo sapiens GN=RPS6 PE=1 SV=1	17.1013	17.6707	5	28.663	10.84	1.299	2.2	2.138	2.77726	211.4	274.7	604.3	587.2	0.65	0.377401	1.1375	1.09626
P19971	Thymidine phosphorylase OS=Homo sapiens GN=TYMP PE=1 SV=2	28.5313	20.7469	8	49.924	5.53	0.956	1.087	2.903	2.77527	248.4	237.5	258.1	689.5	0.848	-0.0649175	0.120352	1.53754
Q15435	Protein phosphatase 1 regulatory subunit 7 OS=Homo sapiens GN=PPP1R7 PE=1 SV=1	2.07347	2.5	1	41.539	4.91	0.856	1.237	3.236	2.77002	75.1	64.3	79.5	208.1	0.089	-0.224317	0.306846	1.69421
P07225	Vitamin K-dependent protein S OS=Homo sapiens GN=PROS1 PE=1 SV=1	937.19	48.2249	27	75.074	5.67	0.755	1.171	3.663	2.76557	19813.7	14954	17507.3	54779.3	275.605	-0.405451	0.227741	1.87303
P30530	Tyrosine-protein kinase receptor UFO OS=Homo sapiens GN=AXL PE=1 SV=3	9.3789	2.68456	2	98.273	5.43	0.759	1.11	3.566	2.70659	121.2	92	102.1	328	0.108	-0.397828	0.15056	1.83431
Q9Y251	Heparanase OS=Homo sapiens GN=HPSE PE=1 SV=2	23.8823	10.3131	5	61.11	9.28	0.844	1.301	3.199	2.69996	478.1	403.4	525	1290.5	0.682	-0.244685	0.379621	1.67762
P05019	Insulin-like growth factor I OS=Homo sapiens GN=IGF1 PE=1 SV=1	10.235	13.8462	3	21.827	9.72	0.763	1.047	3.532	2.69492	375.3	286.3	299.6	1011.1	1.031	-0.390245	0.0662614	1.82049
Q4G0F5	Vacuolar protein sorting-associated protein 26B OS=Homo sapiens GN=VPS26B PE=1 SV=2	2.34176	3.27381	1	39.13	7.36	1.22	1.315	2.205	2.6901	41.6	50.7	66.7	111.8	0.096	0.286881	0.395063	1.14078
P06576	ATP synthase subunit beta, mitochondrial OS=Homo sapiens GN=ATP5B PE=1 SV=3	2.68515	2.26843	1	56.525	5.4	1.053	2.686	2.553	2.68831	21.6	22.8	61.2	58.2	0.068	0.0745054	1.42546	1.35219
P27824	Calnexin OS=Homo sapiens GN=CANX PE=1 SV=2	29.4519	12.8378	7	67.526	4.6	1.381	1.578	1.945	2.68605	340.1	469.7	741.4	913.7	0.848	0.465713	0.658097	0.95977
Q15005	Signal peptidase complex subunit 2 OS=Homo sapiens GN=SPCS2 PE=1 SV=3	2.37221	8.40708	1	24.987	8.47	1.492	1.297	1.797	2.68112	6.9	10.3	13.4	18.5	0.179	0.577248	0.375178	0.84559
P36578	60S ribosomal protein L4 OS=Homo sapiens GN=RPL4 PE=1 SV=5	10.8864	6.55738	3	47.667	11.06	1.314	2.569	2.035	2.67399	38.7	50.8	130.5	103.4	0.292	0.393965	1.36121	1.02503
Q14204	Cytoplasmic dynein 1 heavy chain 1 OS=Homo sapiens GN=DYNC1H1 PE=1 SV=5	4.07811	1.24839	4	532.072	6.4	0.988	1.018	2.667	2.635	54.5	53.9	54.9	143.7	0.028	-0.0174171	0.0257376	1.41522
P19338	Nucleolin OS=Homo sapiens GN=NCL PE=1 SV=3	51.5989	18.169	11	76.568	4.7	1.349	2.995	1.93	2.60357	502.8	678.5	2032.2	1309.4	0.711	0.43189	1.58256	0.948601
O43491	Band 4.1-like protein 2 OS=Homo sapiens GN=EPB41L2 PE=1 SV=1	19.3956	8.25871	7	112.519	5.44	1.248	2.754	2.076	2.59085	59.4	74.1	204.1	153.8	0.287	0.319618	1.46153	1.05381
P13591	Neural cell adhesion molecule 1 OS=Homo sapiens GN=NCAM1 PE=1 SV=3	5.08403	3.0303	2	94.515	4.87	1.386	3.199	1.868	2.58905	13.4	18.6	59.5	34.8	0.087	0.470927	1.67762	0.901494
Q9UBH0	Interleukin-36 receptor antagonist protein OS=Homo sapiens GN=IL36RN PE=1 SV=1	4.71588	6.45161	1	16.951	5.2	0.634	0.802	4.059	2.57341	76.4	48.4	38.8	196.5	0.334	-0.657445	-0.318326	2.02112
Q96P63	Serpin B12 OS=Homo sapiens GN=SERPINB12 PE=1 SV=1	4.90191	15.3086	3	46.247	5.53	1.663	0.594	1.547	2.57266	30.6	50.9	30.2	78.8	0.334	0.733788	-0.751465	0.629473
P55209	Nucleosome assembly protein 1-like 1 OS=Homo sapiens GN=NAP1L1 PE=1 SV=1	28.0448	11.7647	2	45.346	4.46	0.906	1.481	2.839	2.57213	224.7	203.6	301.6	578.1	1.637	-0.142417	0.566572	1.50538
E9PAV3	Nascent polypeptide-associated complex subunit alpha, muscle-specific form OS=Homo sapiens GN=NACA PE=1 SV=1	10.8724	1.39557	2	205.295	9.58	1.25	0.919	2.046	2.5575	35	43.7	40.2	89.4	0.038	0.321928	-0.121863	1.03281
P00338	L-lactate dehydrogenase A chain OS=Homo sapiens GN=LDHA PE=1 SV=2	28.5254	21.3855	5	36.665	8.27	1.068	1.389	2.385	2.54718	479.5	511.9	710.9	1220.8	0.978	0.0949116	0.474047	1.25399
P60174	Triosephosphate isomerase OS=Homo sapiens GN=TPI1 PE=1 SV=3	29.5376	24.1259	5	30.772	5.92	0.971	1.659	2.619	2.54305	354	343.7	570.3	900.2	1.336	-0.0424568	0.730314	1.38902
P12830	Cadherin-1 OS=Homo sapiens GN=CDH1 PE=1 SV=3	4.68375	3.62812	3	97.396	4.73	1.539	1.071	1.651	2.54089	65	100.1	107.2	165.3	0.189	0.621993	0.0989585	0.72334
P15169	Carboxypeptidase N catalytic chain OS=Homo sapiens GN=CPN1 PE=1 SV=1	166.92	36.2445	14	52.253	7.34	0.879	1.024	2.887	2.53767	2583.6	2269.8	2324.1	6554	7.483	-0.186065	0.0342157	1.52957
P84098	60S ribosomal protein L19 OS=Homo sapiens GN=RPL19 PE=1 SV=1	3.38945	4.59184	1	23.451	11.47	1.17	2.933	2.168	2.53656	44.7	52.3	153.4	113.4	0.166	0.226509	1.55238	1.11636
P02743	Serum amyloid P-component OS=Homo sapiens GN=APCS PE=1 SV=2	101.48	30.9417	9	25.371	6.54	0.789	2.984	3.188	2.51533	2370.1	1869.3	5578.3	5959.7	42.288	-0.341903	1.57725	1.67265
Q3YEC7	Rab-like protein 6 OS=Homo sapiens GN=RABL6 PE=1 SV=2	2.39907	1.78326	1	79.5	5.22	1.298	2.99	1.937	2.51423	27.3	35.5	106.1	68.7	0.056	0.37629	1.58015	0.953824
P15907	Beta-galactoside alpha-2,6-sialyltransferase 1 OS=Homo sapiens GN=ST6GAL1 PE=1 SV=1	8.93755	7.14286	3	46.575	9.01	0.916	2.09	2.74	2.50984	339	310.6	649.1	851	0.318	-0.12658	1.0635	1.45418
Q8N841	Tubulin polyglutamylase TTLL6 OS=Homo sapiens GN=TTLL6 PE=1 SV=2	2.49164	0.948992	1	96.34	8.82	0.974	6.573	2.553	2.48662	25.9	25.2	165.6	64.3	0.039	-0.0380063	2.71655	1.35219
P61313	60S ribosomal protein L15 OS=Homo sapiens GN=RPL15 PE=1 SV=2	5.22298	4.41176	1	24.131	11.62	1.411	2.214	1.762	2.48618	62.9	88.7	196.4	156.3	0.145	0.496718	1.14666	0.817214
P04004	Vitronectin OS=Homo sapiens GN=VTN PE=1 SV=1	936.387	40.1674	19	54.271	5.8	0.944	1.842	2.624	2.47706	12896.8	12169.7	22411.9	31927.6	99	-0.0831412	0.881273	1.39177
Q92882	Osteoclast-stimulating factor 1 OS=Homo sapiens GN=OSTF1 PE=1 SV=2	4.66757	17.2897	2	23.772	5.68	1.511	1.012	1.63	2.46293	8.6	13	13.2	21.2	0.389	0.595504	0.0172093	0.704872
Q92614	Unconventional myosin-XVIIIa OS=Homo sapiens GN=MYO18A PE=1 SV=3	16.2044	5.06329	8	232.971	6.3	1.215	2.112	2	2.43	88.5	107.5	227.1	215	0.124	0.280956	1.07861	1
O14617	AP-3 complex subunit delta-1 OS=Homo sapiens GN=AP3D1 PE=1 SV=1	5.70673	4.16305	3	130.076	8.48	1.416	2.05	1.715	2.42844	14.6	20.7	42.4	35.5	0.104	0.501821	1.03562	0.778209
O00203	AP-3 complex subunit beta-1 OS=Homo sapiens GN=AP3B1 PE=1 SV=3	3.22718	0.914077	1	121.244	6.04	1.37	3.188	1.77	2.4249	31.2	42.8	136.5	75.7	0.032	0.454176	1.67265	0.823749
Q9C0C9	(E3-independent) E2 ubiquitin-conjugating enzyme OS=Homo sapiens GN=UBE2O PE=1 SV=3	70.9858	22.8328	20	141.205	5.12	1.05	3.424	2.29	2.4045	455	477.6	1635.3	1093.5	0.905	0.0703893	1.77568	1.19535
P15311	Ezrin OS=Homo sapiens GN=EZR PE=1 SV=4	51.8017	29.3515	11	69.37	6.27	1.544	1.399	1.554	2.39938	337.7	521.5	729.3	810.3	1.3	0.626673	0.484396	0.635987
P13797	Plastin-3 OS=Homo sapiens GN=PLS3 PE=1 SV=4	5.00972	6.50794	1	70.766	5.6	0.933	1.525	2.569	2.39688	20.2	18.8	28.7	48.3	0.222	-0.100051	0.608809	1.36121
O15371	Eukaryotic translation initiation factor 3 subunit D OS=Homo sapiens GN=EIF3D PE=1 SV=1	2.65593	4.74453	2	63.932	6.05	1.105	1.932	2.162	2.38901	39.3	43.4	83.8	93.8	0.141	0.144046	0.950095	1.11237
P36543	V-type proton ATPase subunit E 1 OS=Homo sapiens GN=ATP6V1E1 PE=1 SV=1	2.94353	3.9823	1	26.129	8	1.412	1.596	1.687	2.38204	67.4	95.1	151.8	160.4	0.311	0.49774	0.674461	0.75446
Q96G03	Phosphoglucomutase-2 OS=Homo sapiens GN=PGM2 PE=1 SV=4	4.46035	4.24837	2	68.24	6.73	0.885	1.347	2.69	2.38065	40	35.4	47.7	95.2	0.103	-0.176251	0.42975	1.42761
P49189	4-trimethylaminobutyraldehyde dehydrogenase OS=Homo sapiens GN=ALDH9A1 PE=1 SV=3	1.89684	2.02429	1	53.767	5.87	0.883	1.589	2.688	2.3735	33.2	29.3	46.5	78.8	0.072	-0.179515	0.668119	1.42653
Q7L1Q6	Basic leucine zipper and W2 domain-containing protein 1 OS=Homo sapiens GN=BZW1 PE=1 SV=1	2.03263	2.6253	1	48.013	5.92	0.907	0.958	2.588	2.34732	24.5	22.2	21.3	57.5	0.075	-0.140826	-0.0619024	1.37184
Q5T1M5	FK506-binding protein 15 OS=Homo sapiens GN=FKBP15 PE=1 SV=2	4.41027	2.95324	3	133.547	5.2	0.847	1.424	2.752	2.33094	48.6	41.2	58.7	113.4	0.102	-0.239566	0.509949	1.46048
Q07955	Serine/arginine-rich splicing factor 1 OS=Homo sapiens GN=SRSF1 PE=1 SV=2	24.5423	28.2258	6	27.728	10.36	1.17	2.895	1.991	2.32947	278.1	325.3	941.7	647.8	0.931	0.226509	1.53356	0.993493
P63241	Eukaryotic translation initiation factor 5A-1 OS=Homo sapiens GN=EIF5A PE=1 SV=2	2.8276	11.039	2	16.821	5.24	1.052	1.639	2.207	2.32176	130.3	137.1	224.7	302.5	0.52	0.0731347	0.712816	1.14209
Q99832	T-complex protein 1 subunit eta OS=Homo sapiens GN=CCT7 PE=1 SV=2	6.57332	4.05157	1	59.329	7.65	1.689	1.171	1.368	2.31055	14.8	25	29.3	34.2	0.058	0.756169	0.227741	0.452068
Q7L5N1	COP9 signalosome complex subunit 6 OS=Homo sapiens GN=COPS6 PE=1 SV=1	3.19105	4.58716	1	36.14	5.73	0.962	1.121	2.396	2.30495	11.4	11	12.3	26.4	0.129	-0.0558912	0.164786	1.26063
P36915	Guanine nucleotide-binding protein-like 1 OS=Homo sapiens GN=GNL1 PE=1 SV=2	1.94619	1.4827	1	68.619	5.8	1.465	0.814	1.573	2.30444	22.3	32.7	26.6	51.4	0.056	0.550901	-0.296899	0.653519
P22792	Carboxypeptidase N subunit 2 OS=Homo sapiens GN=CPN2 PE=1 SV=3	156.25	22.0183	10	60.518	5.99	0.873	1	2.592	2.26282	3740.5	3265.8	3265.2	8465.4	5.918	-0.195946	0	1.37407
P13693	Translationally-controlled tumor protein OS=Homo sapiens GN=TPT1 PE=1 SV=1	8.28478	20.3488	3	19.583	4.93	1.132	1.29	1.982	2.24362	77.9	88.1	113.6	174.6	0.995	0.178874	0.367371	0.986957
Q2M389	WASH complex subunit 7 OS=Homo sapiens GN=KIAA1033 PE=1 SV=2	1.90209	0.852515	1	136.316	7.44	1.194	2.589	1.874	2.23756	23	27.5	71.2	51.5	0.028	0.255803	1.37239	0.906121
O75367	Core histone macro-H2A.1 OS=Homo sapiens GN=H2AFY PE=1 SV=4	3.76424	5.91398	1	39.592	9.79	1.8	1.344	1.242	2.2356	15.5	27.9	37.5	34.6	0.11	0.847997	0.426533	0.312665
Q13200	26S proteasome non-ATPase regulatory subunit 2 OS=Homo sapiens GN=PSMD2 PE=1 SV=3	1.88692	1.32159	1	100.136	5.2	1.054	1.326	2.105	2.21867	17.6	18.6	24.7	39.2	0.038	0.0758749	0.407081	1.07382
P01040	Cystatin-A OS=Homo sapiens GN=CSTA PE=1 SV=1	9.35724	34.6939	3	11	5.5	0.57	0.783	3.885	2.21445	158	90	70.5	349.7	1.154	-0.810966	-0.352916	1.95791
Q13247	Serine/arginine-rich splicing factor 6 OS=Homo sapiens GN=SRSF6 PE=1 SV=2	15.0527	8.72093	1	39.563	11.43	1.482	3.995	1.473	2.18299	89	131.9	526.9	194.3	0.492	0.567545	1.9982	0.558757
P55145	Mesencephalic astrocyte-derived neurotrophic factor OS=Homo sapiens GN=MANF PE=1 SV=3	5.59502	13.7363	2	20.687	8.69	1.303	1.425	1.67	2.17601	42.7	55.6	79.2	92.8	0.425	0.381837	0.510962	0.739848
P09211	Glutathione S-transferase P OS=Homo sapiens GN=GSTP1 PE=1 SV=2	30.909	42.381	5	23.341	5.64	1.156	1.156	1.878	2.17097	144.4	166.9	193	313.4	4.179	0.209141	0.209141	0.909197
O60841	Eukaryotic translation initiation factor 5B OS=Homo sapiens GN=EIF5B PE=1 SV=4	6.87282	2.04918	3	138.742	5.49	2.078	1.32	1.044	2.16943	19.8	41.1	54.3	42.9	0.095	1.0552	0.400538	0.0621217
P22692	Insulin-like growth factor-binding protein 4 OS=Homo sapiens GN=IGFBP4 PE=1 SV=2	15.4834	17.8295	3	27.915	7.15	1.013	0.922	2.117	2.14452	64.5	65.3	60.2	138.2	0.501	0.0186342	-0.117161	1.08202
Q9BPX5	Actin-related protein 2/3 complex subunit 5-like protein OS=Homo sapiens GN=ARPC5L PE=1 SV=1	5.45335	13.7255	1	16.931	6.6	1.43	1.42	1.498	2.14214	13.9	19.9	28.3	29.8	0.389	0.516015	0.505891	0.583038
P48444	Coatomer subunit delta OS=Homo sapiens GN=ARCN1 PE=1 SV=1	2.86912	2.15264	1	57.174	6.21	1.601	0.949	1.338	2.14214	12.3	19.7	18.7	26.4	0.072	0.678973	-0.07552	0.420078
Q14152	Eukaryotic translation initiation factor 3 subunit A OS=Homo sapiens GN=EIF3A PE=1 SV=1	7.65162	1.66425	3	166.468	6.79	1.405	2.023	1.503	2.11171	94.7	133.1	269.2	200.1	0.062	0.49057	1.0165	0.587845
Q9GZZ9	Ubiquitin-like modifier-activating enzyme 5 OS=Homo sapiens GN=UBA5 PE=1 SV=1	2.63242	2.22772	1	44.834	4.84	1.383	1.341	1.524	2.10769	7.8	10.8	14.5	16.5	0.105	0.467801	0.423309	0.607863
P30048	Thioredoxin-dependent peroxide reductase, mitochondrial OS=Homo sapiens GN=PRDX3 PE=1 SV=3	1.96099	2.73438	1	27.675	7.78	1.15	1.396	1.826	2.0999	29.6	34	47.5	62.1	0.155	0.201634	0.481299	0.868687
P04085	Platelet-derived growth factor subunit A OS=Homo sapiens GN=PDGFA PE=1 SV=1	5.78391	5.21327	1	24.028	9.39	1.02	1.126	2.048	2.08896	84.5	86.2	97.1	176.5	0.334	0.0285692	0.171207	1.03422
Q96FW1	Ubiquitin thioesterase OTUB1 OS=Homo sapiens GN=OTUB1 PE=1 SV=2	2.07733	3.69004	1	31.264	4.94	1.063	0.993	1.965	2.0888	36.8	39.1	38.8	76.8	0.145	0.0881416	-0.0101344	0.974529
P51572	B-cell receptor-associated protein 31 OS=Homo sapiens GN=BCAP31 PE=1 SV=3	5.2755	7.31707	2	27.974	8.44	1.392	1.608	1.5	2.088	49.6	69	111	103.5	0.311	0.477159	0.685267	0.584963
Q10567	AP-1 complex subunit beta-1 OS=Homo sapiens GN=AP1B1 PE=1 SV=2	2.25905	1.26449	1	104.57	5.06	1.411	1.68	1.464	2.0657	16.5	23.3	39.1	34.1	0.043	0.496718	0.748461	0.549916
P35222	Catenin beta-1 OS=Homo sapiens GN=CTNNB1 PE=1 SV=1	8.36737	3.07298	2	85.442	5.86	1.867	1.177	1.099	2.05183	44.2	82.5	97.1	90.7	0.155	0.900722	0.235114	0.136191
Q14C86	GTPase-activating protein and VPS9 domain-containing protein 1 OS=Homo sapiens GN=GAPVD1 PE=1 SV=2	3.11133	0.811908	1	164.876	5.22	1.151	2.152	1.782	2.05108	20.2	23.3	50.1	41.5	0.053	0.202888	1.10568	0.833497
Q9UNW1	Multiple inositol polyphosphate phosphatase 1 OS=Homo sapiens GN=MINPP1 PE=1 SV=1	2.36492	5.95483	2	55.016	7.81	0.925	1.021	2.21	2.04425	18	16.7	17.1	36.9	0.155	-0.112475	0.0299829	1.14405
P53634	Dipeptidyl peptidase 1 OS=Homo sapiens GN=CTSC PE=1 SV=2	5.11674	9.07127	2	51.82	6.99	1.232	1.055	1.658	2.04266	24.4	30.1	31.8	49.9	0.28	0.301002	0.077243	0.729444
P68104	Elongation factor 1-alpha 1 OS=Homo sapiens GN=EEF1A1 PE=1 SV=1	13.7946	15.368	4	50.109	9.01	1.119	0.943	1.823	2.03994	129.8	145.2	136.9	264.8	0.374	0.16221	-0.0846703	0.866315
P14550	Alcohol dehydrogenase [NADP(+)] OS=Homo sapiens GN=AKR1A1 PE=1 SV=3	2.77541	10.4615	2	36.55	6.79	1.393	0.659	1.462	2.03657	3.8	5.3	3.5	7.7	0.194	0.478195	-0.60165	0.547943
P35221	Catenin alpha-1 OS=Homo sapiens GN=CTNNA1 PE=1 SV=1	9.37668	3.97351	3	100.009	6.29	2.209	1.127	0.917	2.02565	33	73	82.3	66.9	0.143	1.14339	0.172488	-0.125006
O14974	Protein phosphatase 1 regulatory subunit 12A OS=Homo sapiens GN=PPP1R12A PE=1 SV=1	6.74083	2.71845	3	115.211	5.4	1.022	1.35	1.976	2.01947	120.3	122.9	165.9	242.8	0.076	0.0313952	0.432959	0.982583
P23396	40S ribosomal protein S3 OS=Homo sapiens GN=RPS3 PE=1 SV=2	7.59022	14.4033	3	26.671	9.66	1.208	0.885	1.666	2.01253	56.3	68	60.2	113.3	0.551	0.27262	-0.176251	0.736388
Q92597	Protein NDRG1 OS=Homo sapiens GN=NDRG1 PE=1 SV=1	2.56368	3.5533	1	42.808	5.82	1.396	1.236	1.429	1.99488	22.9	32	39.6	45.7	0.129	0.481299	0.305679	0.515006
P20042	Eukaryotic translation initiation factor 2 subunit 2 OS=Homo sapiens GN=EIF2S2 PE=1 SV=2	3.58554	3.3033	1	38.364	5.8	0.874	1.543	2.271	1.98485	76.4	66.8	103.1	151.7	0.11	-0.194295	0.625738	1.18333
Q06830	Peroxiredoxin-1 OS=Homo sapiens GN=PRDX1 PE=1 SV=1	17.2467	27.6382	5	22.096	8.13	0.835	1.363	2.372	1.98062	526.1	439.5	598.9	1042.6	1.054	-0.260152	0.446786	1.2461
Q9HCM2	Plexin-A4 OS=Homo sapiens GN=PLXNA4 PE=1 SV=4	1.75068	1.58395	2	212.318	6.86	0.723	1.471	2.714	1.96222	18.3	13.2	19.4	35.8	0.037	-0.467932	0.556797	1.44042
P62805	Histone H4 OS=Homo sapiens GN=HIST1H4A PE=1 SV=2	60.0577	55.3398	7	11.36	11.36	2.634	1.441	0.744	1.9597	772.1	2033.5	2929.3	1512.7	45.416	1.39726	0.52707	-0.426625
O75348	V-type proton ATPase subunit G 1 OS=Homo sapiens GN=ATP6V1G1 PE=1 SV=3	3.35203	9.32203	1	13.749	8.79	1.475	1.625	1.32	1.947	31.9	47.1	76.6	62.2	0.334	0.560715	0.70044	0.400538
Q9UJ70	N-acetyl-D-glucosamine kinase OS=Homo sapiens GN=NAGK PE=1 SV=4	4.17649	3.19767	1	37.352	6.24	1.089	1.039	1.778	1.93624	24.1	26.2	27.2	46.6	0.11	0.123004	0.0551957	0.830255
P21741	Midkine OS=Homo sapiens GN=MDK PE=1 SV=1	2.07596	4.8951	1	15.575	9.79	1.013	4.083	1.883	1.90748	66.8	67.6	276	127.3	0.259	0.0186342	2.02963	0.913033
O43707	Alpha-actinin-4 OS=Homo sapiens GN=ACTN4 PE=1 SV=2	184.603	32.8211	13	104.788	5.44	1.076	1.684	1.76	1.89376	470.7	506.5	852.9	891.7	2.33	0.105678	0.751892	0.815575
Q9UQ80	Proliferation-associated protein 2G4 OS=Homo sapiens GN=PA2G4 PE=1 SV=3	1.74232	2.79188	1	43.759	6.55	1.04	1.222	1.817	1.88968	47.3	49.2	60.1	89.4	0.083	0.0565835	0.289244	0.861558
Q9BS26	Endoplasmic reticulum resident protein 44 OS=Homo sapiens GN=ERP44 PE=1 SV=1	8.13628	6.15764	2	46.941	5.26	1.4	1.193	1.347	1.8858	89.8	125.7	149.9	169.3	0.194	0.485427	0.254594	0.42975
Q99613	Eukaryotic translation initiation factor 3 subunit C OS=Homo sapiens GN=EIF3C PE=1 SV=1	12.2269	6.57174	4	105.278	5.68	1.136	1.5	1.646	1.86986	47.7	54.2	81.3	89.2	0.215	0.183963	0.584963	0.718964
Q15427	Splicing factor 3B subunit 4 OS=Homo sapiens GN=SF3B4 PE=1 SV=1	2.11606	3.30189	1	44.357	8.56	1.024	1.537	1.824	1.86778	11.2	11.5	17.7	21	0.155	0.0342157	0.620117	0.867106
P00558	Phosphoglycerate kinase 1 OS=Homo sapiens GN=PGK1 PE=1 SV=3	29.0965	16.307	6	44.586	8.1	0.981	1.681	1.903	1.86684	397.2	389.5	654.6	741	0.778	-0.027675	0.74932	0.928276
P31944	Caspase-14 OS=Homo sapiens GN=CASP14 PE=1 SV=2	41.9089	30.5785	10	27.662	5.58	0.564	0.794	3.287	1.85387	657	370.8	294.3	1218.9	2.981	-0.826233	-0.332789	1.71677
P84103	Serine/arginine-rich splicing factor 3 OS=Homo sapiens GN=SRSF3 PE=1 SV=1	15.3899	23.7805	3	19.318	11.65	1.063	1.983	1.739	1.84856	147	156.3	310	271.8	0.701	0.0881416	0.987685	0.798258
Q7Z4V5	Hepatoma-derived growth factor-related protein 2 OS=Homo sapiens GN=HDGFRP2 PE=1 SV=1	3.61902	2.23547	1	74.272	7.49	1.851	2.287	0.998	1.8473	6.7	12.4	28.4	12.4	0.048	0.888305	1.19346	-0.00288828
P10124	Serglycin OS=Homo sapiens GN=SRGN PE=1 SV=3	52.6797	41.7722	8	17.641	4.96	0.815	6.375	2.253	1.8362	636.9	518.8	3307.3	1168.8	267.27	-0.295128	2.67243	1.17185
P48739	Phosphatidylinositol transfer protein beta isoform OS=Homo sapiens GN=PITPNB PE=1 SV=2	1.96687	4.42804	1	31.52	6.87	1.219	1.431	1.495	1.82241	27.1	33.1	47.4	49.5	0.093	0.285698	0.517024	0.580145
P07814	Bifunctional glutamate/proline--tRNA ligase OS=Homo sapiens GN=EPRS PE=1 SV=5	1.79601	0.727513	1	170.483	7.33	1.369	0.593	1.328	1.81803	22.1	30.3	18	40.2	0.021	0.453122	-0.753896	0.409255
Q9UBW5	Bridging integrator 2 OS=Homo sapiens GN=BIN2 PE=1 SV=3	19.3835	11.1504	5	61.837	5.15	1.071	1.359	1.694	1.81427	319.2	342	464.6	579.5	0.389	0.0989585	0.442545	0.760434
P28799	Granulins OS=Homo sapiens GN=GRN PE=1 SV=2	8.75382	2.69815	1	63.5	6.83	0.993	1.464	1.827	1.81421	237.2	235.5	344.7	430.2	0.16	-0.0101344	0.549916	0.869477
P14324	Farnesyl pyrophosphate synthase OS=Homo sapiens GN=FDPS PE=1 SV=4	4.03793	4.29594	1	48.245	6.15	1.285	1.682	1.41	1.81185	15	19.3	32.5	27.2	0.101	0.361768	0.750178	0.495695
P18085	ADP-ribosylation factor 4 OS=Homo sapiens GN=ARF4 PE=1 SV=3	13.2568	5.55556	1	20.498	7.14	1.182	1.642	1.528	1.8061	140.6	166.2	272.9	253.9	0.425	0.24123	0.715454	0.611645
Q15113	Procollagen C-endopeptidase enhancer 1 OS=Homo sapiens GN=PCOLCE PE=1 SV=2	22.5818	13.1403	5	47.942	7.43	1.611	0.696	1.114	1.79465	187.4	301.8	210.1	336.2	1.219	0.687956	-0.522841	0.155749
P50990	T-complex protein 1 subunit theta OS=Homo sapiens GN=CCT8 PE=1 SV=4	9.59252	6.0219	3	59.583	5.6	1.255	1.197	1.43	1.79465	72.1	90.5	108.3	129.4	0.179	0.327687	0.259423	0.516015
Q6PL24	Protein TMED8 OS=Homo sapiens GN=TMED8 PE=1 SV=1	3.36699	2.46154	1	35.718	4.74	0.792	1.516	2.256	1.78675	39	30.9	46.9	69.7	0.179	-0.336428	0.60027	1.17377
P04080	Cystatin-B OS=Homo sapiens GN=CSTB PE=1 SV=2	3.52927	12.2449	1	11.133	7.56	0.701	1.384	2.548	1.78615	13.5	9.5	13.2	24.2	0.334	-0.512514	0.468844	1.34937
O95817	BAG family molecular chaperone regulator 3 OS=Homo sapiens GN=BAG3 PE=1 SV=3	2.07856	2.43478	1	61.557	6.95	1.191	1.096	1.496	1.78174	8.8	10.5	11.5	15.7	0.066	0.252173	0.132248	0.58111
P67775	Serine/threonine-protein phosphatase 2A catalytic subunit alpha isoform OS=Homo sapiens GN=PPP2CA PE=1 SV=1	4.12621	4.20712	1	35.571	5.54	1.202	1.044	1.467	1.76333	30.5	36.6	38.2	53.7	0.233	0.265437	0.0621217	0.552869
P04233	HLA class II histocompatibility antigen gamma chain OS=Homo sapiens GN=CD74 PE=1 SV=3	1.77158	3.04054	1	33.494	8.44	1.16	0.964	1.518	1.76088	102.5	118.9	114.7	180.5	0.145	0.214125	-0.0528949	0.602172
P62826	GTP-binding nuclear protein Ran OS=Homo sapiens GN=RAN PE=1 SV=3	4.6573	11.1111	2	24.408	7.49	1.14	1.367	1.544	1.76016	18.3	20.9	28.6	32.3	0.425	0.189034	0.451013	0.626673
Q15363	Transmembrane emp24 domain-containing protein 2 OS=Homo sapiens GN=TMED2 PE=1 SV=1	11.5334	4.47761	1	22.746	5.17	1.438	1.275	1.223	1.75867	73.4	105.5	134.5	129	0.389	0.524064	0.350497	0.290424
P08670	Vimentin OS=Homo sapiens GN=VIM PE=1 SV=4	37.8397	19.3133	11	53.619	5.12	0.948	1.129	1.846	1.75001	619	586.6	662	1082.6	1.239	-0.077041	0.175045	0.884403
P01034	Cystatin-C OS=Homo sapiens GN=CST3 PE=1 SV=1	43.63	30.8219	4	15.789	8.75	1.152	0.916	1.515	1.74528	511.8	589.4	540	893.2	4.337	0.204141	-0.12658	0.599318
P10768	S-formylglutathione hydrolase OS=Homo sapiens GN=ESD PE=1 SV=2	2.67325	7.80142	1	31.442	7.02	1.236	1.212	1.407	1.73905	6.3	7.8	9.5	11	0.136	0.305679	0.27739	0.492622
O00186	Syntaxin-binding protein 3 OS=Homo sapiens GN=STXBP3 PE=1 SV=2	9.58479	5.40541	2	67.721	7.8	1.423	1.693	1.221	1.73748	59.5	84.6	143.2	103.3	0.17	0.508936	0.759582	0.288063
P54727	UV excision repair protein RAD23 homolog B OS=Homo sapiens GN=RAD23B PE=1 SV=1	1.806	2.44499	1	43.145	4.84	1.221	1.521	1.422	1.73626	26.4	32.3	49.1	45.9	0.129	0.288063	0.60502	0.507921
P52565	Rho GDP-dissociation inhibitor 1 OS=Homo sapiens GN=ARHGDIA PE=1 SV=3	5.6338	15.1961	2	23.193	5.11	1.432	1.645	1.212	1.73558	53.6	76.7	126.2	93	0.585	0.518031	0.718088	0.27739
P62136	Serine/threonine-protein phosphatase PP1-alpha catalytic subunit OS=Homo sapiens GN=PPP1CA PE=1 SV=1	11.6652	10.9091	1	37.488	6.33	1.097	1.881	1.578	1.73107	34.4	37.7	70.9	59.5	0.389	0.133564	0.9115	0.658097
Q99460	26S proteasome non-ATPase regulatory subunit 1 OS=Homo sapiens GN=PSMD1 PE=1 SV=2	2.9057	1.9937	1	105.769	5.39	1.035	1.073	1.671	1.72948	10.8	11.2	12	18.7	0.08	0.0496308	0.10165	0.740712
A8K2U0	Alpha-2-macroglobulin-like protein 1 OS=Homo sapiens GN=A2ML1 PE=1 SV=3	1.65492	0.618982	1	161.004	5.73	0.966	1.005	1.79	1.72914	57.5	55.6	55.9	99.5	0.029	-0.0499049	0.0071955	0.83996
Q9UBQ0	Vacuolar protein sorting-associated protein 29 OS=Homo sapiens GN=VPS29 PE=1 SV=1	7.9903	10.989	2	20.493	6.79	1.26	1.736	1.37	1.7262	120.3	151.6	263.1	207.7	0.874	0.333424	0.795767	0.454176
P48637	Glutathione synthetase OS=Homo sapiens GN=GSS PE=1 SV=1	7.95579	9.07173	3	52.352	5.92	1.621	1.191	1.064	1.72474	48.6	78.8	93.8	83.8	0.283	0.696884	0.252173	0.0894982
P63208	S-phase kinase-associated protein 1 OS=Homo sapiens GN=SKP1 PE=1 SV=2	7.42139	15.9509	2	18.646	4.54	1.076	1.238	1.6	1.7216	79	85	105.2	136	0.389	0.105678	0.308011	0.678072
Q14165	Malectin OS=Homo sapiens GN=MLEC PE=1 SV=1	2.09629	5.47945	2	32.214	5.41	1.306	1.711	1.318	1.72131	14.6	19.1	32.7	25.2	0.233	0.385155	0.77484	0.39835
Q9Y3U8	60S ribosomal protein L36 OS=Homo sapiens GN=RPL36 PE=1 SV=3	5.50502	9.52381	1	12.246	11.59	0.783	3.207	2.188	1.7132	75.1	58.8	188.6	128.7	0.468	-0.352916	1.68122	1.12961
P35659	Protein DEK OS=Homo sapiens GN=DEK PE=1 SV=1	3.24472	6.13333	2	42.648	8.56	1.573	2.146	1.089	1.713	37.5	59	126.6	64.2	0.179	0.653519	1.10165	0.123004
P10451	Osteopontin OS=Homo sapiens GN=SPP1 PE=1 SV=1	30.0343	34.3949	7	35.401	4.58	1.045	0.973	1.627	1.70021	241.3	252.2	245.4	410.3	3.125	0.0635029	-0.0394883	0.702214
O00592	Podocalyxin OS=Homo sapiens GN=PODXL PE=1 SV=2	15.9973	5.91398	3	58.599	5.49	2.26	1.785	0.752	1.69952	115.1	260.1	464.3	195.6	0.304	1.17632	0.835924	-0.411195
P03950	Angiogenin OS=Homo sapiens GN=ANG PE=1 SV=1	25.4699	33.3333	5	16.539	9.64	0.874	1.338	1.939	1.69469	379.7	331.7	443.7	643.1	1.848	-0.194295	0.420078	0.955313
P13716	Delta-aminolevulinic acid dehydratase OS=Homo sapiens GN=ALAD PE=1 SV=1	10.1224	5.75758	1	36.271	6.79	1.428	1.043	1.186	1.69361	19.1	27.3	28.5	32.4	0.122	0.513996	0.0607392	0.246104
Q9UKV3	Apoptotic chromatin condensation inducer in the nucleus OS=Homo sapiens GN=ACIN1 PE=1 SV=2	6.8923	1.64057	2	151.771	6.43	0.904	3.242	1.861	1.68234	59.3	53.6	173.8	99.7	0.053	-0.145605	1.69688	0.896078
Q8TD55	Pleckstrin homology domain-containing family O member 2 OS=Homo sapiens GN=PLEKHO2 PE=1 SV=1	1.70017	7.14286	2	53.317	5.43	1.22	1.962	1.369	1.67018	2.7	3.3	6.5	4.5	0.141	0.286881	0.972325	0.453122
Q15063	Periostin OS=Homo sapiens GN=POSTN PE=1 SV=2	2.26127	1.91388	1	93.255	7.53	0.888	0.946	1.879	1.66855	15.5	13.8	13	25.9	0.041	-0.171368	-0.0800879	0.909965
P04083	Annexin A1 OS=Homo sapiens GN=ANXA1 PE=1 SV=2	69.3143	34.6821	12	38.69	7.02	1.571	1.136	1.061	1.66683	1019.2	1600.9	1818	1699	2.562	0.651683	0.183963	0.0854247
Q13586	Stromal interaction molecule 1 OS=Homo sapiens GN=STIM1 PE=1 SV=3	2.18513	1.0219	1	77.375	6.67	1.31	1.546	1.268	1.66108	7.7	10.1	15.6	12.8	0.054	0.389567	0.62854	0.342555
Q9UL46	Proteasome activator complex subunit 2 OS=Homo sapiens GN=PSME2 PE=1 SV=4	8.1261	9.62343	2	27.384	5.73	1.271	1.107	1.302	1.65484	89.4	113.7	125.9	148	0.35	0.345964	0.146655	0.380729
P49773	Histidine triad nucleotide-binding protein 1 OS=Homo sapiens GN=HINT1 PE=1 SV=2	2.55456	5.55556	1	13.793	6.95	1.084	1.582	1.526	1.65418	19.8	21.5	34	32.8	0.292	0.116365	0.66175	0.609755
Q07507	Dermatopontin OS=Homo sapiens GN=DPT PE=1 SV=2	2.67513	10.9453	2	23.989	4.82	1.087	1.26	1.521	1.65333	86.3	93.8	118.2	142.7	0.52	0.120352	0.333424	0.60502
Q01130	Serine/arginine-rich splicing factor 2 OS=Homo sapiens GN=SRSF2 PE=1 SV=4	21.0547	11.7647	2	25.461	11.85	1.33	2.603	1.24	1.6492	206.4	274.5	714.5	340.4	0.701	0.411426	1.38018	0.31034
P29992	Guanine nucleotide-binding protein subunit alpha-11 OS=Homo sapiens GN=GNA11 PE=1 SV=2	4.62267	5.57103	1	42.097	5.69	2.227	1.289	0.739	1.64575	16.1	35.8	46.1	26.5	0.172	1.1551	0.366252	-0.436354
Q9P289	Serine/threonine-protein kinase 26 OS=Homo sapiens GN=STK26 PE=1 SV=2	8.15474	8.89423	3	46.5	5.29	0.9	1.334	1.827	1.6443	103.3	93	124	169.9	0.292	-0.152003	0.415759	0.869477
P12259	Coagulation factor V OS=Homo sapiens GN=F5 PE=1 SV=4	406.183	25.7644	49	251.546	6.05	1.149	1.229	1.431	1.64422	7436.6	8544.7	10498.3	12224.8	4.032	0.200379	0.297485	0.517024
P60660	Myosin light polypeptide 6 OS=Homo sapiens GN=MYL6 PE=1 SV=2	74.3663	55.6291	8	16.919	4.65	0.667	1.854	2.463	1.64282	1404.2	936.7	1736.8	2307.4	13.251	-0.584241	0.890641	1.30042
P40925	Malate dehydrogenase, cytoplasmic OS=Homo sapiens GN=MDH1 PE=1 SV=4	4.81694	8.08383	3	36.403	7.36	1.39	1.108	1.167	1.62213	76	105.6	117	123.2	0.304	0.475085	0.147958	0.222805
P21281	V-type proton ATPase subunit B, brain isoform OS=Homo sapiens GN=ATP6V1B2 PE=1 SV=3	4.75037	7.82779	3	56.465	5.81	1.327	1.458	1.214	1.61098	105.8	140.5	204.9	170.6	0.241	0.408168	0.543991	0.279768
P46940	Ras GTPase-activating-like protein IQGAP1 OS=Homo sapiens GN=IQGAP1 PE=1 SV=1	16.7019	5.12975	7	189.134	6.48	1.051	1.232	1.529	1.60698	221.5	232.8	286.8	356	0.156	0.0717627	0.301002	0.612588
Q9UHG3	Prenylcysteine oxidase 1 OS=Homo sapiens GN=PCYOX1 PE=1 SV=3	7.81638	5.34653	2	56.604	6.18	1.592	0.799	1.007	1.60314	93	148.1	118.4	149.1	0.25	0.67084	-0.323733	0.0100637
P30040	Endoplasmic reticulum resident protein 29 OS=Homo sapiens GN=ERP29 PE=1 SV=4	5.18165	5.74713	1	28.975	7.31	1.43	1.317	1.118	1.59874	21.3	30.5	40.2	34.1	0.259	0.516015	0.397255	0.16092
P06733	Alpha-enolase OS=Homo sapiens GN=ENO1 PE=1 SV=2	120.761	58.5253	18	47.139	7.39	0.946	1.694	1.683	1.59212	1902.9	1801	3051.2	3031.4	6.565	-0.0800879	0.760434	0.751035
P78371	T-complex protein 1 subunit beta OS=Homo sapiens GN=CCT2 PE=1 SV=4	6.64722	8.41121	3	57.452	6.46	1.116	1.631	1.426	1.59142	42.4	47.3	77.2	67.5	0.184	0.158337	0.705757	0.511974
Q9Y230	RuvB-like 2 OS=Homo sapiens GN=RUVBL2 PE=1 SV=3	2.56953	2.37581	1	51.125	5.64	1.243	1.49	1.278	1.58855	18.4	22.9	34.1	29.3	0.075	0.313826	0.575312	0.353888
O14950	Myosin regulatory light chain 12B OS=Homo sapiens GN=MYL12B PE=1 SV=2	18.6917	29.0698	4	19.767	4.84	0.598	1.723	2.651	1.5853	429.6	256.9	442.7	681.1	1.31	-0.741783	0.784923	1.40654
Q9H2G2	STE20-like serine/threonine-protein kinase OS=Homo sapiens GN=SLK PE=1 SV=1	1.80062	3.80567	3	142.607	5.15	1.394	1.491	1.13	1.57522	24	33.5	49.9	37.9	0.079	0.479231	0.57628	0.176323
P38606	V-type proton ATPase catalytic subunit A OS=Homo sapiens GN=ATP6V1A PE=1 SV=2	13.9887	10.5348	5	68.26	5.52	1.118	1.86	1.393	1.55737	95	106.2	197.5	147.9	0.299	0.16092	0.895303	0.478195
Q8IW75	Serpin A12 OS=Homo sapiens GN=SERPINA12 PE=1 SV=1	3.10875	2.41546	1	47.145	9.29	0.392	0.957	3.958	1.55154	48.5	19	18.2	75.2	0.07	-1.35107	-0.0634092	1.98477
P07476	Involucrin OS=Homo sapiens GN=IVL PE=1 SV=2	103.069	36.9231	18	68.437	4.61	0.519	0.992	2.958	1.5352	1266.8	657.9	652.8	1946	4.456	-0.946194	-0.011588	1.56462
P30050	60S ribosomal protein L12 OS=Homo sapiens GN=RPL12 PE=1 SV=1	2.54351	11.5152	1	17.808	9.42	0.99	1.281	1.544	1.52856	13.9	13.8	17.7	21.3	0.468	-0.0144996	0.35727	0.626673
O95716	Ras-related protein Rab-3D OS=Homo sapiens GN=RAB3D PE=1 SV=1	11.5178	15.0685	1	24.252	4.93	1.366	1.687	1.116	1.52446	15.5	21.2	35.8	23.7	0.719	0.449957	0.75446	0.158337
Q99584	Protein S100-A13 OS=Homo sapiens GN=S100A13 PE=1 SV=1	2.20701	11.2245	1	11.464	6.16	2.2	2.082	0.692	1.5224	29.5	64.8	134.9	44.9	0.389	1.1375	1.05797	-0.531156
P02741	C-reactive protein OS=Homo sapiens GN=CRP PE=1 SV=1	10.7733	11.1607	2	25.023	5.63	1.517	0.891	1.003	1.52155	433.3	657.5	586.1	659.7	1.371	0.601221	-0.166503	0.00432161
Q9UDY2	Tight junction protein ZO-2 OS=Homo sapiens GN=TJP2 PE=1 SV=2	23.3835	6.89076	6	133.876	7.4	0.85	2.176	1.778	1.5113	164.5	139.8	304.2	248.5	0.196	-0.234465	1.12168	0.830255
O60814	Histone H2B type 1-K OS=Homo sapiens GN=HIST1H2BK PE=1 SV=3	44.7069	41.2698	2	13.882	10.32	1.843	1.852	0.819	1.50942	869	1601.1	2964.5	1311.5	13.678	0.882056	0.889084	-0.288065
P11216	Glycogen phosphorylase, brain form OS=Homo sapiens GN=PYGB PE=1 SV=5	2.66363	2.60973	1	96.635	6.86	1.206	1.202	1.247	1.50388	39.1	47.1	56.6	58.7	0.073	0.27023	0.265437	0.318461
Q96GX5	Serine/threonine-protein kinase greatwall OS=Homo sapiens GN=MASTL PE=1 SV=1	5.72483	1.13766	1	97.257	5.99	0.926	4.786	1.615	1.49549	114.1	105.7	505.9	170.7	0.042	-0.110916	2.25882	0.691534
P35237	Serpin B6 OS=Homo sapiens GN=SERPINB6 PE=1 SV=3	3.23666	4.52128	1	42.594	5.27	1.095	1.907	1.363	1.49249	8.2	9	17.2	12.3	0.089	0.130931	0.931305	0.446786
P49755	Transmembrane emp24 domain-containing protein 10 OS=Homo sapiens GN=TMED10 PE=1 SV=2	2.29434	3.19635	1	24.96	7.44	1.008	1.577	1.479	1.49083	67.6	68.1	107.4	100.7	0.155	0.0114956	0.657183	0.564622
P30475	HLA class I histocompatibility antigen, B-39 alpha chain OS=Homo sapiens GN=HLA-B PE=1 SV=1	85.0132	45.3039	1	40.303	6.15	0.955	2.506	1.557	1.48693	68.9	65.8	164.9	102.4	3.924	-0.0664274	1.32539	0.638769
P43487	Ran-specific GTPase-activating protein OS=Homo sapiens GN=RANBP1 PE=1 SV=1	4.61943	10.9453	2	23.296	5.29	1.135	1.402	1.305	1.48117	31.5	35.7	50	46.6	0.389	0.182692	0.487486	0.38405
P49908	Selenoprotein P OS=Homo sapiens GN=SEPP1 PE=1 SV=3	51.1139	8.39895	4	43.156	7.87	0.882	1.307	1.678	1.48	1168.7	1030.6	1347.4	1729	1.873	-0.181149	0.386259	0.746743
Q6DD88	Atlastin-3 OS=Homo sapiens GN=ATL3 PE=1 SV=1	6.23059	1.84843	1	60.503	5.66	1.383	1.247	1.07	1.47981	36.9	51.1	63.7	54.7	0.072	0.467801	0.318461	0.0976108
P05089	Arginase-1 OS=Homo sapiens GN=ARG1 PE=1 SV=2	10.2541	13.0435	3	34.713	7.21	0.624	0.614	2.369	1.47826	86.4	53.9	33.1	127.7	0.369	-0.680382	-0.703689	1.24428
P68431	Histone H3.1 OS=Homo sapiens GN=HIST1H3A PE=1 SV=2	11.3108	14.7059	2	15.394	11.12	3.494	1.166	0.423	1.47796	141.8	495.4	577.5	209.5	0.995	1.80488	0.221568	-1.24127
Q99969	Retinoic acid receptor responder protein 2 OS=Homo sapiens GN=RARRES2 PE=1 SV=1	12.5223	14.7239	2	18.606	9.09	1.009	1.296	1.464	1.47718	93.8	94.7	122.7	138.7	1.31	0.0129262	0.374066	0.549916
P53999	Activated RNA polymerase II transcriptional coactivator p15 OS=Homo sapiens GN=SUB1 PE=1 SV=3	17.5291	27.5591	4	14.386	9.6	1.159	2.391	1.273	1.47541	368.5	427	1021.2	543.5	3.329	0.212881	1.25761	0.348232
Q15366	Poly(rC)-binding protein 2 OS=Homo sapiens GN=PCBP2 PE=1 SV=1	7.17142	12.3288	2	38.556	6.79	0.929	1.412	1.577	1.46503	47.1	43.8	61.9	69.1	0.369	-0.106249	0.49774	0.657183
Q13557	Calcium/calmodulin-dependent protein kinase type II subunit delta OS=Homo sapiens GN=CAMK2D PE=1 SV=3	3.3371	5.01002	1	56.334	7.25	0.773	1.439	1.889	1.4602	5.8	4.5	6.5	8.5	0.07	-0.37146	0.525067	0.917623
P20036	HLA class II histocompatibility antigen, DP alpha 1 chain OS=Homo sapiens GN=HLA-DPA1 PE=1 SV=1	6.83389	11.1538	2	29.362	5.21	1.653	1.073	0.881	1.45629	23.4	38.7	41.5	34.1	0.334	0.725087	0.10165	-0.182786
Q53GQ0	Very-long-chain 3-oxoacyl-CoA reductase OS=Homo sapiens GN=HSD17B12 PE=1 SV=2	4.69789	2.5641	1	34.302	9.32	1.515	1.607	0.961	1.45591	34.5	52.3	84.1	50.2	0.136	0.599318	0.68437	-0.0573917
P22314	Ubiquitin-like modifier-activating enzyme 1 OS=Homo sapiens GN=UBA1 PE=1 SV=3	16.9759	5.67108	4	117.774	5.76	1.036	1.235	1.405	1.45558	115.8	120	148.2	168.6	0.187	0.051024	0.304511	0.49057
Q5JXB2	Putative ubiquitin-conjugating enzyme E2 N-like OS=Homo sapiens GN=UBE2NL PE=1 SV=1	3.65619	7.18954	1	17.366	5.92	1.385	1.305	1.047	1.45009	86.7	120.1	156.7	125.8	0.212	0.469886	0.38405	0.0662614
P29590	Protein PML OS=Homo sapiens GN=PML PE=1 SV=3	8.75658	2.72109	2	97.489	6.21	0.943	1.252	1.532	1.44468	58.4	55	68.8	84.2	0.078	-0.0846703	0.324235	0.615416
P30101	Protein disulfide-isomerase A3 OS=Homo sapiens GN=PDIA3 PE=1 SV=4	64.7934	33.2673	14	56.747	6.35	1.111	1.322	1.3	1.4443	902.2	1002.5	1325.6	1303.6	2.455	0.151859	0.402722	0.378512
O75387	Large neutral amino acids transporter small subunit 3 OS=Homo sapiens GN=SLC43A1 PE=1 SV=1	4.17235	1.61002	1	61.436	7.68	1.139	1.514	1.267	1.44311	16.3	18.6	28.2	23.6	0.101	0.187768	0.598365	0.341417
P50991	T-complex protein 1 subunit delta OS=Homo sapiens GN=CCT4 PE=1 SV=4	5.13133	5.75139	2	57.888	7.83	1.065	1.308	1.355	1.44307	35.8	38.1	49.8	51.6	0.125	0.0908534	0.387363	0.438293
Q07960	Rho GTPase-activating protein 1 OS=Homo sapiens GN=ARHGAP1 PE=1 SV=1	6.75747	4.7836	2	50.404	6.29	0.915	1.425	1.576	1.44204	48.8	44.7	63.7	70.5	0.269	-0.128156	0.510962	0.656268
P05155	Plasma protease C1 inhibitor OS=Homo sapiens GN=SERPING1 PE=1 SV=2	38.7113	19	8	55.119	6.55	1.557	1.092	0.922	1.43555	746	1161.4	1268.8	1070.7	1.154	0.638769	0.126973	-0.117161
Q9P2E9	Ribosome-binding protein 1 OS=Homo sapiens GN=RRBP1 PE=1 SV=4	6.45863	2.97872	3	152.381	8.6	1.059	1.029	1.354	1.43389	53.7	56.9	58.6	77	0.058	0.0827026	0.041243	0.437228
P03973	Antileukoproteinase OS=Homo sapiens GN=SLPI PE=1 SV=2	5.5247	28.7879	5	14.316	8.75	1.137	2.343	1.257	1.42921	228.7	260	609.1	326.8	2.594	0.185232	1.22836	0.329985
P14618	Pyruvate kinase PKM OS=Homo sapiens GN=PKM PE=1 SV=4	159.995	48.7759	19	57.9	7.84	1.089	1.521	1.309	1.4255	2179.1	2372.3	3607.1	3105.6	6.651	0.123004	0.60502	0.388465
Q9NVJ2	ADP-ribosylation factor-like protein 8B OS=Homo sapiens GN=ARL8B PE=1 SV=1	2.75736	4.83871	1	21.525	8.43	1.246	1.134	1.143	1.42418	77.4	96.5	109.4	110.3	0.155	0.317304	0.181421	0.192825
P17987	T-complex protein 1 subunit alpha OS=Homo sapiens GN=TCP1 PE=1 SV=1	11.1329	6.65468	4	60.306	6.11	1.01	1.519	1.404	1.41804	110.5	111.6	169.5	156.6	0.259	0.0143553	0.603122	0.489543
Q6UX71	Plexin domain-containing protein 2 OS=Homo sapiens GN=PLXDC2 PE=1 SV=1	9.71463	5.67108	3	59.546	6.46	0.933	0.952	1.515	1.41349	108.4	101.1	96.3	153.2	0.334	-0.100051	-0.0709665	0.599318
O00264	Membrane-associated progesterone receptor component 1 OS=Homo sapiens GN=PGRMC1 PE=1 SV=3	2.07728	4.10256	1	21.658	4.7	0.896	1.47	1.576	1.4121	59.6	53.4	78.5	84.1	0.212	-0.158429	0.555816	0.656268
Q9UQB8	Brain-specific angiogenesis inhibitor 1-associated protein 2 OS=Homo sapiens GN=BAIAP2 PE=1 SV=1	6.39304	6.52174	3	60.83	8.9	1.23	1.169	1.147	1.41081	36.7	45.1	52.7	51.7	0.155	0.298658	0.225275	0.197865
P31946	14-3-3 protein beta/alpha OS=Homo sapiens GN=YWHAB PE=1 SV=3	100.446	43.9024	4	28.065	4.83	1.03	1.629	1.369	1.41007	495.1	509.9	830.5	698.1	7.031	0.0426443	0.703987	0.453122
Q9UNH7	Sorting nexin-6 OS=Homo sapiens GN=SNX6 PE=1 SV=1	2.95348	2.46305	1	46.62	6.16	1.033	1.648	1.355	1.39971	56.4	58.3	96.1	79	0.077	0.0468403	0.720716	0.438293
P35579	Myosin-9 OS=Homo sapiens GN=MYH9 PE=1 SV=4	800.108	46.0714	88	226.392	5.6	0.622	1.694	2.248	1.39826	16242.6	10102.6	17110.5	22710.1	11.232	-0.685014	0.760434	1.16864
Q7KZF4	Staphylococcal nuclease domain-containing protein 1 OS=Homo sapiens GN=SND1 PE=1 SV=1	4.88356	1.86813	2	101.934	7.17	1.169	1.488	1.195	1.39696	88.9	103.9	154.6	124.2	0.069	0.225275	0.573375	0.257011
P15104	Glutamine synthetase OS=Homo sapiens GN=GLUL PE=1 SV=4	7.25582	4.28954	2	42.037	6.89	1.758	0.478	0.792	1.39234	92	161.7	77.4	128.1	0.35	0.813935	-1.06492	-0.336428
P02792	Ferritin light chain OS=Homo sapiens GN=FTL PE=1 SV=2	23.9505	26.2857	3	20.007	5.78	2.745	1.19	0.506	1.38897	319.7	877.5	1044	444.2	1.276	1.45681	0.250962	-0.982791
A6NHG4	D-dopachrome decarboxylase-like protein OS=Homo sapiens GN=DDTL PE=2 SV=1	1.92979	5.97015	1	14.186	6.29	1.2	1.379	1.157	1.3884	27.7	33.3	45.9	38.5	0.292	0.263034	0.463622	0.210389
P55884	Eukaryotic translation initiation factor 3 subunit B OS=Homo sapiens GN=EIF3B PE=1 SV=3	6.99126	3.4398	1	92.424	5	1.056	1.521	1.31	1.38336	18.7	19.8	30.1	25.9	0.094	0.0786098	0.60502	0.389567
O00533	Neural cell adhesion molecule L1-like protein OS=Homo sapiens GN=CHL1 PE=1 SV=4	4.3275	2.56623	2	134.987	5.76	1.262	0.801	1.096	1.38315	38.8	48.9	39.1	53.6	0.11	0.335712	-0.320126	0.132248
Q12830	Nucleosome-remodeling factor subunit BPTF OS=Homo sapiens GN=BPTF PE=1 SV=3	3.99051	0.361129	1	338.054	6.54	1.424	0.604	0.97	1.38128	76.8	109.3	66	106	0.023	0.509949	-0.72738	-0.0439433
Q9UNZ2	NSFL1 cofactor p47 OS=Homo sapiens GN=NSFL1C PE=1 SV=2	3.14004	4.32432	1	40.548	5.1	0.821	1.191	1.682	1.38092	15.3	12.6	15	21.2	0.086	-0.284546	0.252173	0.750178
Q93033	Immunoglobulin superfamily member 2 OS=Homo sapiens GN=CD101 PE=1 SV=2	5.32472	2.74241	2	115.036	6.96	1.815	1.043	0.76	1.3794	55.5	100.7	105	76.5	0.067	0.85997	0.0607392	-0.395929
P07305	Histone H1.0 OS=Homo sapiens GN=H1F0 PE=1 SV=3	5.33234	5.15464	1	20.85	10.84	0.946	2.949	1.453	1.37454	79.6	75.3	222	109.4	0.311	-0.0800879	1.56023	0.539035
Q8NG06	E3 ubiquitin-protein ligase TRIM58 OS=Homo sapiens GN=TRIM58 PE=2 SV=2	17.7419	11.9342	5	54.732	6.19	1.402	1.604	0.979	1.37256	193.2	270.8	434.2	265	0.52	0.487486	0.681674	-0.0306192
Q92187	CMP-N-acetylneuraminate-poly-alpha-2,8-sialyltransferase OS=Homo sapiens GN=ST8SIA4 PE=1 SV=1	3.23828	5.29248	1	41.269	9.74	1.271	1.02	1.076	1.3676	11	14	14.3	15.1	0.086	0.345964	0.0285692	0.105678
P0DMV9	Heat shock 70 kDa protein 1B OS=Homo sapiens GN=HSPA1B PE=1 SV=1	114.791	34.4774	14	70.009	5.66	1.103	1.299	1.239	1.36662	672.2	741.7	963.3	919.1	4.012	0.141433	0.377401	0.309176
P52943	Cysteine-rich protein 2 OS=Homo sapiens GN=CRIP2 PE=1 SV=1	5.28148	16.8269	2	22.478	8.72	1.699	1.436	0.802	1.3626	17.6	29.9	43	24	0.468	0.764686	0.522056	-0.318326
Q9H3N1	Thioredoxin-related transmembrane protein 1 OS=Homo sapiens GN=TMX1 PE=1 SV=1	2.48886	4.28571	1	31.771	4.98	1.313	1.631	1.037	1.36158	12.7	16.7	27.2	17.3	0.166	0.392867	0.705757	0.0524159
P35542	Serum amyloid A-4 protein OS=Homo sapiens GN=SAA4 PE=1 SV=2	27.0141	15.3846	2	14.737	9.07	1.245	0.981	1.08	1.3446	845.6	1053.1	1033.1	1137	1.783	0.316146	-0.027675	0.111031
Q9Y2W1	Thyroid hormone receptor-associated protein 3 OS=Homo sapiens GN=THRAP3 PE=1 SV=2	1.93497	2.30366	2	108.601	10.15	1.081	2.767	1.238	1.33828	30.2	32.6	90.2	40.3	0.063	0.112367	1.46832	0.308011
P51798	H(+)/Cl(-) exchange transporter 7 OS=Homo sapiens GN=CLCN7 PE=1 SV=2	2.36594	3.47826	2	88.622	8.43	1.077	1.306	1.241	1.33656	27.8	29.9	39	37.1	0.11	0.107018	0.385155	0.311503
O94919	Endonuclease domain-containing 1 protein OS=Homo sapiens GN=ENDOD1 PE=1 SV=2	4.8565	4.8	2	54.981	5.71	1.387	1.133	0.961	1.33291	36.5	50.7	57.4	48.7	0.166	0.471968	0.180148	-0.0573917
P20701	Integrin alpha-L OS=Homo sapiens GN=ITGAL PE=1 SV=3	8.79028	3.50427	2	128.688	5.63	1.437	1.388	0.926	1.33066	33.5	48.2	66.9	44.6	0.122	0.52306	0.473008	-0.110916
Q9H251	Cadherin-23 OS=Homo sapiens GN=CDH23 PE=1 SV=2	2.9026	0.327967	1	369.266	4.67	2.326	1.584	0.57	1.32582	10.9	25.3	40.1	14.4	0.015	1.21785	0.663572	-0.810966
P09486	SPARC OS=Homo sapiens GN=SPARC PE=1 SV=1	12.5534	8.25083	2	34.61	4.84	1.1	1.053	1.2	1.32	88.4	97.2	102.3	116.6	0.585	0.137504	0.0745054	0.263034
P00746	Complement factor D OS=Homo sapiens GN=CFD PE=1 SV=5	22.5631	33.5968	4	27.016	7.71	1.023	0.862	1.29	1.31967	99	101.3	87.3	130.7	0.719	0.0328061	-0.21424	0.367371
P12955	Xaa-Pro dipeptidase OS=Homo sapiens GN=PEPD PE=1 SV=3	13.3536	10.3448	5	54.513	6	1.062	1.243	1.238	1.31476	322.5	342.6	425.8	424.1	0.532	0.0867838	0.313826	0.308011
P62899	60S ribosomal protein L31 OS=Homo sapiens GN=RPL31 PE=1 SV=1	1.70521	8	1	14.454	10.54	0.876	1.409	1.495	1.30962	19.1	16.7	23.5	25	0.259	-0.190997	0.494672	0.580145
P61221	ATP-binding cassette sub-family E member 1 OS=Homo sapiens GN=ABCE1 PE=1 SV=1	2.16524	1.16861	1	67.271	8.34	1.074	1.62	1.216	1.30598	33	35.4	57.3	43	0.051	0.102994	0.695994	0.282143
P40818	Ubiquitin carboxyl-terminal hydrolase 8 OS=Homo sapiens GN=USP8 PE=1 SV=1	4.87348	1.16279	1	127.444	8.51	2.891	1.477	0.448	1.29517	5	14.4	21.3	6.5	0.056	1.53157	0.56267	-1.15843
Q86UE4	Protein LYRIC OS=Homo sapiens GN=MTDH PE=1 SV=2	2.54898	3.2646	1	63.799	9.32	1.215	0.576	1.064	1.29276	29	35.3	20.3	37.5	0.068	0.280956	-0.795859	0.0894982
P08697	Alpha-2-antiplasmin OS=Homo sapiens GN=SERPINF2 PE=1 SV=3	118.442	35.8452	13	54.531	6.29	0.981	1.15	1.314	1.28903	1975.7	1938.1	2228.9	2547.1	9.89	-0.027675	0.201634	0.393965
Q9UNF0	Protein kinase C and casein kinase substrate in neurons protein 2 OS=Homo sapiens GN=PACSIN2 PE=1 SV=2	6.66532	3.90947	2	55.704	5.2	1.406	1.227	0.916	1.2879	118.5	166.6	204.5	152.6	0.16	0.491597	0.295135	-0.12658
P54920	Alpha-soluble NSF attachment protein OS=Homo sapiens GN=NAPA PE=1 SV=3	50.3196	29.1525	9	33.211	5.36	1.193	1.662	1.079	1.28725	902.4	1076.2	1788.9	1161.3	1.721	0.254594	0.73292	0.109695
O43760	Synaptogyrin-2 OS=Homo sapiens GN=SYNGR2 PE=1 SV=1	1.72935	3.57143	1	24.794	4.94	1.335	1.189	0.964	1.28694	35.3	47.2	56.1	45.5	0.259	0.41684	0.249749	-0.0528949
P16035	Metalloproteinase inhibitor 2 OS=Homo sapiens GN=TIMP2 PE=1 SV=2	6.65278	16.3636	4	24.383	7.49	1.004	1.137	1.28	1.28512	132	132.5	150.6	169.6	0.968	0.00575927	0.185232	0.356144
P14209	CD99 antigen OS=Homo sapiens GN=CD99 PE=1 SV=1	18.0218	12.973	2	18.836	4.75	1.708	1.391	0.749	1.27929	77.2	131.9	183.5	98.8	1.683	0.772308	0.476122	-0.416962
Q9H8L6	Multimerin-2 OS=Homo sapiens GN=MMRN2 PE=1 SV=2	7.56546	0.948367	1	104.344	5.86	1.128	0.87	1.132	1.2769	37.7	42.5	37	48.1	0.039	0.173767	-0.200913	0.178874
P18827	Syndecan-1 OS=Homo sapiens GN=SDC1 PE=1 SV=3	2.68162	5.48387	1	32.442	4.63	1.268	1.64	1.007	1.27688	3.7	4.7	7.7	4.7	0.52	0.342555	0.713696	0.0100637
P40121	Macrophage-capping protein OS=Homo sapiens GN=CAPG PE=1 SV=2	3.03291	6.89655	2	38.474	6.19	0.858	1.256	1.482	1.27156	128.4	110.1	138.3	163.2	0.292	-0.22095	0.328836	0.567545
Q9NTJ5	Phosphatidylinositide phosphatase SAC1 OS=Homo sapiens GN=SACM1L PE=1 SV=2	1.78729	1.53322	1	66.924	7.12	1.3	1.315	0.974	1.2662	27.5	35.8	47.1	34.9	0.066	0.378512	0.395063	-0.0380063
Q96TA1	Niban-like protein 1 OS=Homo sapiens GN=FAM129B PE=1 SV=3	3.39951	2.27882	1	84.085	6.19	0.998	1.198	1.268	1.26546	15.7	15.7	18.8	19.9	0.045	-0.00288828	0.260628	0.342555
Q00013	55 kDa erythrocyte membrane protein OS=Homo sapiens GN=MPP1 PE=1 SV=2	4.61745	11.3734	3	52.264	7.37	1.321	1.686	0.957	1.2642	37.6	49.6	83.6	47.4	0.322	0.40163	0.753605	-0.0634092
Q9NW15	Anoctamin-10 OS=Homo sapiens GN=ANO10 PE=1 SV=2	2.64829	1.51515	1	76.28	7.4	1.135	1.227	1.113	1.26326	67	76.1	93.4	84.7	0.072	0.182692	0.295135	0.154454
Q03181	Peroxisome proliferator-activated receptor delta OS=Homo sapiens GN=PPARD PE=1 SV=1	4.95216	1.5873	1	49.871	7.59	0.933	1.092	1.349	1.25862	349.2	325.9	355.7	439.5	0.077	-0.100051	0.126973	0.43189
Q03154	Aminoacylase-1 OS=Homo sapiens GN=ACY1 PE=1 SV=1	5.41247	4.16667	2	45.856	6.18	1.161	3.74	1.083	1.25736	109.8	127.5	476.9	138.1	0.186	0.215368	1.90304	0.115033
P29218	Inositol monophosphatase 1 OS=Homo sapiens GN=IMPA1 PE=1 SV=1	2.13221	4.69314	1	30.169	5.26	1.074	1.156	1.168	1.25443	51.2	55	63.6	64.2	0.129	0.102994	0.209141	0.22404
Q15019	Septin-2 OS=Homo sapiens GN=SEPT2 PE=1 SV=1	4.38113	3.04709	1	41.461	6.6	1.507	1.91	0.83	1.25081	6.1	9.2	17.6	7.6	0.105	0.591679	0.933573	-0.268817
Q16181	Septin-7 OS=Homo sapiens GN=SEPT7 PE=1 SV=2	19.5798	20.3661	7	50.648	8.63	0.996	1.603	1.255	1.24998	497.3	495.5	794.5	621.8	1.054	-0.00578235	0.680774	0.327687
P25311	Zinc-alpha-2-glycoprotein OS=Homo sapiens GN=AZGP1 PE=1 SV=2	161.134	39.9329	11	34.237	6.05	1.105	0.888	1.131	1.24975	3505.5	3872.7	3439.2	4378.2	18.953	0.144046	-0.171368	0.177599
P39060	Collagen alpha-1(XVIII) chain OS=Homo sapiens GN=COL18A1 PE=1 SV=5	113.21	11.3455	13	178.077	6.01	0.937	5.286	1.33	1.24621	1166.5	1093.4	5779.8	1454.7	0.865	-0.093879	2.40218	0.411426
Q14677	Clathrin interactor 1 OS=Homo sapiens GN=CLINT1 PE=1 SV=1	1.78085	1.44	1	68.216	6.42	1.335	1.087	0.93	1.24155	33.6	44.9	48.8	41.7	0.086	0.41684	0.120352	-0.104697
O60268	Uncharacterized protein KIAA0513 OS=Homo sapiens GN=KIAA0513 PE=1 SV=1	2.34716	2.6764	1	46.609	5.06	1.038	2.244	1.195	1.24041	22.6	23.4	52.5	28	0.083	0.0538064	1.16607	0.257011
P08123	Collagen alpha-2(I) chain OS=Homo sapiens GN=COL1A2 PE=1 SV=7	5.92414	2.48902	2	129.235	8.95	0.871	1.009	1.42	1.23682	63.2	55	55.5	78.1	0.056	-0.199255	0.0129262	0.505891
P06858	Lipoprotein lipase OS=Homo sapiens GN=LPL PE=1 SV=1	4.10697	7.57895	2	53.129	8.15	1.353	1.075	0.913	1.23529	12.7	17.2	18.5	15.7	0.166	0.436162	0.104337	-0.131313
P05543	Thyroxine-binding globulin OS=Homo sapiens GN=SERPINA7 PE=1 SV=2	75.0645	30.6024	9	46.295	6.3	1.087	0.854	1.134	1.23266	1252.4	1361.7	1163.3	1544.4	6.499	0.120352	-0.227692	0.181421
O75340	Programmed cell death protein 6 OS=Homo sapiens GN=PDCD6 PE=1 SV=1	2.47194	27.2251	3	21.855	5.4	0.857	1.184	1.438	1.23237	10.7	9.2	10.9	13.2	0.874	-0.222633	0.243669	0.524064
P16402	Histone H1.3 OS=Homo sapiens GN=HIST1H1D PE=1 SV=2	42.6833	22.1719	3	22.336	11.02	1.233	3.893	0.998	1.23053	722.8	890.9	3468	888.9	1.448	0.302173	1.96088	-0.00288828
O43852	Calumenin OS=Homo sapiens GN=CALU PE=1 SV=2	26.7368	28.8889	7	37.084	4.64	0.872	3.548	1.406	1.22603	412.1	359.4	1275.2	505.3	1.336	-0.1976	1.82701	0.491597
P41250	Glycine--tRNA ligase OS=Homo sapiens GN=GARS PE=1 SV=3	2.3629	1.4885	1	83.113	7.03	0.955	1.621	1.283	1.22526	44.6	42.6	69	54.7	0.04	-0.0664274	0.696884	0.359521
P62263	40S ribosomal protein S14 OS=Homo sapiens GN=RPS14 PE=1 SV=3	9.18204	22.5166	2	16.263	10.05	1.291	0.596	0.947	1.22258	18.8	24.3	14.5	23	0.778	0.368489	-0.746616	-0.0785637
Q02818	Nucleobindin-1 OS=Homo sapiens GN=NUCB1 PE=1 SV=4	2.60466	7.59219	2	53.846	5.25	1.199	0.927	1.011	1.21219	33.4	40	37.1	40.5	0.205	0.261832	-0.109359	0.015783
P26572	Alpha-1,3-mannosyl-glycoprotein 2-beta-N-acetylglucosaminyltransferase OS=Homo sapiens GN=MGAT1 PE=1 SV=2	6.03534	5.61798	2	50.846	9.16	1.412	0.819	0.858	1.2115	38.7	54.7	44.8	46.9	0.179	0.49774	-0.288065	-0.22095
Q9H0B8	Cysteine-rich secretory protein LCCL domain-containing 2 OS=Homo sapiens GN=CRISPLD2 PE=2 SV=1	8.17731	6.84105	3	55.883	8.02	1.162	1.952	1.041	1.20964	123.3	143.3	279.7	149.1	0.25	0.21661	0.964953	0.0579701
O00461	Golgi integral membrane protein 4 OS=Homo sapiens GN=GOLIM4 PE=1 SV=1	6.35785	5.74713	3	81.831	4.77	0.812	1.032	1.489	1.20907	79.5	64.6	66.7	96.2	0.148	-0.300448	0.045443	0.574344
Q13367	AP-3 complex subunit beta-2 OS=Homo sapiens GN=AP3B2 PE=1 SV=2	10.1379	0.831793	1	118.985	5.59	4.108	0.263	0.294	1.20775	118.9	488.3	128.5	143.4	0.064	2.03844	-1.92687	-1.76611
Q16543	Hsp90 co-chaperone Cdc37 OS=Homo sapiens GN=CDC37 PE=1 SV=1	4.54055	8.73016	2	44.44	5.25	0.914	1.703	1.317	1.20374	37.1	33.9	57.7	44.6	0.166	-0.129734	0.768078	0.397255
Q8TER0	Sushi, nidogen and EGF-like domain-containing protein 1 OS=Homo sapiens GN=SNED1 PE=2 SV=2	2.16147	0.707714	1	152.104	6.98	0.998	0.793	1.206	1.20359	29	28.9	22.9	34.9	0.028	-0.00288828	-0.334607	0.27023
P18428	Lipopolysaccharide-binding protein OS=Homo sapiens GN=LBP PE=1 SV=3	26.9282	12.2661	5	53.35	6.7	1.012	1.234	1.185	1.19922	721.9	730.8	901.9	866	0.823	0.0172093	0.303342	0.244887
Q9UKV8	Protein argonaute-2 OS=Homo sapiens GN=AGO2 PE=1 SV=3	5.00288	3.84168	3	97.146	9.19	1.573	1.393	0.762	1.19863	47.9	75.4	105	57.5	0.12	0.653519	0.478195	-0.392137
Q13045	Protein flightless-1 homolog OS=Homo sapiens GN=FLII PE=1 SV=2	2.92441	1.49724	1	144.659	6.05	1.214	1.199	0.986	1.197	23.6	28.7	34.4	28.3	0.028	0.279768	0.261832	-0.0203404
Q8N490	Probable hydrolase PNKD OS=Homo sapiens GN=PNKD PE=1 SV=2	5.29626	9.35065	2	42.849	9.09	1.631	0.65	0.733	1.19552	12.5	20.4	13.3	15	0.259	0.705757	-0.621488	-0.448115
P36955	Pigment epithelium-derived factor OS=Homo sapiens GN=SERPINF1 PE=1 SV=4	89.6697	24.8804	9	46.283	6.38	0.927	0.845	1.288	1.19398	2937.9	2723	2301.8	3508.3	2.594	-0.109359	-0.242977	0.365133
Q13404	Ubiquitin-conjugating enzyme E2 variant 1 OS=Homo sapiens GN=UBE2V1 PE=1 SV=2	4.68082	6.80272	1	16.484	7.93	1.346	1.326	0.886	1.19256	22.7	30.6	40.6	27.1	0.389	0.428678	0.407081	-0.174621
Q6ZNJ1	Neurobeachin-like protein 2 OS=Homo sapiens GN=NBEAL2 PE=1 SV=2	5.55621	0.87146	2	302.326	6.38	2.056	0.685	0.58	1.19248	13	26.7	18.3	15.5	0.032	1.03984	-0.545824	-0.785875
Q6UWD8	Transmembrane protein C16orf54 OS=Homo sapiens GN=C16orf54 PE=1 SV=1	5.17355	13.8393	2	24.344	6.19	0.95	1.247	1.253	1.19035	25.6	24.3	30.3	30.4	0.52	-0.0740006	0.318461	0.325386
P12532	Creatine kinase U-type, mitochondrial OS=Homo sapiens GN=CKMT1A PE=1 SV=1	9.34526	14.3885	3	47.007	8.34	1.392	0.783	0.855	1.19016	17.5	24.4	19.1	20.9	0.25	0.477159	-0.352916	-0.226004
Q8WZ75	Roundabout homolog 4 OS=Homo sapiens GN=ROBO4 PE=1 SV=1	2.09232	1.88679	1	107.39	6.64	1.302	0.634	0.914	1.19003	4.6	6	3.8	5.5	0.046	0.380729	-0.657445	-0.129734
P00441	Superoxide dismutase [Cu-Zn] OS=Homo sapiens GN=SOD1 PE=1 SV=2	10.2524	9.09091	1	15.926	6.13	1.376	1.088	0.864	1.18886	47.2	64.9	70.6	56.1	0.194	0.46048	0.121679	-0.210897
Q14314	Fibroleukin OS=Homo sapiens GN=FGL2 PE=1 SV=1	15.1644	8.42825	4	50.197	7.39	1.03	1.35	1.152	1.18656	278.5	286.9	387.3	330.4	0.417	0.0426443	0.432959	0.204141
P21810	Biglycan OS=Homo sapiens GN=BGN PE=1 SV=2	119.631	38.3152	10	41.628	7.52	0.931	7.581	1.266	1.17865	665.8	619.7	4698.3	784.3	5.918	-0.103147	2.92239	0.340277
P31948	Stress-induced-phosphoprotein 1 OS=Homo sapiens GN=STIP1 PE=1 SV=1	11.707	11.6022	5	62.599	6.8	1.145	1.583	1.026	1.17477	216.9	248.4	393.2	254.8	0.318	0.195348	0.662661	0.0370307
P16615	Sarcoplasmic/endoplasmic reticulum calcium ATPase 2 OS=Homo sapiens GN=ATP2A2 PE=1 SV=1	7.12316	2.30326	1	114.683	5.34	1.412	1.046	0.83	1.17196	12.1	17.1	17.9	14.2	0.116	0.49774	0.0648829	-0.268817
P04908	Histone H2A type 1-B/E OS=Homo sapiens GN=HIST1H2AB PE=1 SV=2	22.9495	21.5385	1	14.127	11.05	1.203	2.55	0.974	1.17172	191.4	230.3	587.2	224.3	2.728	0.266637	1.3505	-0.0380063
P02763	Alpha-1-acid glycoprotein 1 OS=Homo sapiens GN=ORM1 PE=1 SV=1	274.852	42.7861	7	23.497	5.02	1.272	0.88	0.919	1.16897	7043.4	8957.7	7880.4	8230.8	45.416	0.347099	-0.184425	-0.121863
P61626	Lysozyme C OS=Homo sapiens GN=LYZ PE=1 SV=1	33.6231	56.7568	7	16.526	9.16	0.892	1.418	1.31	1.16852	640.1	571.2	810.2	748.1	9	-0.164884	0.503858	0.389567
O75844	CAAX prenyl protease 1 homolog OS=Homo sapiens GN=ZMPSTE24 PE=1 SV=2	2.51627	2.31579	1	54.778	7.49	1.372	1.303	0.851	1.16757	17.4	23.9	31.1	20.3	0.101	0.45628	0.381837	-0.232769
Q12805	EGF-containing fibulin-like extracellular matrix protein 1 OS=Homo sapiens GN=EFEMP1 PE=1 SV=2	85.8674	33.4686	11	54.604	5.07	1	1.117	1.167	1.167	1232.9	1232.9	1377.3	1438.8	3.262	0	0.159629	0.222805
P61978	Heterogeneous nuclear ribonucleoprotein K OS=Homo sapiens GN=HNRNPK PE=1 SV=1	1.75361	2.37581	1	50.944	5.54	0.635	2.675	1.833	1.16396	58.4	37.1	99.3	68	0.075	-0.655172	1.41954	0.874207
Q9Y5C1	Angiopoietin-related protein 3 OS=Homo sapiens GN=ANGPTL3 PE=1 SV=1	50.981	25.2174	8	53.604	6.7	1.119	1.421	1.04	1.16376	688.5	770.5	1094.9	801.2	1.11	0.16221	0.506907	0.0565835
Q9Y5Y7	Lymphatic vessel endothelial hyaluronic acid receptor 1 OS=Homo sapiens GN=LYVE1 PE=1 SV=2	3.03595	2.48447	1	35.191	8.28	1.44	0.796	0.802	1.15488	116	167.1	133	134.1	0.129	0.526069	-0.32916	-0.318326
Q9Y6E0	Serine/threonine-protein kinase 24 OS=Homo sapiens GN=STK24 PE=1 SV=1	7.02498	9.25508	3	49.277	5.69	0.822	1.244	1.4	1.1508	125.9	103.5	128.7	144.9	0.407	-0.28279	0.314986	0.485427
Q9BTU6	Phosphatidylinositol 4-kinase type 2-alpha OS=Homo sapiens GN=PI4K2A PE=1 SV=1	11.0185	10.6472	5	53.989	8.29	1.563	1.435	0.733	1.14568	53.6	83.8	120.2	61.4	0.401	0.644318	0.521051	-0.448115
P48960	CD97 antigen OS=Homo sapiens GN=CD97 PE=1 SV=4	5.69278	2.39521	1	91.809	6.87	1.164	1.145	0.984	1.14538	3	3.5	4	3.4	0.113	0.219091	0.195348	-0.0232698
Q6UWP8	Suprabasin OS=Homo sapiens GN=SBSN PE=1 SV=2	41.0346	27.9661	7	60.505	7.01	0.639	1.178	1.792	1.14509	311.1	198.7	234.1	356	1.254	-0.646112	0.23634	0.841571
P30511	HLA class I histocompatibility antigen, alpha chain F OS=Homo sapiens GN=HLA-F PE=2 SV=3	5.06281	13.8728	2	39.037	5.57	2.983	1.338	0.383	1.14249	13.5	40.4	54	15.5	0.52	1.57676	0.420078	-1.38458
P13796	Plastin-2 OS=Homo sapiens GN=LCP1 PE=1 SV=6	35.6564	20.2552	7	70.244	5.43	1.514	0.935	0.752	1.13853	389	588.9	550.3	442.7	0.848	0.598365	-0.0969617	-0.411195
O76094	Signal recognition particle subunit SRP72 OS=Homo sapiens GN=SRP72 PE=1 SV=3	2.7969	1.34128	1	74.56	9.26	0.785	1.839	1.443	1.13276	32.1	25.2	46.3	36.4	0.053	-0.349235	0.878921	0.529071
Q96QK1	Vacuolar protein sorting-associated protein 35 OS=Homo sapiens GN=VPS35 PE=1 SV=2	3.61014	2.38693	1	91.649	5.49	1.11	1.702	1.019	1.13109	15.2	16.9	28.8	17.2	0.045	0.15056	0.767231	0.0271541
Q9Y608	Leucine-rich repeat flightless-interacting protein 2 OS=Homo sapiens GN=LRRFIP2 PE=1 SV=1	1.6326	1.24827	1	82.121	6.95	0.896	1.449	1.259	1.12806	36.7	32.9	47.7	41.4	0.044	-0.158429	0.535058	0.332278
P30086	Phosphatidylethanolamine-binding protein 1 OS=Homo sapiens GN=PEBP1 PE=1 SV=3	2.21634	9.62567	1	21.044	7.53	0.807	1.279	1.391	1.12254	25.8	20.8	26.6	28.9	0.179	-0.309359	0.355016	0.476122
Q9NQ79	Cartilage acidic protein 1 OS=Homo sapiens GN=CRTAC1 PE=1 SV=2	52.6956	20.8775	10	71.376	5.12	1.055	1.023	1.064	1.12252	531.7	561.1	573.8	596.8	1.412	0.077243	0.0328061	0.0894982
P01011	Alpha-1-antichymotrypsin OS=Homo sapiens GN=SERPINA3 PE=1 SV=2	464.889	33.3333	16	47.621	5.52	1.145	0.797	0.978	1.11981	9982.6	11430.5	9108.1	11179.2	30.623	0.195348	-0.327348	-0.0320936
P68371	Tubulin beta-4B chain OS=Homo sapiens GN=TUBB4B PE=1 SV=1	129.432	39.1011	4	49.799	4.89	0.83	1.679	1.349	1.11967	2091.7	1735.9	2914.3	2341.9	11.217	-0.268817	0.747602	0.43189
P37837	Transaldolase OS=Homo sapiens GN=TALDO1 PE=1 SV=2	18.1501	16.6172	6	37.516	6.81	0.995	1.137	1.124	1.11838	366.9	365.2	415.1	410.5	0.817	-0.00723157	0.185232	0.168642
Q02809	Procollagen-lysine,2-oxoglutarate 5-dioxygenase 1 OS=Homo sapiens GN=PLOD1 PE=1 SV=2	2.68675	1.51307	1	83.497	6.95	0.93	1.335	1.201	1.11693	46.3	43.1	57.5	51.7	0.047	-0.104697	0.41684	0.264236
P54289	Voltage-dependent calcium channel subunit alpha-2/delta-1 OS=Homo sapiens GN=CACNA2D1 PE=1 SV=3	4.20591	1.99456	2	124.49	5.27	1.348	1.158	0.826	1.11345	38.6	52.1	60.3	43	0.073	0.43082	0.211635	-0.275786
P15090	Fatty acid-binding protein, adipocyte OS=Homo sapiens GN=FABP4 PE=1 SV=3	8.22178	31.8182	3	14.709	7.14	2.728	1.282	0.408	1.11302	167.1	455.9	584.4	186	0.995	1.44784	0.358396	-1.29336
P50395	Rab GDP dissociation inhibitor beta OS=Homo sapiens GN=GDI2 PE=1 SV=2	8.73753	18.8764	3	50.631	6.47	1.123	1.354	0.99	1.11177	56.9	63.9	86.5	63.3	0.682	0.167358	0.437228	-0.0144996
Q08170	Serine/arginine-rich splicing factor 4 OS=Homo sapiens GN=SRSF4 PE=1 SV=2	6.3482	6.07287	1	56.645	11.52	0.958	2.504	1.159	1.11032	157.3	150.7	377.3	174.6	0.28	-0.0619024	1.32423	0.212881
P51884	Lumican OS=Homo sapiens GN=LUM PE=1 SV=2	118.333	37.2781	10	38.405	6.61	1.188	0.915	0.934	1.10959	2155.8	2560.2	2342.1	2392.1	13.678	0.248535	-0.128156	-0.0985055
Q8IWL1	Pulmonary surfactant-associated protein A2 OS=Homo sapiens GN=SFTPA2 PE=1 SV=1	3.5686	5.24194	1	26.166	5.17	0.947	1.101	1.171	1.10894	76.8	72.7	80	85.1	0.334	-0.0785637	0.138814	0.227741
Q9NP58	ATP-binding cassette sub-family B member 6, mitochondrial OS=Homo sapiens GN=ABCB6 PE=1 SV=1	20.6813	13.8955	7	93.826	8.48	1.238	1.2	0.893	1.10553	144.1	178.4	214	159.3	0.514	0.308011	0.263034	-0.163268
Q15370	Transcription elongation factor B polypeptide 2 OS=Homo sapiens GN=TCEB2 PE=1 SV=1	2.99302	7.62712	1	13.125	4.88	1.199	1.633	0.922	1.10548	67.1	80.5	131.4	74.2	0.334	0.261832	0.707525	-0.117161
P61009	Signal peptidase complex subunit 3 OS=Homo sapiens GN=SPCS3 PE=1 SV=1	2.68591	5	1	20.301	8.62	1.145	1.195	0.956	1.09462	55.8	63.9	76.3	61.1	0.233	0.195348	0.257011	-0.0649175
P30041	Peroxiredoxin-6 OS=Homo sapiens GN=PRDX6 PE=1 SV=3	14.3911	23.2143	4	25.019	6.38	1.053	1.898	1.037	1.09196	192.7	203	385.2	210.5	0.668	0.0745054	0.92448	0.0524159
Q9UBQ5	Eukaryotic translation initiation factor 3 subunit K OS=Homo sapiens GN=EIF3K PE=1 SV=1	4.98454	13.3028	2	25.043	4.93	0.889	1.364	1.226	1.08991	25.8	22.9	31.2	28.1	0.585	-0.169745	0.447844	0.293959
P05452	Tetranectin OS=Homo sapiens GN=CLEC3B PE=1 SV=3	106.012	48.5149	8	22.522	5.67	0.97	0.951	1.123	1.08931	1568.8	1521.7	1447.8	1708.6	27.943	-0.0439433	-0.0724828	0.167358
Q14112	Nidogen-2 OS=Homo sapiens GN=NID2 PE=1 SV=3	15.8828	8.65455	7	151.158	5.29	1.498	1.62	0.727	1.08905	67.8	101.5	164.4	73.8	0.277	0.583038	0.695994	-0.459973
Q92743	Serine protease HTRA1 OS=Homo sapiens GN=HTRA1 PE=1 SV=1	7.24235	6.25	3	51.255	7.83	1.924	1.401	0.566	1.08898	105.4	202.9	284.2	114.8	0.269	0.944109	0.486457	-0.821126
Q6ZSS7	Major facilitator superfamily domain-containing protein 6 OS=Homo sapiens GN=MFSD6 PE=1 SV=2	2.88537	1.76991	1	88.032	5.53	1.535	0.86	0.709	1.08831	8.4	12.9	11.1	9.1	0.066	0.618239	-0.217591	-0.496142
P17858	ATP-dependent 6-phosphofructokinase, liver type OS=Homo sapiens GN=PFKL PE=1 SV=6	5.46028	3.07692	2	84.964	7.5	0.984	1.586	1.105	1.08732	89.4	88	139.5	97.3	0.093	-0.0232698	0.665393	0.144046
P08253	72 kDa type IV collagenase OS=Homo sapiens GN=MMP2 PE=1 SV=2	11.2605	10.7576	5	73.835	5.47	1.088	0.846	0.999	1.08691	63.3	68.9	58.3	68.9	0.442	0.121679	-0.24127	-0.00144342
Q13813	Spectrin alpha chain, non-erythrocytic 1 OS=Homo sapiens GN=SPTAN1 PE=1 SV=3	15.732	3.2767	7	284.364	5.35	1.274	0.641	0.853	1.08672	323.8	412.6	264.3	351.9	0.092	0.349365	-0.641604	-0.229382
P11586	C-1-tetrahydrofolate synthase, cytoplasmic OS=Homo sapiens GN=MTHFD1 PE=1 SV=3	10.2601	3.20856	3	101.495	7.3	1.349	1.139	0.805	1.08594	163.8	220.9	251.5	177.7	0.109	0.43189	0.187768	-0.312939
P07477	Trypsin-1 OS=Homo sapiens GN=PRSS1 PE=1 SV=1	11.7652	8.09717	1	26.541	6.51	1.08	0.894	1.003	1.08324	1058.1	1142.5	1021.1	1146.1	0.931	0.111031	-0.161653	0.00432161
Q5T0T0	E3 ubiquitin-protein ligase MARCH8 OS=Homo sapiens GN=MARCH8 PE=1 SV=1	1.69915	2.74914	1	32.943	7.84	1.284	1.334	0.843	1.08241	48.3	62	82.7	52.3	0.122	0.360645	0.415759	-0.246395
O14786	Neuropilin-1 OS=Homo sapiens GN=NRP1 PE=1 SV=3	16.438	5.85049	3	103.069	5.88	1.699	1.347	0.637	1.08226	36.2	61.5	82.8	39.2	0.202	0.764686	0.42975	-0.650635
Q7L7X3	Serine/threonine-protein kinase TAO1 OS=Homo sapiens GN=TAOK1 PE=1 SV=1	2.26331	2.4975	2	115.997	7.65	1.695	1.049	0.637	1.07971	34.4	58.3	61.1	37.1	0.102	0.761285	0.0690147	-0.650635
Q14849	StAR-related lipid transfer protein 3 OS=Homo sapiens GN=STARD3 PE=1 SV=2	5.73537	7.86517	2	50.471	8.37	1.208	1.083	0.893	1.07874	41.5	50.1	54.3	44.8	0.186	0.27262	0.115033	-0.163268
O76096	Cystatin-F OS=Homo sapiens GN=CST7 PE=1 SV=1	5.47441	4.82759	1	16.443	8.48	1.048	0.749	1.026	1.07525	327.1	342.7	256.6	351.5	0.259	0.0676387	-0.416962	0.0370307
P00568	Adenylate kinase isoenzyme 1 OS=Homo sapiens GN=AK1 PE=1 SV=3	6.36303	5.6701	2	21.621	8.63	1.398	1.396	0.769	1.07506	68	95	132.7	73.1	0.334	0.483364	0.481299	-0.378944
Q9Y315	Deoxyribose-phosphate aldolase OS=Homo sapiens GN=DERA PE=1 SV=2	9.29419	10.6918	3	35.208	8.94	1.716	1.054	0.626	1.07422	215.8	370.3	390.4	231.8	0.304	0.77905	0.0758749	-0.675765
Q07817	Bcl-2-like protein 1 OS=Homo sapiens GN=BCL2L1 PE=1 SV=1	2.38677	3.86266	1	26.033	4.93	1.211	1.581	0.887	1.07416	20.2	24.5	38.7	21.7	0.212	0.276199	0.660837	-0.172994
P49184	Deoxyribonuclease-1-like 1 OS=Homo sapiens GN=DNASE1L1 PE=1 SV=1	2.4047	5.96026	1	33.871	5.74	1.209	1.419	0.888	1.07359	5.2	6.3	8.9	5.6	0.155	0.273814	0.504875	-0.171368
P02750	Leucine-rich alpha-2-glycoprotein OS=Homo sapiens GN=LRG1 PE=1 SV=2	56.2173	27.9539	6	38.154	6.95	1.117	0.803	0.956	1.06785	1058.8	1182.9	949.3	1130.9	1.371	0.159629	-0.316528	-0.0649175
Q93070	Ecto-ADP-ribosyltransferase 4 OS=Homo sapiens GN=ART4 PE=2 SV=2	2.43227	6.05096	1	35.854	9.22	1.421	1.496	0.751	1.06717	14.2	20.2	30.2	15.2	0.11	0.506907	0.58111	-0.413115
P31995	Low affinity immunoglobulin gamma Fc region receptor II-c OS=Homo sapiens GN=FCGR2C PE=1 SV=1	2.06579	2.78638	1	35.556	6.9	1.04	1.072	1.025	1.066	68.9	71.6	76.8	73.4	0.194	0.0565835	0.100305	0.0356239
Q03518	Antigen peptide transporter 1 OS=Homo sapiens GN=TAP1 PE=1 SV=2	3.1418	1.36139	1	87.163	8.02	1.348	1.396	0.79	1.06492	34.9	47.1	65.8	37.2	0.113	0.43082	0.481299	-0.340075
P0DJI8	Serum amyloid A-1 protein OS=Homo sapiens GN=SAA1 PE=1 SV=1	40.2632	48.3607	4	13.524	6.79	2.749	0.712	0.387	1.06386	542	1489.8	1061.1	576.9	4.012	1.45891	-0.490051	-1.36959
P06753	Tropomyosin alpha-3 chain OS=Homo sapiens GN=TPM3 PE=1 SV=2	46.583	17.8947	4	32.93	4.72	0.896	1.916	1.187	1.06355	366.5	328.5	629.5	390	0.995	-0.158429	0.938098	0.24732
Q7KZ85	Transcription elongation factor SPT6 OS=Homo sapiens GN=SUPT6H PE=1 SV=2	4.55293	0.579374	1	198.949	4.91	1.83	1.33	0.581	1.06323	98.4	180	239.4	104.6	0.02	0.871844	0.411426	-0.78339
P61020	Ras-related protein Rab-5B OS=Homo sapiens GN=RAB5B PE=1 SV=1	28.1211	28.3721	3	23.692	8.13	1.161	1.49	0.915	1.06232	205.7	238.8	355.8	218.6	2.981	0.215368	0.575312	-0.128156
Q9P0J7	E3 ubiquitin-protein ligase KCMF1 OS=Homo sapiens GN=KCMF1 PE=1 SV=2	2.55589	2.3622	1	41.919	5.66	0.5	2.177	2.123	1.0615	74	37	80.6	78.5	0.122	-1	1.12234	1.0861
Q15828	Cystatin-M OS=Homo sapiens GN=CST6 PE=1 SV=1	2.09187	7.38255	1	16.5	8.09	0.636	1.071	1.667	1.06021	67.2	42.8	45.8	71.3	0.233	-0.652901	0.0989585	0.737254
Q9H4A3	Serine/threonine-protein kinase WNK1 OS=Homo sapiens GN=WNK1 PE=1 SV=2	7.38841	1.25945	3	250.64	6.34	0.702	2.515	1.509	1.05932	212.4	149.2	375.3	225.1	0.088	-0.510457	1.33056	0.593593
P27169	Serum paraoxonase/arylesterase 1 OS=Homo sapiens GN=PON1 PE=1 SV=3	128.937	38.8732	7	39.706	5.22	1.022	1.175	1.034	1.05675	2707.2	2766.3	3249.8	2859.7	8.006	0.0313952	0.232661	0.0482362
P07585	Decorin OS=Homo sapiens GN=DCN PE=1 SV=1	73.6312	25.0696	9	39.722	8.54	0.834	7.398	1.266	1.05584	728.9	607.8	4496.7	769.8	2.594	-0.261881	2.88714	0.340277
P59665	Neutrophil defensin 1 OS=Homo sapiens GN=DEFA1 PE=1 SV=1	14.7913	19.1489	2	10.194	6.99	1.064	1.128	0.989	1.0523	698.9	743.7	839	735.6	0.931	0.0894982	0.173767	-0.0159576
P61018	Ras-related protein Rab-4B OS=Homo sapiens GN=RAB4B PE=1 SV=1	8.12064	24.4131	2	23.572	6.06	1.411	1.782	0.743	1.04837	8	11.3	20.1	8.4	0.778	0.496718	0.833497	-0.428566
Q9NZA1	Chloride intracellular channel protein 5 OS=Homo sapiens GN=CLIC5 PE=1 SV=3	2.2848	3.90244	1	46.474	4.82	1.358	0.988	0.771	1.04702	34.8	47.3	46.8	36.5	0.105	0.441483	-0.0174171	-0.375197
P20851	C4b-binding protein beta chain OS=Homo sapiens GN=C4BPB PE=1 SV=1	348.607	54.7619	12	28.338	5.14	0.715	1.076	1.463	1.04605	14409.5	10309.2	11096.8	15077.5	485.968	-0.483985	0.105678	0.54893
Q13724	Mannosyl-oligosaccharide glucosidase OS=Homo sapiens GN=MOGS PE=1 SV=5	2.64825	1.31422	1	91.861	8.9	0.925	1.267	1.129	1.04432	44	40.7	51.6	45.9	0.047	-0.112475	0.341417	0.175045
P19320	Vascular cell adhesion protein 1 OS=Homo sapiens GN=VCAM1 PE=1 SV=1	9.05181	4.60081	3	81.224	5.22	1.227	1.123	0.847	1.03927	15.7	19.3	21.7	16.4	0.212	0.295135	0.167358	-0.239566
O00468	Agrin OS=Homo sapiens GN=AGRN PE=1 SV=5	4.82997	0.774069	1	217.092	6.39	1.414	3.378	0.73	1.03222	23.1	32.7	110.5	23.9	0.019	0.499782	1.75617	-0.454032
P29279	Connective tissue growth factor OS=Homo sapiens GN=CTGF PE=1 SV=2	2.03704	11.1748	3	38.065	8	0.966	2.095	1.062	1.02589	47.7	46.1	96.6	49	0.28	-0.0499049	1.06695	0.0867838
P06681	Complement C2 OS=Homo sapiens GN=C2 PE=1 SV=2	102.985	26.1968	17	83.214	7.42	0.937	0.855	1.094	1.02508	2670.1	2501	2138.6	2735.7	1.894	-0.093879	-0.226004	0.129613
Q12860	Contactin-1 OS=Homo sapiens GN=CNTN1 PE=1 SV=1	2.10812	1.37525	1	113.249	5.9	1.163	0.958	0.88	1.02344	12.7	14.8	14.2	13	0.034	0.217851	-0.0619024	-0.184425
Q6IAA8	Ragulator complex protein LAMTOR1 OS=Homo sapiens GN=LAMTOR1 PE=1 SV=2	1.81885	6.8323	1	17.734	5.15	1.35	1.159	0.756	1.0206	29.6	40	46.3	30.2	0.259	0.432959	0.212881	-0.403542
P36873	Serine/threonine-protein phosphatase PP1-gamma catalytic subunit OS=Homo sapiens GN=PPP1CC PE=1 SV=1	11.1633	11.1455	1	36.96	6.54	0.892	1.325	1.144	1.02045	35.2	31.4	41.6	35.9	0.35	-0.164884	0.405992	0.194087
O15061	Synemin OS=Homo sapiens GN=SYNM PE=1 SV=2	2.53612	0.766773	1	172.663	5.16	0.866	0.95	1.177	1.01928	6.1	5.3	5	6.2	0.02	-0.207561	-0.0740006	0.235114
Q15365	Poly(rC)-binding protein 1 OS=Homo sapiens GN=PCBP1 PE=1 SV=2	13.9023	17.1348	3	37.474	7.09	0.908	1.356	1.122	1.01878	220.7	200.3	271.7	224.7	0.468	-0.139236	0.439357	0.166073
Q14203	Dynactin subunit 1 OS=Homo sapiens GN=DCTN1 PE=1 SV=3	10.4829	3.44288	4	141.607	5.81	0.753	1.329	1.351	1.0173	125.3	94.4	125.5	127.5	0.11	-0.409278	0.410341	0.434028
O75347	Tubulin-specific chaperone A OS=Homo sapiens GN=TBCA PE=1 SV=3	2.75645	11.1111	1	12.847	5.29	1.331	1.349	0.764	1.01688	35.5	47.3	63.8	36.1	0.233	0.412511	0.43189	-0.388355
P47755	F-actin-capping protein subunit alpha-2 OS=Homo sapiens GN=CAPZA2 PE=1 SV=3	23.6783	39.8601	6	32.929	5.85	1.034	1.844	0.981	1.01435	209.1	216.1	398.5	212.1	1.512	0.0482362	0.882839	-0.027675
Q9H444	Charged multivesicular body protein 4b OS=Homo sapiens GN=CHMP4B PE=1 SV=1	16.0841	24.1071	5	24.935	4.82	1.425	1.46	0.711	1.01317	145.4	207.2	302.6	147.3	1.683	0.510962	0.545968	-0.492079
O60493	Sorting nexin-3 OS=Homo sapiens GN=SNX3 PE=1 SV=3	2.04867	16.6667	2	18.751	8.66	1.284	1.365	0.789	1.01308	66.8	85.8	117.1	67.7	0.389	0.360645	0.448901	-0.341903
P02042	Hemoglobin subunit delta OS=Homo sapiens GN=HBD PE=1 SV=2	238.108	63.2653	3	16.045	8.05	1.735	1.315	0.58	1.0063	574.1	996.1	1309.8	578.1	150.991	0.794936	0.395063	-0.785875
Q92734	Protein TFG OS=Homo sapiens GN=TFG PE=1 SV=2	48.5549	27.25	8	43.421	5.1	0.955	1.195	1.053	1.00561	770	735.7	879	774.6	10.938	-0.0664274	0.257011	0.0745054
P04745	Alpha-amylase 1 OS=Homo sapiens GN=AMY1A PE=1 SV=2	27.0755	13.3072	5	57.731	6.93	1.18	2.482	0.852	1.00536	266.3	314.1	779.7	267.6	0.863	0.238787	1.3115	-0.231075
Q8IX05	CD302 antigen OS=Homo sapiens GN=CD302 PE=1 SV=1	2.03693	3.44828	1	26.166	4.61	1.635	1.675	0.612	1.00062	12.9	21.1	35.3	12.9	0.212	0.709291	0.744161	-0.708396
Q30134	HLA class II histocompatibility antigen, DRB1-8 beta chain OS=Homo sapiens GN=HLA-DRB1 PE=1 SV=2	4.87654	7.14286	1	29.985	7.12	3.225	1.083	0.31	0.99975	61.8	199.3	215.9	61.9	0.311	1.6893	0.115033	-1.68966
P23381	Tryptophan--tRNA ligase, cytoplasmic OS=Homo sapiens GN=WARS PE=1 SV=2	2.86186	9.34183	3	53.132	6.23	1.841	0.919	0.541	0.995981	145.7	268.3	246.6	145	0.225	0.88049	-0.121863	-0.8863
Q96AJ9	Vesicle transport through interaction with t-SNAREs homolog 1A OS=Homo sapiens GN=VTI1A PE=1 SV=2	5.27531	4.14747	1	25.202	6.4	1.291	1.338	0.767	0.990197	84.1	108.6	145.3	83.3	0.311	0.368489	0.420078	-0.382702
P04278	Sex hormone-binding globulin OS=Homo sapiens GN=SHBG PE=1 SV=2	23.464	20.8955	6	43.752	6.71	0.943	1.066	1.048	0.988264	582.4	549.5	585.7	576	1.031	-0.0846703	0.0922074	0.0676387
P61006	Ras-related protein Rab-8A OS=Homo sapiens GN=RAB8A PE=1 SV=1	22.9563	33.3333	3	23.653	9.07	1.173	1.462	0.841	0.986493	204.3	239.6	350.3	201.4	2.162	0.230203	0.547943	-0.249822
P23526	Adenosylhomocysteinase OS=Homo sapiens GN=AHCY PE=1 SV=4	3.22218	3.24074	1	47.685	6.34	0.809	1.924	1.219	0.986171	51.2	41.4	79.6	50.5	0.093	-0.305788	0.944109	0.285698
P62158	Calmodulin OS=Homo sapiens GN=CALM1 PE=1 SV=2	53.8628	35.5705	5	16.827	4.22	1.163	1.521	0.847	0.985061	1028.9	1196.6	1820.5	1014.1	11.589	0.217851	0.60502	-0.239566
Q96RL7	Vacuolar protein sorting-associated protein 13A OS=Homo sapiens GN=VPS13A PE=1 SV=2	2.46135	0.441084	1	360.047	6.33	0.696	0.786	1.414	0.984144	83.8	58.3	45.8	82.4	0.011	-0.522841	-0.347399	0.499782
O14964	Hepatocyte growth factor-regulated tyrosine kinase substrate OS=Homo sapiens GN=HGS PE=1 SV=1	8.26183	6.56371	3	86.138	6.16	1.501	1.442	0.655	0.983155	22.3	33.5	48.3	21.9	0.199	0.585924	0.528071	-0.610433
P08571	Monocyte differentiation antigen CD14 OS=Homo sapiens GN=CD14 PE=1 SV=2	25.1849	17.8667	5	40.051	6.23	1.185	1.004	0.828	0.98118	219.9	260.5	261.6	215.6	0.73	0.244887	0.00575927	-0.272297
Q92820	Gamma-glutamyl hydrolase OS=Homo sapiens GN=GGH PE=1 SV=2	1.77241	2.51572	1	35.941	7.11	1.038	0.985	0.945	0.98091	37.2	38.6	38	36.5	0.116	0.0538064	-0.0218044	-0.0816138
P00491	Purine nucleoside phosphorylase OS=Homo sapiens GN=PNP PE=1 SV=2	23.6996	19.3772	4	32.097	6.95	0.899	1.592	1.091	0.980809	215.4	193.7	308.4	211.4	0.616	-0.153607	0.67084	0.125651
P02790	Hemopexin OS=Homo sapiens GN=HPX PE=1 SV=2	784.767	56.71	24	51.643	7.02	0.964	0.87	1.017	0.980388	16714	16112.5	14013.5	16379.8	99	-0.0528949	-0.200913	0.0243197
P02749	Beta-2-glycoprotein 1 OS=Homo sapiens GN=APOH PE=1 SV=3	404.995	55.3623	14	38.273	7.97	1.07	0.869	0.915	0.97905	9672.5	10346.7	8988.4	9467	62.096	0.0976108	-0.202572	-0.128156
P06756	Integrin alpha-V OS=Homo sapiens GN=ITGAV PE=1 SV=2	2.3141	0.763359	1	115.964	5.68	1.256	1.597	0.776	0.974656	52	65.3	104.3	50.7	0.032	0.328836	0.675364	-0.365871
P09960	Leukotriene A-4 hydrolase OS=Homo sapiens GN=LTA4H PE=1 SV=2	2.48017	2.12766	1	69.241	6.18	0.924	1.096	1.054	0.973896	16.3	15.1	16.5	15.9	0.05	-0.114035	0.132248	0.0758749
O75882	Attractin OS=Homo sapiens GN=ATRN PE=1 SV=2	104.657	14.0658	18	158.432	7.31	0.989	0.936	0.981	0.970209	2941.7	2909.5	2723.4	2853.9	1.113	-0.0159576	-0.0954196	-0.027675
Q92572	AP-3 complex subunit sigma-1 OS=Homo sapiens GN=AP3S1 PE=1 SV=1	2.64609	5.69948	1	21.718	5.39	0.989	1.919	0.981	0.970209	34.4	34	65.2	33.4	0.212	-0.0159576	0.940355	-0.027675
Q15691	Microtubule-associated protein RP/EB family member 1 OS=Homo sapiens GN=MAPRE1 PE=1 SV=3	6.5849	10.0746	2	29.98	5.14	0.93	1.523	1.042	0.96906	55.2	51.4	78.3	53.6	0.274	-0.104697	0.606916	0.0593553
P29401	Transketolase OS=Homo sapiens GN=TKT PE=1 SV=3	15.9917	12.8411	5	67.835	7.66	0.883	1.097	1.097	0.968651	196.5	173.4	190.2	190.2	0.389	-0.179515	0.133564	0.133564
P11717	Cation-independent mannose-6-phosphate receptor OS=Homo sapiens GN=IGF2R PE=1 SV=3	12.191	1.8065	4	274.199	5.94	1.093	1.078	0.886	0.968398	143.9	157.3	169.6	139.3	0.077	0.128293	0.108357	-0.174621
Q9H0X4	Protein FAM234A OS=Homo sapiens GN=FAM234A PE=1 SV=1	2.54374	1.81159	1	59.622	6.28	1.766	1.127	0.548	0.967768	31.6	55.8	62.9	30.6	0.083	0.820485	0.172488	-0.867752
Q96IY4	Carboxypeptidase B2 OS=Homo sapiens GN=CPB2 PE=1 SV=2	56.645	12.5296	4	48.393	7.71	1.084	0.886	0.892	0.966928	1106.9	1200.3	1063.4	1070.6	0.905	0.116365	-0.174621	-0.164884
Q14126	Desmoglein-2 OS=Homo sapiens GN=DSG2 PE=1 SV=2	6.80015	2.41503	2	122.218	5.24	1.096	0.785	0.881	0.965576	53.8	59	46.3	52	0.073	0.132248	-0.349235	-0.182786
Q9UHR4	Brain-specific angiogenesis inhibitor 1-associated protein 2-like protein 1 OS=Homo sapiens GN=BAIAP2L1 PE=1 SV=2	2.50733	1.36986	1	56.847	8.68	1.906	1.232	0.506	0.964436	35.6	67.8	83.5	34.3	0.058	0.930548	0.301002	-0.982791
P01042	Kininogen-1 OS=Homo sapiens GN=KNG1 PE=1 SV=2	568.837	36.0248	25	71.912	6.81	0.994	0.951	0.969	0.963186	15108.8	15015.1	14275.7	14543.2	38.377	-0.00868224	-0.0724828	-0.0454314
P03951	Coagulation factor XI OS=Homo sapiens GN=F11 PE=1 SV=1	49.6262	22.88	12	70.064	8.1	1.097	1.289	0.878	0.963166	929.9	1020.4	1315.3	896.1	1.434	0.133564	0.366252	-0.187707
P02100	Hemoglobin subunit epsilon OS=Homo sapiens GN=HBE1 PE=1 SV=2	24.7817	12.2449	1	16.192	8.63	1.817	1.113	0.53	0.96301	346	628.7	699.6	333.3	1.154	0.861558	0.154454	-0.915936
Q6IBS0	Twinfilin-2 OS=Homo sapiens GN=TWF2 PE=1 SV=2	10.2653	10.6017	3	39.523	6.84	1.109	1.324	0.868	0.962612	194.2	215.4	285.1	187	0.269	0.149259	0.404903	-0.204233
Q9BZV1	UBX domain-containing protein 6 OS=Homo sapiens GN=UBXN6 PE=1 SV=1	1.70624	2.26757	1	49.723	6.89	1.126	1.252	0.854	0.961604	21.1	23.8	29.8	20.3	0.093	0.171207	0.324235	-0.227692
O00391	Sulfhydryl oxidase 1 OS=Homo sapiens GN=QSOX1 PE=1 SV=3	18.8169	8.166	5	82.526	8.92	1.159	0.834	0.829	0.960811	319.3	370	308.6	306.7	0.407	0.212881	-0.261881	-0.270556
P60981	Destrin OS=Homo sapiens GN=DSTN PE=1 SV=3	29.7345	25.4545	4	18.493	7.85	0.91	1.698	1.055	0.96005	476.3	433.5	735.9	457.2	2.162	-0.136062	0.763836	0.077243
Q00610	Clathrin heavy chain 1 OS=Homo sapiens GN=CLTC PE=1 SV=5	151.013	21.4328	20	191.493	5.69	1.335	1.175	0.719	0.959865	2391.2	3192.6	3751.4	2296.1	1.293	0.41684	0.232661	-0.475936
P06737	Glycogen phosphorylase, liver form OS=Homo sapiens GN=PYGL PE=1 SV=4	7.19994	4.36836	2	97.087	7.17	1.543	0.72	0.622	0.959746	15.8	24.4	17.6	15.2	0.15	0.625738	-0.473931	-0.685014
P43652	Afamin OS=Homo sapiens GN=AFM PE=1 SV=1	217.298	39.0651	22	69.024	5.9	1.163	0.846	0.825	0.959475	7332.9	8528.4	7217.6	7035.7	8.532	0.217851	-0.24127	-0.277534
Q8ND04	Protein SMG8 OS=Homo sapiens GN=SMG8 PE=1 SV=1	1.87486	0.807265	1	109.614	7.68	0.979	3.206	0.977	0.956483	43.2	42.3	135.6	41.3	0.032	-0.0306192	1.68077	-0.0335695
P53675	Clathrin heavy chain 2 OS=Homo sapiens GN=CLTCL1 PE=1 SV=2	39.7145	5.54878	1	186.91	5.85	1.364	1.183	0.701	0.956164	66.6	90.8	107.4	63.7	0.224	0.447844	0.24245	-0.512514
P08134	Rho-related GTP-binding protein RhoC OS=Homo sapiens GN=RHOC PE=1 SV=1	22.4729	38.8601	1	21.992	6.58	0.914	1.57	1.046	0.956044	15.5	14.2	22.3	14.8	1.371	-0.129734	0.650765	0.0648829
Q8IWU5	Extracellular sulfatase Sulf-2 OS=Homo sapiens GN=SULF2 PE=1 SV=1	18.8084	5.05747	4	100.39	9.17	1.118	3.826	0.855	0.95589	184.2	205.9	787.8	176	0.38	0.16092	1.93584	-0.226004
Q06033	Inter-alpha-trypsin inhibitor heavy chain H3 OS=Homo sapiens GN=ITIH3 PE=1 SV=2	153.393	28.5393	18	99.787	5.74	0.953	1.019	1.002	0.954906	2645.3	2520.2	2569.2	2524.4	3.311	-0.0694519	0.0271541	0.00288251
Q32MZ4	Leucine-rich repeat flightless-interacting protein 1 OS=Homo sapiens GN=LRRFIP1 PE=1 SV=2	1.7917	1.48515	1	89.199	4.65	0.867	1.579	1.1	0.9537	36.1	31.3	49.4	34.4	0.046	-0.205896	0.659011	0.137504
P09525	Annexin A4 OS=Homo sapiens GN=ANXA4 PE=1 SV=4	39.7618	22.2571	5	35.86	6.13	1.197	1.232	0.794	0.950418	833.2	997.2	1228.8	791.7	0.978	0.259423	0.301002	-0.332789
P05154	Plasma serine protease inhibitor OS=Homo sapiens GN=SERPINA5 PE=1 SV=3	3.45614	2.70936	1	45.646	9.26	1.092	1.013	0.87	0.95004	78.6	85.8	86.9	74.7	0.093	0.126973	0.0186342	-0.200913
Q5VY43	Platelet endothelial aggregation receptor 1 OS=Homo sapiens GN=PEAR1 PE=1 SV=1	6.70278	3.37512	2	110.591	6.81	1.319	0.96	0.72	0.94968	10.3	13.6	13	9.8	0.113	0.399445	-0.0588937	-0.473931
Q8IZ83	Aldehyde dehydrogenase family 16 member A1 OS=Homo sapiens GN=ALDH16A1 PE=1 SV=2	67.8096	22.6933	13	85.074	6.79	1.547	1.034	0.61	0.94367	1467.6	2270.5	2347.1	1385.6	1.88	0.629473	0.0482362	-0.713119
P23219	Prostaglandin G/H synthase 1 OS=Homo sapiens GN=PTGS1 PE=1 SV=2	8.21662	7.67947	3	68.642	7.23	1.152	1.298	0.818	0.942336	105.9	122	158.3	99.8	0.212	0.204141	0.37629	-0.289827
P07738	Bisphosphoglycerate mutase OS=Homo sapiens GN=BPGM PE=1 SV=2	2.40797	3.861	1	29.987	6.54	1.113	1.269	0.846	0.941598	40.9	45.5	57.7	38.5	0.136	0.154454	0.343692	-0.24127
P41222	Prostaglandin-H2 D-isomerase OS=Homo sapiens GN=PTGDS PE=1 SV=1	11.7609	12.6316	2	21.015	7.8	0.922	1.033	1.021	0.941362	191.1	176.3	182.1	180	0.701	-0.117161	0.0468403	0.0299829
P06276	Cholinesterase OS=Homo sapiens GN=BCHE PE=1 SV=1	26.3609	11.794	5	68.374	7.42	0.981	0.913	0.959	0.940779	596.4	585.2	534.1	561.2	0.546	-0.027675	-0.131313	-0.0603973
P05546	Heparin cofactor 2 OS=Homo sapiens GN=SERPIND1 PE=1 SV=3	120.416	25.2505	12	57.034	6.9	0.997	0.906	0.941	0.938177	3544.7	3535.8	3203.1	3328.4	3.85	-0.00433459	-0.142417	-0.0877334
Q99497	Protein deglycase DJ-1 OS=Homo sapiens GN=PARK7 PE=1 SV=2	16.6636	33.8624	4	19.878	6.79	1.004	1.632	0.933	0.936732	105	105.4	172	98.3	1.683	0.00575927	0.706641	-0.100051
P12724	Eosinophil cationic protein OS=Homo sapiens GN=RNASE3 PE=1 SV=2	2.77722	10	1	18.373	10.02	1.36	1.14	0.688	0.93568	15.5	21.1	24	14.5	0.233	0.443607	0.189034	-0.53952
P51149	Ras-related protein Rab-7a OS=Homo sapiens GN=RAB7A PE=1 SV=1	25.0885	43.4783	8	23.475	6.7	1.158	1.269	0.808	0.935664	835.4	967.3	1227.4	781.6	2.594	0.211635	0.343692	-0.307573
P80108	Phosphatidylinositol-glycan-specific phospholipase D OS=Homo sapiens GN=GPLD1 PE=1 SV=3	41.8812	8.92857	7	92.278	6.37	1.084	0.917	0.862	0.934408	989.7	1072.4	983.9	924.1	0.874	0.116365	-0.125006	-0.21424
P22748	Carbonic anhydrase 4 OS=Homo sapiens GN=CA4 PE=1 SV=2	18.4167	10.8974	3	35.01	7.83	2.252	1.374	0.414	0.932328	224.8	506.3	695.4	209.7	0.778	1.17121	0.458382	-1.2723
Q86YW5	Trem-like transcript 1 protein OS=Homo sapiens GN=TREML1 PE=1 SV=2	6.63142	11.5756	2	32.658	6.05	1.18	1.014	0.79	0.9322	66.6	78.6	79.7	62.1	0.359	0.238787	0.0200577	-0.340075
P02461	Collagen alpha-1(III) chain OS=Homo sapiens GN=COL3A1 PE=1 SV=4	1.83227	0.750341	1	138.479	6.61	0.822	1.091	1.134	0.932148	33.7	27.7	30.2	31.4	0.027	-0.28279	0.125651	0.181421
P11597	Cholesteryl ester transfer protein OS=Homo sapiens GN=CETP PE=1 SV=2	5.71222	2.0284	1	54.721	6.09	1.068	1.029	0.871	0.930228	187.9	200.7	206.4	174.7	0.077	0.0949116	0.041243	-0.199255
P23634	Plasma membrane calcium-transporting ATPase 4 OS=Homo sapiens GN=ATP2B4 PE=1 SV=2	17.1588	7.81628	6	137.833	6.6	1.484	1.375	0.626	0.928984	106.5	158	217.3	98.9	0.236	0.569491	0.459432	-0.675765
P61106	Ras-related protein Rab-14 OS=Homo sapiens GN=RAB14 PE=1 SV=4	49.0843	33.9535	6	23.882	6.21	1.231	1.752	0.753	0.926943	945.1	1163.2	2037.6	875.9	4.623	0.299831	0.809003	-0.409278
P16401	Histone H1.5 OS=Homo sapiens GN=HIST1H1B PE=1 SV=3	20.9802	17.2566	2	22.566	10.92	1.017	5.067	0.911	0.926487	227.6	231.4	1172.5	210.9	0.778	0.0243197	2.34113	-0.134477
P25685	DnaJ homolog subfamily B member 1 OS=Homo sapiens GN=DNAJB1 PE=1 SV=4	5.99967	12.0588	2	38.02	8.63	1.161	1.297	0.798	0.926478	41.1	47.7	61.9	38.1	0.304	0.215368	0.375178	-0.325539
P54760	Ephrin type-B receptor 4 OS=Homo sapiens GN=EPHB4 PE=1 SV=2	1.79048	1.21581	1	108.201	6.9	1.166	1.972	0.793	0.924638	13.7	16	31.5	12.7	0.037	0.221568	0.97966	-0.334607
P78324	Tyrosine-protein phosphatase non-receptor type substrate 1 OS=Homo sapiens GN=SIRPA PE=1 SV=2	4.91143	5.55556	2	54.933	6.98	1.154	1.322	0.8	0.9232	65.6	75.7	100.1	60.6	0.141	0.206643	0.402722	-0.321928
P08174	Complement decay-accelerating factor OS=Homo sapiens GN=CD55 PE=1 SV=4	17.0752	13.9108	5	41.374	7.59	1.252	1.608	0.737	0.922724	245.1	306.8	493.2	226.3	0.668	0.324235	0.685267	-0.440263
Q9Y6Z7	Collectin-10 OS=Homo sapiens GN=COLEC10 PE=2 SV=2	15.1869	8.66426	2	30.685	7.33	0.805	1.837	1.141	0.918505	301.6	242.9	446.2	277	0.438	-0.312939	0.877352	0.190299
Q92496	Complement factor H-related protein 4 OS=Homo sapiens GN=CFHR4 PE=1 SV=3	29.0605	12.1107	2	65.308	4.94	1.375	0.844	0.667	0.917125	383.7	527.6	445.2	352	1.154	0.459432	-0.244685	-0.584241
P34910	Protein EVI2B OS=Homo sapiens GN=EVI2B PE=1 SV=2	4.78237	7.8125	2	48.636	4.83	2.658	0.676	0.345	0.91701	35	93	62.9	32.1	0.259	1.41034	-0.564905	-1.53533
P14868	Aspartate--tRNA ligase, cytoplasmic OS=Homo sapiens GN=DARS PE=1 SV=2	2.91023	1.99601	1	57.1	6.55	0.829	0.98	1.104	0.915216	36.4	30.2	29.6	33.4	0.055	-0.270556	-0.0291463	0.14274
Q14697	Neutral alpha-glucosidase AB OS=Homo sapiens GN=GANAB PE=1 SV=3	22.3246	8.15678	7	106.807	6.14	1.157	1.124	0.791	0.915187	482.8	558.8	628	442	0.32	0.210389	0.168642	-0.33825
P04424	Argininosuccinate lyase OS=Homo sapiens GN=ASL PE=1 SV=4	4.56065	5.38793	2	51.625	6.48	1.307	1.241	0.7	0.9149	37.7	49.2	61	34.4	0.145	0.386259	0.311503	-0.514573
P01127	Platelet-derived growth factor subunit B OS=Homo sapiens GN=PDGFB PE=1 SV=1	14.5398	16.1826	3	27.266	9.16	0.903	2.051	1.013	0.914739	186	167.9	344.4	170.1	0.468	-0.147202	1.03633	0.0186342
Q95604	HLA class I histocompatibility antigen, Cw-17 alpha chain OS=Homo sapiens GN=HLA-C PE=1 SV=1	91.8571	47.3118	1	41.213	6.8	1.536	1.346	0.595	0.91392	75.4	115.9	156	69	5.31	0.619178	0.428678	-0.749038
P14151	L-selectin OS=Homo sapiens GN=SELL PE=1 SV=2	9.4001	4.30108	2	42.159	6.6	1.079	1.262	0.845	0.911755	333.3	359.5	453.8	303.7	0.334	0.109695	0.335712	-0.242977
Q15831	Serine/threonine-protein kinase STK11 OS=Homo sapiens GN=STK11 PE=1 SV=1	3.19404	4.61894	1	48.605	7.43	0.873	1.626	1.042	0.909666	14.5	12.7	20.7	13.2	0.11	-0.195946	0.701327	0.0593553
P11766	Alcohol dehydrogenase class-3 OS=Homo sapiens GN=ADH5 PE=1 SV=4	3.61047	4.27807	1	39.698	7.49	1.275	1.09	0.712	0.9078	44.1	56.2	61.2	40	0.105	0.350497	0.124328	-0.490051
P23141	Liver carboxylesterase 1 OS=Homo sapiens GN=CES1 PE=1 SV=2	4.68512	3.52734	2	62.481	6.6	1.028	2.398	0.882	0.906696	62.1	63.9	153.2	56.4	0.225	0.0398403	1.26183	-0.181149
P04180	Phosphatidylcholine-sterol acyltransferase OS=Homo sapiens GN=LCAT PE=1 SV=1	18.5619	17.5	6	49.546	6.11	0.929	1.039	0.975	0.905775	595.9	553.8	575.6	539.9	0.823	-0.106249	0.0551957	-0.0365259
Q6YHK3	CD109 antigen OS=Homo sapiens GN=CD109 PE=1 SV=2	7.40431	5.19031	5	161.587	5.85	1.272	1.305	0.712	0.905664	60	76.3	99.6	54.3	0.149	0.347099	0.38405	-0.490051
P02753	Retinol-binding protein 4 OS=Homo sapiens GN=RBP4 PE=1 SV=3	448.022	74.1294	12	22.995	6.07	1.061	0.79	0.853	0.905033	9085.2	9639.5	7611.8	8222.2	2609.16	0.0854247	-0.340075	-0.229382
P04075	Fructose-bisphosphate aldolase A OS=Homo sapiens GN=ALDOA PE=1 SV=2	85.69	43.1319	14	39.395	8.09	1.019	1.66	0.887	0.903853	1496.1	1523.9	2529.9	1352.3	8.12	0.0271541	0.731183	-0.172994
Q86UD1	Out at first protein homolog OS=Homo sapiens GN=OAF PE=2 SV=1	5.20496	3.2967	1	30.669	6.84	1.11	0.943	0.814	0.90354	144.2	160.1	151	130.3	0.155	0.15056	-0.0846703	-0.296899
P63027	Vesicle-associated membrane protein 2 OS=Homo sapiens GN=VAMP2 PE=1 SV=3	6.36092	34.4828	1	12.655	8.13	1.391	1.293	0.649	0.902759	39.5	55	71.1	35.7	1.154	0.476122	0.370722	-0.62371
P07384	Calpain-1 catalytic subunit OS=Homo sapiens GN=CAPN1 PE=1 SV=1	13.0602	5.60224	3	81.838	5.67	1.007	1.486	0.896	0.902272	331.5	333.8	496	299.1	0.151	0.0100637	0.571434	-0.158429
P61019	Ras-related protein Rab-2A OS=Homo sapiens GN=RAB2A PE=1 SV=1	6.9376	18.3962	3	23.531	6.54	1.113	1.476	0.809	0.900417	200	222.6	328.6	180.1	0.54	0.154454	0.561693	-0.305788
P50750	Cyclin-dependent kinase 9 OS=Homo sapiens GN=CDK9 PE=1 SV=3	6.56249	5.91398	1	42.75	8.79	1.074	1.164	0.838	0.900012	10.5	11.3	13.2	9.5	0.202	0.102994	0.219091	-0.254978
P20039	HLA class II histocompatibility antigen, DRB1-11 beta chain OS=Homo sapiens GN=HLA-DRB1 PE=1 SV=1	6.72309	13.5338	2	30.141	7.18	1.417	1.308	0.635	0.899795	125.5	177.9	232.6	113	0.501	0.50284	0.387363	-0.655172
Q9UKE5	TRAF2 and NCK-interacting protein kinase OS=Homo sapiens GN=TNIK PE=1 SV=1	6.0063	1.69118	2	154.848	7.17	1.081	1.498	0.831	0.898311	113.2	122.4	183.4	101.7	0.077	0.112367	0.583038	-0.26708
O95834	Echinoderm microtubule-associated protein-like 2 OS=Homo sapiens GN=EML2 PE=1 SV=1	1.9788	1.54083	1	70.634	6.32	0.857	1.658	1.047	0.897279	25.7	22	36.5	23	0.064	-0.222633	0.729444	0.0662614
P00918	Carbonic anhydrase 2 OS=Homo sapiens GN=CA2 PE=1 SV=2	47.3356	42.3077	8	29.228	7.4	1.182	1.457	0.757	0.894774	871.5	1030.3	1501.2	779.8	4.817	0.24123	0.543001	-0.401635
P06703	Protein S100-A6 OS=Homo sapiens GN=S100A6 PE=1 SV=1	16.8996	26.6667	4	10.173	5.48	1.486	1.424	0.602	0.894572	644.1	957.3	1362.8	576.4	4.179	0.571434	0.509949	-0.732165
P13501	C-C motif chemokine 5 OS=Homo sapiens GN=CCL5 PE=1 SV=3	9.66061	18.6813	2	9.983	9.07	0.874	1.211	1.023	0.894102	166.3	145.3	175.9	148.6	2.981	-0.194295	0.276199	0.0328061
Q14108	Lysosome membrane protein 2 OS=Homo sapiens GN=SCARB2 PE=1 SV=2	5.33593	5.64854	3	54.255	5.14	1.037	1.127	0.862	0.893894	96	99.6	112.2	85.9	0.259	0.0524159	0.172488	-0.21424
P29622	Kallistatin OS=Homo sapiens GN=SERPINA4 PE=1 SV=3	95.9517	33.0211	12	48.511	7.75	0.84	0.877	1.063	0.89292	1615.9	1357.9	1190.3	1443.6	4.878	-0.251539	-0.189351	0.0881416
P24666	Low molecular weight phosphotyrosine protein phosphatase OS=Homo sapiens GN=ACP1 PE=1 SV=3	4.63342	18.3544	2	18.031	6.74	1.229	1.175	0.726	0.892254	13	16	18.8	11.6	0.468	0.297485	0.232661	-0.461959
P18065	Insulin-like growth factor-binding protein 2 OS=Homo sapiens GN=IGFBP2 PE=1 SV=2	7.86341	10.4615	3	34.791	7.5	0.942	0.9	0.946	0.891132	81.9	77.2	69.5	73.1	0.334	-0.086201	-0.152003	-0.0800879
P55160	Nck-associated protein 1-like OS=Homo sapiens GN=NCKAP1L PE=1 SV=3	9.59652	6.47737	6	128.071	6.86	0.959	1.28	0.928	0.889952	36.5	35	44.8	32.5	0.208	-0.0603973	0.356144	-0.107803
Q9Y336	Sialic acid-binding Ig-like lectin 9 OS=Homo sapiens GN=SIGLEC9 PE=1 SV=2	3.1296	3.23974	1	50.05	7.25	1.25	0.948	0.711	0.88875	35	43.7	41.4	31.1	0.122	0.321928	-0.077041	-0.492079
P54108	Cysteine-rich secretory protein 3 OS=Homo sapiens GN=CRISP3 PE=1 SV=1	1.98081	15.102	2	27.612	7.8	0.885	1.333	1.004	0.88854	71.1	62.9	83.8	63.2	0.292	-0.176251	0.414677	0.00575927
P02794	Ferritin heavy chain OS=Homo sapiens GN=FTH1 PE=1 SV=2	5.61871	30.6011	3	21.212	5.55	1.435	0.933	0.619	0.888265	53.9	77.3	72.1	47.9	0.585	0.521051	-0.100051	-0.691989
O95865	N(G),N(G)-dimethylarginine dimethylaminohydrolase 2 OS=Homo sapiens GN=DDAH2 PE=1 SV=1	2.72953	12.2807	2	29.625	6.01	1.03	1.363	0.862	0.88786	25	25.7	35	22.2	0.468	0.0426443	0.446786	-0.21424
Q99426	Tubulin-folding cofactor B OS=Homo sapiens GN=TBCB PE=1 SV=2	4.31672	11.0656	2	27.308	5.15	1.171	0.911	0.758	0.887618	7.5	8.8	8	6.7	0.468	0.227741	-0.134477	-0.39973
P62979	Ubiquitin-40S ribosomal protein S27a OS=Homo sapiens GN=RPS27A PE=1 SV=2	73.2759	37.8205	6	17.953	9.64	1.191	1.439	0.744	0.886104	1283	1528.2	2198.5	1136.3	4.179	0.252173	0.525067	-0.426625
Q96C24	Synaptotagmin-like protein 4 OS=Homo sapiens GN=SYTL4 PE=1 SV=2	11.7983	7.89866	4	75.976	8.98	0.878	1.244	1.009	0.885902	367.9	323.2	402.1	326.2	0.198	-0.187707	0.314986	0.0129262
Q5TD94	Radial spoke head protein 4 homolog A OS=Homo sapiens GN=RSPH4A PE=1 SV=1	2.17949	2.7933	1	80.684	4.44	0.88	0.982	1.006	0.88528	33.3	29.3	28.8	29.5	0.061	-0.184425	-0.0262051	0.00863031
P02774	Vitamin D-binding protein OS=Homo sapiens GN=GC PE=1 SV=1	821.856	70.2532	36	52.929	5.54	1.007	0.793	0.879	0.885153	23283.8	23456.1	18601.3	20621	1810.61	0.0100637	-0.334607	-0.186065
O00233	26S proteasome non-ATPase regulatory subunit 9 OS=Homo sapiens GN=PSMD9 PE=1 SV=3	2.1416	4.4843	1	24.667	6.95	0.962	1.613	0.92	0.88504	42.3	40.7	65.7	37.4	0.194	-0.0558912	0.689746	-0.120294
Q9NZK5	Adenosine deaminase CECR1 OS=Homo sapiens GN=CECR1 PE=1 SV=2	2.81325	1.76125	1	58.895	7.91	1.017	0.666	0.87	0.88479	111.3	113.2	75.4	98.4	0.059	0.0243197	-0.586406	-0.200913
P49720	Proteasome subunit beta type-3 OS=Homo sapiens GN=PSMB3 PE=1 SV=2	11.4351	13.6585	3	22.933	6.55	0.969	1.128	0.912	0.883728	73	70.7	79.7	64.4	1.154	-0.0454314	0.173767	-0.132894
Q9BQE3	Tubulin alpha-1C chain OS=Homo sapiens GN=TUBA1C PE=1 SV=1	140.792	38.3073	5	49.863	5.1	0.795	1.811	1.11	0.88245	1038.4	825.2	1494.3	916.3	7.318	-0.330973	0.856787	0.15056
Q16394	Exostosin-1 OS=Homo sapiens GN=EXT1 PE=1 SV=2	1.98634	1.20643	1	86.2	9.04	1.345	0.614	0.653	0.878285	38.4	51.7	31.8	33.8	0.05	0.427606	-0.703689	-0.614845
Q04941	Proteolipid protein 2 OS=Homo sapiens GN=PLP2 PE=1 SV=1	4.96859	8.55263	1	16.68	7.24	1.291	1.183	0.68	0.87788	38.4	49.5	58.6	33.7	0.389	0.368489	0.24245	-0.556393
P05186	Alkaline phosphatase, tissue-nonspecific isozyme OS=Homo sapiens GN=ALPL PE=1 SV=4	7.81785	8.20611	4	57.269	6.67	1.198	1.399	0.732	0.876936	6	7.2	10.1	5.3	0.334	0.260628	0.484396	-0.450084
Q16775	Hydroxyacylglutathione hydrolase, mitochondrial OS=Homo sapiens GN=HAGH PE=1 SV=2	2.16717	8.44156	2	33.784	8.12	1.137	1.34	0.77	0.87549	22.2	25.3	33.9	19.5	0.233	0.185232	0.422233	-0.37707
P03952	Plasma kallikrein OS=Homo sapiens GN=KLKB1 PE=1 SV=1	263.576	45.768	28	71.323	8.22	1.37	1.013	0.639	0.87543	8703.6	11922.4	12079.1	7623.1	14.264	0.454176	0.0186342	-0.646112
P55058	Phospholipid transfer protein OS=Homo sapiens GN=PLTP PE=1 SV=1	24.2225	7.70791	3	54.705	7.01	1.279	0.872	0.684	0.874836	305.1	390.1	340	266.7	0.346	0.355016	-0.1976	-0.547932
P11171	Protein 4.1 OS=Homo sapiens GN=EPB41 PE=1 SV=4	25.4117	7.75463	5	96.957	5.58	1.425	1.641	0.612	0.8721	299	426.1	699.3	260.7	0.34	0.510962	0.714575	-0.708396
Q9NRW1	Ras-related protein Rab-6B OS=Homo sapiens GN=RAB6B PE=1 SV=1	13.9278	13.9423	1	23.447	5.53	1.268	1.362	0.684	0.867312	36.4	46.1	62.8	31.5	0.968	0.342555	0.445727	-0.547932
Q99747	Gamma-soluble NSF attachment protein OS=Homo sapiens GN=NAPG PE=1 SV=1	8.35231	11.2179	3	34.724	5.41	1.078	2.203	0.803	0.865634	66.2	71.4	157.3	57.3	0.35	0.108357	1.13947	-0.316528
P01903	HLA class II histocompatibility antigen, DR alpha chain OS=Homo sapiens GN=HLA-DRA PE=1 SV=1	7.80581	21.2598	4	28.589	5	1.202	1.135	0.72	0.86544	193.9	233.2	264.8	167.9	0.585	0.265437	0.182692	-0.473931
Q9NUQ9	Protein FAM49B OS=Homo sapiens GN=FAM49B PE=1 SV=1	2.57155	6.79012	2	36.725	6.06	1.165	1.484	0.742	0.86443	67	78.1	115.9	58	0.334	0.22033	0.569491	-0.430509
P52209	6-phosphogluconate dehydrogenase, decarboxylating OS=Homo sapiens GN=PGD PE=1 SV=3	17.4353	10.559	3	53.106	7.23	1.146	1.322	0.754	0.864084	181.1	207.4	274.1	156.3	0.311	0.196607	0.402722	-0.407364
P35858	Insulin-like growth factor-binding protein complex acid labile subunit OS=Homo sapiens GN=IGFALS PE=1 SV=1	75.6423	27.2727	13	65.994	6.79	0.917	0.896	0.941	0.862897	1353.3	1240.3	1111.1	1167.3	2.384	-0.125006	-0.158429	-0.0877334
O14745	Na(+)/H(+) exchange regulatory cofactor NHE-RF1 OS=Homo sapiens GN=SLC9A3R1 PE=1 SV=4	15.8043	24.3017	6	38.845	5.77	1.284	1.553	0.672	0.862848	191.1	245.3	381	164.8	0.711	0.360645	0.635058	-0.573467
Q96PD5	N-acetylmuramoyl-L-alanine amidase OS=Homo sapiens GN=PGLYRP2 PE=1 SV=1	147.777	23.0903	9	62.178	7.55	0.952	0.932	0.905	0.86156	3115.6	2966.8	2765.7	2686.1	2.415	-0.0709665	-0.101598	-0.14401
Q9UQN3	Charged multivesicular body protein 2b OS=Homo sapiens GN=CHMP2B PE=1 SV=1	2.71716	4.69484	1	23.891	8.76	1.752	1.056	0.491	0.860232	31.4	55	58.1	27	0.145	0.809003	0.0786098	-1.02621
Q5T3F8	CSC1-like protein 2 OS=Homo sapiens GN=TMEM63B PE=1 SV=1	13.0358	5.64904	3	94.896	7.4	1.107	1.593	0.777	0.860139	59.8	66.2	105.4	51.4	0.239	0.146655	0.671746	-0.364013
P04406	Glyceraldehyde-3-phosphate dehydrogenase OS=Homo sapiens GN=GAPDH PE=1 SV=3	69.1699	46.2687	12	36.03	8.46	0.856	1.418	1.001	0.856856	512.2	438.2	621.3	438.5	3.962	-0.224317	0.503858	0.00144197
P02760	Protein AMBP OS=Homo sapiens GN=AMBP PE=1 SV=1	460.514	54.2614	17	38.974	6.25	0.959	0.841	0.892	0.855428	9240	8860.3	7452.6	7904.6	214.443	-0.0603973	-0.249822	-0.164884
O00187	Mannan-binding lectin serine protease 2 OS=Homo sapiens GN=MASP2 PE=1 SV=4	117.786	26.5306	14	75.654	5.63	1.055	1.511	0.809	0.853495	1685.3	1777.7	2686.9	1438.1	2.849	0.077243	0.595504	-0.305788
P98194	Calcium-transporting ATPase type 2C member 1 OS=Homo sapiens GN=ATP2C1 PE=1 SV=3	2.18078	6.42002	3	100.512	6.74	1.153	1.03	0.74	0.85322	43.4	50	51.5	37	0.19	0.205393	0.0426443	-0.434403
P28074	Proteasome subunit beta type-5 OS=Homo sapiens GN=PSMB5 PE=1 SV=3	17.0437	19.0114	4	28.462	6.92	1.102	1.263	0.772	0.850744	169.6	186.8	235.9	144.2	0.896	0.140124	0.336855	-0.373327
Q9UGM5	Fetuin-B OS=Homo sapiens GN=FETUB PE=1 SV=2	40.0295	29.0576	8	42.028	6.83	0.989	0.926	0.86	0.85054	1530.2	1514.1	1401.5	1302.8	2.981	-0.0159576	-0.110916	-0.217591
P52907	F-actin-capping protein subunit alpha-1 OS=Homo sapiens GN=CAPZA1 PE=1 SV=3	28.9135	37.0629	5	32.902	5.69	0.922	1.747	0.922	0.850084	172.2	158.8	277.4	146.4	1.683	-0.117161	0.80488	-0.117161
P01008	Antithrombin-III OS=Homo sapiens GN=SERPINC1 PE=1 SV=1	375.283	49.3534	23	52.569	6.71	0.92	0.901	0.924	0.85008	10411	9574.1	8624	8843.8	46.476	-0.120294	-0.150401	-0.114035
Q86U17	Serpin A11 OS=Homo sapiens GN=SERPINA11 PE=2 SV=2	2.82609	2.8436	1	46.959	7.68	1.102	0.833	0.771	0.849642	6.7	7.4	6.2	5.7	0.116	0.140124	-0.263612	-0.375197
P05156	Complement factor I OS=Homo sapiens GN=CFI PE=1 SV=2	514.172	39.4511	20	65.707	7.5	1.066	0.938	0.797	0.849602	12423.6	13242.1	12421.8	10549.5	21.387	0.0922074	-0.0923402	-0.327348
Q8TB73	Protein NDNF OS=Homo sapiens GN=NDNF PE=1 SV=2	19.9232	13.7324	7	64.632	8.94	1.218	1.686	0.697	0.848946	356.2	433.8	731.6	302.5	0.645	0.284514	0.753605	-0.520769
Q9Y2Q5	Ragulator complex protein LAMTOR2 OS=Homo sapiens GN=LAMTOR2 PE=1 SV=1	1.85645	9.6	1	13.499	5.4	1.159	1.602	0.732	0.848388	24.8	28.8	46.1	21.1	0.292	0.212881	0.679874	-0.450084
P30043	Flavin reductase (NADPH) OS=Homo sapiens GN=BLVRB PE=1 SV=3	20.7518	25.2427	3	22.105	7.65	1.378	1.249	0.615	0.84747	190.2	262.2	327.5	161.3	2.162	0.462576	0.320773	-0.701342
P62937	Peptidyl-prolyl cis-trans isomerase A OS=Homo sapiens GN=PPIA PE=1 SV=2	93.4045	54.5455	7	18.001	7.81	0.964	1.637	0.878	0.846392	3043.1	2933.3	4802.5	2575.7	7.577	-0.0528949	0.711054	-0.187707
P08185	Corticosteroid-binding globulin OS=Homo sapiens GN=SERPINA6 PE=1 SV=1	12.8729	9.62963	4	45.112	6.04	1.07	0.882	0.791	0.84637	332.2	355.4	313.6	281.2	0.73	0.0976108	-0.181149	-0.33825
Q14520	Hyaluronan-binding protein 2 OS=Homo sapiens GN=HABP2 PE=1 SV=1	75.9256	33.0357	15	62.63	6.54	1.174	1.002	0.716	0.840584	2281.7	2679.3	2685	1918.7	6.279	0.231432	0.00288251	-0.481969
P31939	Bifunctional purine biosynthesis protein PURH OS=Homo sapiens GN=ATIC PE=1 SV=3	5.49492	6.08108	2	64.575	6.71	0.781	1.673	1.076	0.840356	13.4	10.5	17.6	11.3	0.116	-0.356606	0.742437	0.105678
P22897	Macrophage mannose receptor 1 OS=Homo sapiens GN=MRC1 PE=1 SV=1	9.55637	4.32692	6	165.905	6.54	0.985	0.936	0.852	0.83922	81.9	80.7	75.5	68.7	0.174	-0.0218044	-0.0954196	-0.231075
P00751	Complement factor B OS=Homo sapiens GN=CFB PE=1 SV=2	730.156	40.9686	34	85.479	7.06	0.911	0.842	0.918	0.836298	23138.1	21070.2	17735.5	19336	43.242	-0.134477	-0.248108	-0.123434
Q00765	Receptor expression-enhancing protein 5 OS=Homo sapiens GN=REEP5 PE=1 SV=3	2.409	4.2328	1	21.479	8.1	1.709	0.942	0.488	0.833992	61.1	104.4	98.3	51	0.212	0.773152	-0.086201	-1.03505
P08758	Annexin A5 OS=Homo sapiens GN=ANXA5 PE=1 SV=2	23.1018	16.5625	4	35.914	5.05	1.309	1.354	0.636	0.832524	248.7	325.5	440.6	206.9	0.487	0.388465	0.437228	-0.652901
Q16602	Calcitonin gene-related peptide type 1 receptor OS=Homo sapiens GN=CALCRL PE=1 SV=2	2.17679	2.38612	1	52.895	6.74	1.252	1.316	0.664	0.831328	35.9	44.9	59.1	29.8	0.11	0.324235	0.396159	-0.590745
O75382	Tripartite motif-containing protein 3 OS=Homo sapiens GN=TRIM3 PE=1 SV=2	6.46017	1.88172	1	80.779	7.83	0.877	1.174	0.947	0.830519	114	100	117.4	94.7	0.108	-0.189351	0.231432	-0.0785637
P54709	Sodium/potassium-transporting ATPase subunit beta-3 OS=Homo sapiens GN=ATP1B3 PE=1 SV=1	8.42923	11.828	2	31.492	8.35	1.227	1.145	0.676	0.829452	74.3	91.2	104.4	61.6	0.54	0.295135	0.195348	-0.564905
P00367	Glutamate dehydrogenase 1, mitochondrial OS=Homo sapiens GN=GLUD1 PE=1 SV=2	8.91696	3.58423	2	61.359	7.8	0.648	1.408	1.28	0.82944	366.3	237.5	334.4	303.9	0.129	-0.625934	0.493647	0.356144
Q96KN2	Beta-Ala-His dipeptidase OS=Homo sapiens GN=CNDP1 PE=1 SV=4	60.8585	25.4438	11	56.67	5.3	1.365	0.651	0.607	0.828555	943	1287.1	838.5	781.5	2.047	0.448901	-0.619271	-0.720232
P55290	Cadherin-13 OS=Homo sapiens GN=CDH13 PE=1 SV=1	3.053	4.20757	2	78.238	4.98	1.187	1.172	0.697	0.827339	107	127	148.9	88.5	0.129	0.24732	0.228973	-0.520769
P49721	Proteasome subunit beta type-2 OS=Homo sapiens GN=PSMB2 PE=1 SV=1	19.5775	22.3881	4	22.822	7.02	1.101	1.135	0.751	0.826851	216.4	238.2	270.4	178.8	1.276	0.138814	0.182692	-0.413115
P33151	Cadherin-5 OS=Homo sapiens GN=CDH5 PE=1 SV=5	20.061	4.97449	4	87.474	5.43	1.2	0.927	0.689	0.8268	598.5	718.4	666.2	494.7	0.259	0.263034	-0.109359	-0.537424
P11836	B-lymphocyte antigen CD20 OS=Homo sapiens GN=MS4A1 PE=1 SV=1	5.51079	11.1111	2	33.056	5.05	1.021	1.163	0.809	0.825989	60.7	62	72.1	50.1	0.389	0.0299829	0.217851	-0.305788
O15145	Actin-related protein 2/3 complex subunit 3 OS=Homo sapiens GN=ARPC3 PE=1 SV=3	13.7478	17.4157	3	20.533	8.59	0.771	2.048	1.071	0.825741	416.7	321.1	657.7	344.1	0.719	-0.375197	1.03422	0.0989585
O00159	Unconventional myosin-Ic OS=Homo sapiens GN=MYO1C PE=1 SV=4	8.79039	5.73848	5	121.606	9.41	1.094	1.459	0.754	0.824876	157.2	172	250.9	129.7	0.149	0.129613	0.54498	-0.407364
P13611	Versican core protein OS=Homo sapiens GN=VCAN PE=1 SV=3	79.3663	5.3298	16	372.59	4.51	0.77	6.292	1.071	0.82467	706.7	544.2	3424.3	582.7	0.326	-0.37707	2.65352	0.0989585
Q10589	Bone marrow stromal antigen 2 OS=Homo sapiens GN=BST2 PE=1 SV=1	15.0772	17.7778	3	19.756	5.6	2.109	1.517	0.391	0.824619	180.5	380.7	577.7	149	0.778	1.07656	0.601221	-1.35476
P49767	Vascular endothelial growth factor C OS=Homo sapiens GN=VEGFC PE=1 SV=1	2.35556	1.67064	1	46.852	7.52	0.387	0.998	2.13	0.82431	63.9	24.7	24.7	52.6	0.077	-1.36959	-0.00288828	1.09085
P04217	Alpha-1B-glycoprotein OS=Homo sapiens GN=A1BG PE=1 SV=4	335.621	51.1111	14	54.22	5.86	0.965	0.846	0.854	0.82411	7087.1	6839.6	5789.5	5844	50.09	-0.0513992	-0.24127	-0.227692
Q15582	Transforming growth factor-beta-induced protein ig-h3 OS=Homo sapiens GN=TGFBI PE=1 SV=1	60.3316	16.8375	10	74.634	7.71	0.95	1.134	0.865	0.82175	975	926.1	1050.1	801.3	1.19	-0.0740006	0.181421	-0.209228
Q8NBP7	Proprotein convertase subtilisin/kexin type 9 OS=Homo sapiens GN=PCSK9 PE=1 SV=3	2.3755	1.87861	1	74.239	6.61	1.34	0.866	0.612	0.82008	3.8	5.1	4.4	3.1	0.061	0.422233	-0.207561	-0.708396
Q99829	Copine-1 OS=Homo sapiens GN=CPNE1 PE=1 SV=1	1.70265	1.67598	1	59.022	5.83	1.312	0.985	0.625	0.82	115.4	151.3	149.1	94.6	0.08	0.391768	-0.0218044	-0.678072
Q8NI99	Angiopoietin-related protein 6 OS=Homo sapiens GN=ANGPTL6 PE=1 SV=1	19.6427	23.1915	6	51.662	8.53	1.043	1.669	0.786	0.819798	131.4	137.1	228.8	107.7	0.562	0.0607392	0.738984	-0.347399
P57087	Junctional adhesion molecule B OS=Homo sapiens GN=JAM2 PE=1 SV=1	11.2391	9.73154	2	33.186	9.09	2.168	1.612	0.378	0.819504	44.3	96.1	155	36.4	0.259	1.11636	0.688852	-1.40354
Q9Y625	Glypican-6 OS=Homo sapiens GN=GPC6 PE=1 SV=1	3.29281	2.7027	1	62.695	5.41	0.791	1.961	1.035	0.818685	16.6	13.1	25.7	13.6	0.066	-0.33825	0.97159	0.0496308
Q9HA64	Ketosamine-3-kinase OS=Homo sapiens GN=FN3KRP PE=1 SV=2	2.23242	3.8835	1	34.39	7.33	0.829	1.343	0.987	0.818223	68.3	56.6	76	55.8	0.116	-0.270556	0.425459	-0.018878
P05362	Intercellular adhesion molecule 1 OS=Homo sapiens GN=ICAM1 PE=1 SV=2	60.0502	23.3083	8	57.789	7.99	2.703	1.501	0.302	0.816306	468.5	1266.3	1901	382.6	2.398	1.43456	0.585924	-1.72738
O15117	FYN-binding protein OS=Homo sapiens GN=FYB PE=1 SV=2	20.764	9.70626	5	85.335	6.48	0.932	1.806	0.875	0.8155	269.2	250.8	452.9	219.4	0.409	-0.101598	0.852798	-0.192645
O95810	Serum deprivation-response protein OS=Homo sapiens GN=SDPR PE=1 SV=3	21.4744	14.3529	5	47.145	5.21	0.892	1.872	0.914	0.815288	443.6	395.7	740.6	361.7	1.096	-0.164884	0.90458	-0.129734
P16070	CD44 antigen OS=Homo sapiens GN=CD44 PE=1 SV=3	29.8764	7.95148	5	81.487	5.33	2.002	1.15	0.407	0.814814	421.4	843.5	970.4	343.3	0.693	1.00144	0.201634	-1.2969
Q14392	Leucine-rich repeat-containing protein 32 OS=Homo sapiens GN=LRRC32 PE=1 SV=1	2.24762	1.81269	1	71.934	6.13	1.313	1.346	0.62	0.81406	34.6	45.5	61.2	28.2	0.08	0.392867	0.428678	-0.68966
Q9P265	Disco-interacting protein 2 homolog B OS=Homo sapiens GN=DIP2B PE=1 SV=3	6.53433	2.03046	3	171.382	8.09	1.154	1.119	0.705	0.81357	59.6	68.8	77	48.5	0.086	0.206643	0.16221	-0.504305
P06396	Gelsolin OS=Homo sapiens GN=GSN PE=1 SV=1	822.012	41.4322	26	85.644	6.28	0.958	1.019	0.845	0.80951	16981.9	16264.7	16581.5	13740	74.431	-0.0619024	0.0271541	-0.242977
Q15485	Ficolin-2 OS=Homo sapiens GN=FCN2 PE=1 SV=2	22.9925	27.1565	6	33.98	6.77	1.711	1.179	0.472	0.807592	487.6	834.1	983.5	393.5	1.081	0.77484	0.237564	-1.08314
P04003	C4b-binding protein alpha chain OS=Homo sapiens GN=C4BPA PE=1 SV=2	2225.32	62.1441	36	66.989	7.3	0.81	0.865	0.996	0.80676	74110.3	60057.7	51973.6	59835.5	2455.09	-0.304006	-0.209228	-0.00578235
Q13492	Phosphatidylinositol-binding clathrin assembly protein OS=Homo sapiens GN=PICALM PE=1 SV=2	1.90141	1.53374	1	70.71	7.9	1.139	1.038	0.708	0.806412	27	30.7	31.9	21.7	0.075	0.187768	0.0538064	-0.498179
Q9P2B2	Prostaglandin F2 receptor negative regulator OS=Homo sapiens GN=PTGFRN PE=1 SV=2	11.7825	5.34699	5	98.495	6.61	1.471	1.403	0.545	0.801695	126.3	185.8	260.7	101.2	0.169	0.556797	0.488515	-0.875672
P36871	Phosphoglucomutase-1 OS=Homo sapiens GN=PGM1 PE=1 SV=3	2.54641	2.31317	1	61.411	6.76	1.101	1.445	0.728	0.801528	17.4	19.2	27.7	14	0.055	0.138814	0.531069	-0.45799
P10619	Lysosomal protective protein OS=Homo sapiens GN=CTSA PE=1 SV=2	9.44855	5.41667	2	54.431	6.61	0.817	1.249	0.981	0.801477	246	200.9	250.9	197.1	0.318	-0.291592	0.320773	-0.027675
P37802	Transgelin-2 OS=Homo sapiens GN=TAGLN2 PE=1 SV=3	54.2254	61.3065	9	22.377	8.25	0.858	1.751	0.934	0.801372	1640	1406.9	2463.2	1314.6	9	-0.22095	0.808179	-0.0985055
Q86X29	Lipolysis-stimulated lipoprotein receptor OS=Homo sapiens GN=LSR PE=1 SV=4	4.00917	3.38983	2	71.394	7.97	1.551	0.995	0.516	0.800316	65.9	102.3	101.8	52.8	0.125	0.633199	-0.00723157	-0.954557
B0I1T2	Unconventional myosin-Ig OS=Homo sapiens GN=MYO1G PE=1 SV=2	16.9002	6.09037	4	116.369	8.73	1.196	1.128	0.669	0.800124	44.5	53.2	60	35.6	0.197	0.258217	0.173767	-0.579922
Q99615	DnaJ homolog subfamily C member 7 OS=Homo sapiens GN=DNAJC7 PE=1 SV=2	2.0949	2.22672	1	56.405	6.96	1.062	1.315	0.752	0.798624	26.6	28.2	37.1	21.2	0.059	0.0867838	0.395063	-0.411195
P01019	Angiotensinogen OS=Homo sapiens GN=AGT PE=1 SV=1	84.2269	22.4742	8	53.121	6.32	0.839	1.071	0.95	0.79705	2066.3	1734.5	1856.9	1647.1	2.981	-0.253257	0.0989585	-0.0740006
Q12907	Vesicular integral-membrane protein VIP36 OS=Homo sapiens GN=LMAN2 PE=1 SV=1	1.82228	3.08989	1	40.203	6.95	1.125	1.089	0.708	0.7965	47.3	53.2	58	37.7	0.11	0.169925	0.123004	-0.498179
P13497	Bone morphogenetic protein 1 OS=Homo sapiens GN=BMP1 PE=1 SV=2	2.38233	2.33266	2	111.178	6.9	1.089	1.227	0.73	0.79497	54.9	59.8	73.4	43.7	0.069	0.123004	0.295135	-0.454032
O15031	Plexin-B2 OS=Homo sapiens GN=PLXNB2 PE=1 SV=3	16.7371	5.38629	6	204.997	6.24	1.111	1.343	0.715	0.794365	74.3	82.5	110.8	59	0.145	0.151859	0.425459	-0.483985
Q8N5J2	Protein FAM63A OS=Homo sapiens GN=FAM63A PE=1 SV=2	2.75202	5.97015	1	51.746	4.86	1.085	0.843	0.732	0.79422	13.8	15	12.6	11	0.105	0.117695	-0.246395	-0.450084
Q5JWF2	Guanine nucleotide-binding protein G(s) subunit alpha isoforms XLas OS=Homo sapiens GN=GNAS PE=1 SV=2	20.7853	8.10029	6	110.956	5.03	1.469	1.291	0.54	0.79326	133.6	196.3	253.4	106	0.372	0.554834	0.368489	-0.888969
Q96T51	RUN and FYVE domain-containing protein 1 OS=Homo sapiens GN=RUFY1 PE=1 SV=2	2.67	2.25989	1	79.767	5.74	1.125	1.491	0.705	0.793125	12.6	14.2	21.2	10	0.038	0.169925	0.57628	-0.504305
P53985	Monocarboxylate transporter 1 OS=Homo sapiens GN=SLC16A1 PE=1 SV=3	9.2831	6.4	3	53.909	8.66	1.15	1.397	0.689	0.79235	53.4	61.4	85.8	42.3	0.438	0.201634	0.482332	-0.537424
Q9NZZ3	Charged multivesicular body protein 5 OS=Homo sapiens GN=CHMP5 PE=1 SV=1	5.94322	14.6119	2	24.555	4.83	1.01	1.09	0.784	0.79184	71.5	72.2	78.7	56.6	0.668	0.0143553	0.124328	-0.351074
Q8IZJ1	Netrin receptor UNC5B OS=Homo sapiens GN=UNC5B PE=1 SV=2	3.10403	0.846561	1	103.572	6.02	1.091	1.098	0.725	0.790975	151.8	165.7	182	120.1	0.044	0.125651	0.134878	-0.463947
Q15166	Serum paraoxonase/lactonase 3 OS=Homo sapiens GN=PON3 PE=1 SV=3	14.684	13.2768	2	39.582	5.41	1.115	1.064	0.708	0.78942	20.4	22.8	24.2	16.1	0.585	0.157044	0.0894982	-0.498179
Q9ULH1	Arf-GAP with SH3 domain, ANK repeat and PH domain-containing protein 1 OS=Homo sapiens GN=ASAP1 PE=1 SV=4	1.672	3.45438	4	125.42	7.31	1.062	1.74	0.743	0.789066	74.3	78.9	137.3	58.6	0.133	0.0867838	0.799087	-0.428566
P00747	Plasminogen OS=Homo sapiens GN=PLG PE=1 SV=2	1208.45	66.5432	57	90.51	7.24	0.929	0.798	0.849	0.788721	34789	32318.3	25802.5	27450.7	1597.47	-0.106249	-0.325539	-0.236164
P27348	14-3-3 protein theta OS=Homo sapiens GN=YWHAQ PE=1 SV=1	88.3508	44.4898	6	27.747	4.78	1.015	1.807	0.774	0.78561	526.2	534.2	965.2	413.7	7.031	0.0214797	0.853597	-0.369595
P52597	Heterogeneous nuclear ribonucleoprotein F OS=Homo sapiens GN=HNRNPF PE=1 SV=3	2.81513	3.85542	1	45.643	5.58	1.3	0.636	0.604	0.7852	14.9	19.4	12.3	11.7	0.101	0.378512	-0.652901	-0.72738
O95782	AP-2 complex subunit alpha-1 OS=Homo sapiens GN=AP2A1 PE=1 SV=3	11.4842	3.17298	3	107.478	7.03	1.301	1.135	0.603	0.784503	164.5	214	242.9	129	0.147	0.379621	0.182692	-0.72977
Q9NYU2	UDP-glucose:glycoprotein glucosyltransferase 1 OS=Homo sapiens GN=UGGT1 PE=1 SV=3	2.21912	1.54341	2	177.078	5.63	1.415	1.148	0.554	0.78391	9.6	13.6	15.6	7.5	0.048	0.500802	0.199123	-0.852042
Q9HD89	Resistin OS=Homo sapiens GN=RETN PE=1 SV=1	16.2317	42.5926	4	11.411	6.86	1.287	1.025	0.609	0.783783	531.4	684.1	701.4	416.8	4.179	0.364012	0.0356239	-0.715486
Q08174	Protocadherin-1 OS=Homo sapiens GN=PCDH1 PE=1 SV=2	4.92051	2.83019	2	114.673	5.03	1.462	1.368	0.536	0.783632	68.1	99.5	136.1	53.4	0.087	0.547943	0.452068	-0.899695
P08311	Cathepsin G OS=Homo sapiens GN=CTSG PE=1 SV=2	18.6584	31.7647	6	28.819	11.19	1.109	1.523	0.705	0.781845	386.7	428.9	653.2	302.5	1.581	0.149259	0.606916	-0.504305
O75326	Semaphorin-7A OS=Homo sapiens GN=SEMA7A PE=1 SV=1	14.8844	7.50751	4	74.776	7.64	1.275	1.428	0.613	0.781575	108.3	138	197.1	84.6	0.253	0.350497	0.513996	-0.706041
P12821	Angiotensin-converting enzyme OS=Homo sapiens GN=ACE PE=1 SV=1	50.9807	7.12098	7	149.62	6.39	2.473	1.531	0.316	0.781468	437.5	1082	1656.8	341.9	0.323	1.30626	0.614474	-1.662
Q562R1	Beta-actin-like protein 2 OS=Homo sapiens GN=ACTBL2 PE=1 SV=2	254.132	14.6277	1	41.976	5.59	0.775	1.933	1.008	0.7812	16.3	12.6	24.4	12.7	5.918	-0.367732	0.950842	0.0114956
Q15599	Na(+)/H(+) exchange regulatory cofactor NHE-RF2 OS=Homo sapiens GN=SLC9A3R2 PE=1 SV=2	24.8825	19.2878	5	37.391	7.93	1.93	1.459	0.404	0.77972	281	542.4	791.6	219.2	0.585	0.948601	0.54498	-1.30757
P09104	Gamma-enolase OS=Homo sapiens GN=ENO2 PE=1 SV=3	9.83201	13.3641	2	47.239	5.03	1.006	1.508	0.775	0.77965	37	37.2	56.1	28.8	0.346	0.00863031	0.592636	-0.367732
P0C0S5	Histone H2A.Z OS=Homo sapiens GN=H2AFZ PE=1 SV=2	3.97594	14.8438	1	13.545	10.58	1.386	1.353	0.562	0.778932	356.1	493.6	667.8	277.5	0.778	0.470927	0.436162	-0.831358
P28072	Proteasome subunit beta type-6 OS=Homo sapiens GN=PSMB6 PE=1 SV=4	14.999	19.2469	4	25.341	4.92	0.925	1.247	0.841	0.777925	155.7	144	179.5	121	0.778	-0.112475	0.318461	-0.249822
P84085	ADP-ribosylation factor 5 OS=Homo sapiens GN=ARF5 PE=1 SV=2	3.15734	5.55556	1	20.517	6.79	1.114	1.553	0.698	0.777572	78.7	87.6	136	61.1	0.194	0.155749	0.635058	-0.518701
Q9H223	EH domain-containing protein 4 OS=Homo sapiens GN=EHD4 PE=1 SV=1	2.75668	2.40296	1	61.137	6.76	0.865	1.331	0.898	0.77677	45.4	39.3	52.3	35.3	0.059	-0.209228	0.412511	-0.155213
P36980	Complement factor H-related protein 2 OS=Homo sapiens GN=CFHR2 PE=1 SV=1	279.838	29.2593	4	30.631	6.38	0.99	0.973	0.784	0.77616	1197.1	1185.7	1153.3	929.5	9	-0.0144996	-0.0394883	-0.351074
P14780	Matrix metalloproteinase-9 OS=Homo sapiens GN=MMP9 PE=1 SV=3	7.96995	2.40453	2	78.408	6.06	1.069	1.749	0.725	0.775025	199.9	213.8	373.9	154.9	0.113	0.0962619	0.80653	-0.463947
P0C0L4	Complement C4-A OS=Homo sapiens GN=C4A PE=1 SV=2	3408.5	56.4794	4	192.664	7.08	0.969	0.885	0.799	0.774231	90660.2	87859.1	77764.7	70209.5	635.412	-0.0454314	-0.176251	-0.323733
Q14764	Major vault protein OS=Homo sapiens GN=MVP PE=1 SV=4	131.51	34.2665	23	99.266	5.48	1.614	1.211	0.479	0.773106	2020.2	3259.6	3946.3	1561.6	3.823	0.690641	0.276199	-1.0619
P11678	Eosinophil peroxidase OS=Homo sapiens GN=EPX PE=1 SV=2	52.6328	16.0839	10	80.989	10.29	1.191	3.311	0.649	0.772959	616.5	734.1	2430.3	476.6	0.61	0.252173	1.72727	-0.62371
Q86VB7	Scavenger receptor cysteine-rich type 1 protein M130 OS=Homo sapiens GN=CD163 PE=1 SV=2	20.8239	5.79585	6	125.369	5.95	1.101	0.725	0.702	0.772902	319.5	351.8	255	246.8	0.311	0.138814	-0.463947	-0.510457
Q6EMK4	Vasorin OS=Homo sapiens GN=VASN PE=1 SV=1	2.61511	1.04012	1	71.668	7.39	1.872	0.558	0.412	0.771264	77	144.1	80.5	59.4	0.075	0.90458	-0.841663	-1.27928
Q92859	Neogenin OS=Homo sapiens GN=NEO1 PE=1 SV=2	2.61507	0.821355	1	159.917	6.54	1.066	0.831	0.723	0.770718	19.1	20.4	17	14.7	0.031	0.0922074	-0.26708	-0.467932
P60900	Proteasome subunit alpha type-6 OS=Homo sapiens GN=PSMA6 PE=1 SV=1	11.5581	25.2033	5	27.382	6.76	0.931	1.266	0.827	0.769937	238.7	222.3	281.4	183.8	1.054	-0.103147	0.340277	-0.274041
P62258	14-3-3 protein epsilon OS=Homo sapiens GN=YWHAE PE=1 SV=1	99.3759	60.7843	11	29.155	4.74	0.978	1.725	0.786	0.768708	1303.4	1274.1	2198.3	1000.9	6.197	-0.0320936	0.786596	-0.347399
Q9UNK0	Syntaxin-8 OS=Homo sapiens GN=STX8 PE=1 SV=2	6.18351	11.0169	2	26.89	4.98	1.302	1.272	0.59	0.76818	109	141.9	180.5	83.7	0.292	0.380729	0.347099	-0.761213
Q8WWA0	Intelectin-1 OS=Homo sapiens GN=ITLN1 PE=1 SV=1	13.6872	11.8211	3	34.939	6.01	0.996	1.278	0.771	0.767916	307.7	306.3	391.4	236.3	0.551	-0.00578235	0.353888	-0.375197
Q7Z7M0	Multiple epidermal growth factor-like domains protein 8 OS=Homo sapiens GN=MEGF8 PE=1 SV=2	4.44749	0.878735	2	302.901	6.87	1.175	0.794	0.653	0.767275	87	102.2	81.2	66.7	0.035	0.232661	-0.332789	-0.614845
Q92954	Proteoglycan 4 OS=Homo sapiens GN=PRG4 PE=1 SV=2	18.8319	6.33903	7	150.984	9.5	1.253	0.995	0.612	0.766836	380	476.2	473.9	291.7	0.153	0.325386	-0.00723157	-0.708396
P46109	Crk-like protein OS=Homo sapiens GN=CRKL PE=1 SV=1	2.40663	8.91089	2	33.756	6.74	1.284	1.076	0.597	0.766548	42.7	54.8	59	32.7	0.245	0.360645	0.105678	-0.744197
Q9UBS4	DnaJ homolog subfamily B member 11 OS=Homo sapiens GN=DNAJB11 PE=1 SV=1	21.3592	13.4078	4	40.489	6.18	0.691	2.465	1.109	0.766319	152.6	105.4	259.9	116.8	0.585	-0.533242	1.30159	0.149259
P05121	Plasminogen activator inhibitor 1 OS=Homo sapiens GN=SERPINE1 PE=1 SV=1	7.25989	5.47264	2	45.031	7.2	0.566	1.496	1.353	0.765798	195.2	110.4	165.1	149.3	0.212	-0.821126	0.58111	0.436162
Q9ULH0	Kinase D-interacting substrate of 220 kDa OS=Homo sapiens GN=KIDINS220 PE=1 SV=3	2.84312	1.91982	3	196.419	6.62	1.241	1.586	0.617	0.765697	18.5	23	36.5	14.2	0.06	0.311503	0.665393	-0.696658
Q6E0U4	Dermokine OS=Homo sapiens GN=DMKN PE=1 SV=3	1.99474	2.10084	1	47.054	7.28	1.148	1.817	0.666	0.764568	58.7	67.4	122.5	44.9	0.129	0.199123	0.861558	-0.586406
P51148	Ras-related protein Rab-5C OS=Homo sapiens GN=RAB5C PE=1 SV=2	25.0179	28.2407	3	23.468	8.41	1.047	1.398	0.729	0.763263	688.6	720.9	1007.5	525.6	2.415	0.0662614	0.483364	-0.456009
P58166	Inhibin beta E chain OS=Homo sapiens GN=INHBE PE=1 SV=1	2.42676	4	1	38.537	9.25	1.239	0.961	0.616	0.763224	32.5	40.2	38.6	24.7	0.122	0.309176	-0.0573917	-0.698998
P31150	Rab GDP dissociation inhibitor alpha OS=Homo sapiens GN=GDI1 PE=1 SV=2	5.43974	14.7651	2	50.55	5.14	0.9	1.804	0.847	0.7623	41.3	37.2	67.1	31.5	0.487	-0.152003	0.851199	-0.239566
Q96D96	Voltage-gated hydrogen channel 1 OS=Homo sapiens GN=HVCN1 PE=1 SV=1	4.1323	5.49451	1	31.663	6.8	1.424	0.959	0.535	0.76184	14.8	21.1	20.2	11.3	0.292	0.509949	-0.0603973	-0.902389
Q9BWP8	Collectin-11 OS=Homo sapiens GN=COLEC11 PE=1 SV=1	60.6687	26.1993	6	28.647	5.41	0.938	1.262	0.812	0.761656	584.8	548.7	692.2	445.6	3.642	-0.0923402	0.335712	-0.300448
Q16853	Membrane primary amine oxidase OS=Homo sapiens GN=AOC3 PE=1 SV=3	4.55564	4.58716	3	84.568	6.52	1.175	1.173	0.648	0.7614	70.5	82.9	97.2	53.7	0.17	0.232661	0.230203	-0.625934
P08603	Complement factor H OS=Homo sapiens GN=CFH PE=1 SV=4	2498.25	65.6377	66	139.005	6.61	0.916	0.819	0.831	0.761196	63323.5	58020.4	47521.3	48188	1696.19	-0.12658	-0.288065	-0.26708
P52790	Hexokinase-3 OS=Homo sapiens GN=HK3 PE=1 SV=2	2.27379	1.08342	1	98.962	5.4	1.582	1.127	0.48	0.75936	16.3	25.8	29.1	12.4	0.047	0.66175	0.172488	-1.05889
P84095	Rho-related GTP-binding protein RhoG OS=Homo sapiens GN=RHOG PE=1 SV=1	10.9556	26.7016	3	21.295	8.12	1.275	1.586	0.595	0.758625	117.8	150.2	238.2	89.3	1.276	0.350497	0.665393	-0.749038
P00450	Ceruloplasmin OS=Homo sapiens GN=CP PE=1 SV=1	2329.96	53.2394	54	122.128	5.72	1.037	0.748	0.731	0.758047	52144.7	54051.5	40432.8	39520.5	1659.88	0.0524159	-0.41889	-0.452057
Q9UL25	Ras-related protein Rab-21 OS=Homo sapiens GN=RAB21 PE=1 SV=3	10.1519	17.7778	3	24.332	7.94	1.115	1.317	0.679	0.757085	51.3	57.2	75.3	38.8	0.468	0.157044	0.397255	-0.558517
P43251	Biotinidase OS=Homo sapiens GN=BTD PE=1 SV=2	26.9282	7.18232	3	61.093	6.25	1.055	0.822	0.717	0.756435	568.9	599.9	493.4	430	0.778	0.077243	-0.28279	-0.479955
Q8NB37	Parkinson disease 7 domain-containing protein 1 OS=Homo sapiens GN=PDDC1 PE=1 SV=1	2.40054	3.63636	1	23.283	6.61	1.455	1.569	0.519	0.755145	38.6	56.2	88.2	29.2	0.194	0.541019	0.649845	-0.946194
Q13561	Dynactin subunit 2 OS=Homo sapiens GN=DCTN2 PE=1 SV=4	4.4429	7.4813	2	44.204	5.21	0.701	1.324	1.076	0.754276	6.4	4.5	6	4.8	0.172	-0.512514	0.404903	0.105678
P10909	Clusterin OS=Homo sapiens GN=CLU PE=1 SV=1	1033.4	44.7661	24	52.461	6.27	0.926	1.083	0.814	0.753764	25539.9	23658.1	25614.3	19250.1	116.21	-0.110916	0.115033	-0.296899
Q7Z2W4	Zinc finger CCCH-type antiviral protein 1 OS=Homo sapiens GN=ZC3HAV1 PE=1 SV=3	3.62522	3.65854	2	101.367	8.4	0.866	1.801	0.869	0.752554	33.6	29.1	52.4	25.3	0.069	-0.207561	0.848798	-0.202572
Q04756	Hepatocyte growth factor activator OS=Homo sapiens GN=HGFAC PE=1 SV=1	64.1497	17.2519	10	70.636	7.24	0.811	1.08	0.927	0.751797	2153.6	1747.5	1887.4	1620.7	1.11	-0.302226	0.111031	-0.109359
P27708	CAD protein OS=Homo sapiens GN=CAD PE=1 SV=3	2.24467	0.719101	1	242.829	6.46	0.865	1.153	0.867	0.749955	22.7	19.6	22.6	17	0.018	-0.209228	0.205393	-0.205896
Q8WUJ3	Cell migration-inducing and hyaluronan-binding protein OS=Homo sapiens GN=CEMIP PE=1 SV=2	18.4989	4.84938	6	152.9	7.85	1.417	1.256	0.529	0.749593	197.8	280.2	351.8	148.3	0.183	0.50284	0.328836	-0.91866
P07357	Complement component C8 alpha chain OS=Homo sapiens GN=C8A PE=1 SV=2	374.752	57.0205	25	65.121	6.47	0.962	0.788	0.777	0.747474	7918	7617.6	5999.1	5916.3	85.975	-0.0558912	-0.343732	-0.364013
P00748	Coagulation factor XII OS=Homo sapiens GN=F12 PE=1 SV=3	125.655	25.3659	16	67.748	7.74	0.872	0.817	0.857	0.747304	2481.8	2164.5	1767.6	1853.9	2.728	-0.1976	-0.291592	-0.222633
Q9Y240	C-type lectin domain family 11 member A OS=Homo sapiens GN=CLEC11A PE=1 SV=1	2.68588	3.40557	1	35.673	5.16	1.297	0.674	0.575	0.745775	45.3	58.7	39.6	33.8	0.122	0.375178	-0.56918	-0.798366
P06899	Histone H2B type 1-J OS=Homo sapiens GN=HIST1H2BJ PE=1 SV=3	35.1934	40.4762	1	13.896	10.32	0.667	1.499	1.116	0.744372	95.6	63.8	95.7	71.2	9	-0.584241	0.584	0.158337
Q9ULI3	Protein HEG homolog 1 OS=Homo sapiens GN=HEG1 PE=1 SV=3	36.9188	7.31354	8	147.369	6.18	1.597	1.743	0.466	0.744202	321.8	513.7	895.5	239.2	0.415	0.675364	0.801573	-1.1016
P80188	Neutrophil gelatinase-associated lipocalin OS=Homo sapiens GN=LCN2 PE=1 SV=2	7.29667	26.7677	3	22.574	8.91	0.996	0.886	0.747	0.744012	56.2	56	49.6	41.9	0.638	-0.00578235	-0.174621	-0.42082
Q27J81	Inverted formin-2 OS=Homo sapiens GN=INF2 PE=1 SV=2	28.2216	10.2482	7	135.54	5.38	1.134	1.115	0.653	0.740502	244.2	277	309	181	0.323	0.181421	0.157044	-0.614845
Q15058	Kinesin-like protein KIF14 OS=Homo sapiens GN=KIF14 PE=1 SV=1	4.7112	0.849515	1	186.375	7.91	0.938	0.954	0.789	0.740082	55.1	51.7	49.3	40.8	0.018	-0.0923402	-0.0679388	-0.341903
Q8TB24	Ras and Rab interactor 3 OS=Homo sapiens GN=RIN3 PE=1 SV=4	2.02296	1.52284	1	107.785	6.61	0.909	1.448	0.813	0.739017	26.1	23.7	34.3	19.3	0.042	-0.137648	0.534062	-0.298673
P26038	Moesin OS=Homo sapiens GN=MSN PE=1 SV=3	187.349	44.714	24	67.778	6.4	1.612	1.396	0.458	0.738296	3671.2	5919.5	8265.2	2712.6	9	0.688852	0.481299	-1.12658
P61769	Beta-2-microglobulin OS=Homo sapiens GN=B2M PE=1 SV=1	11.7568	16.8067	2	13.706	6.52	1.296	1.356	0.569	0.737424	414.4	537.1	728.4	305.9	1.371	0.374066	0.439357	-0.813499
P08397	Porphobilinogen deaminase OS=Homo sapiens GN=HMBS PE=1 SV=2	2.31713	2.21607	1	39.306	7.18	2.303	1.126	0.32	0.73696	16.4	37.7	42.4	12	0.101	1.20351	0.171207	-1.64386
Q6UY14	ADAMTS-like protein 4 OS=Homo sapiens GN=ADAMTSL4 PE=1 SV=2	4.93349	2.32775	2	116.471	8.34	1.275	0.756	0.578	0.73695	37.7	48	36.3	27.8	0.076	0.350497	-0.403542	-0.790859
Q9NSC7	Alpha-N-acetylgalactosaminide alpha-2,6-sialyltransferase 1 OS=Homo sapiens GN=ST6GALNAC1 PE=2 SV=1	20.1248	4.66667	4	68.521	9.92	1.445	1.471	0.508	0.73406	299.7	433	637.1	219.8	0.342	0.531069	0.556797	-0.9771
P19652	Alpha-1-acid glycoprotein 2 OS=Homo sapiens GN=ORM2 PE=1 SV=2	160.175	42.2886	6	23.588	5.11	0.863	0.945	0.849	0.732687	5386.1	4645.6	4391.9	3942.9	19.535	-0.212568	-0.0816138	-0.236164
P30504	HLA class I histocompatibility antigen, Cw-4 alpha chain OS=Homo sapiens GN=HLA-C PE=1 SV=1	75.5848	41.5301	0	40.969	6.47	0.984	1.578	0.744	0.732096	136	133.8	211.2	99.5	5.918	-0.0232698	0.658097	-0.426625
P11168	Solute carrier family 2, facilitated glucose transporter member 2 OS=Homo sapiens GN=SLC2A2 PE=1 SV=1	2.53738	2.09924	1	57.452	7.97	2.069	1.009	0.353	0.730357	13.4	27.7	27.9	9.8	0.122	1.04893	0.0129262	-1.50226
O14818	Proteasome subunit alpha type-7 OS=Homo sapiens GN=PSMA7 PE=1 SV=1	54.3295	37.9032	8	27.87	8.46	0.908	1.405	0.804	0.730032	1187.1	1077.4	1513.4	865.7	2.899	-0.139236	0.49057	-0.314733
P33908	Mannosyl-oligosaccharide 1,2-alpha-mannosidase IA OS=Homo sapiens GN=MAN1A1 PE=1 SV=3	14.088	3.82848	3	72.922	6.47	1.004	0.847	0.727	0.729908	453.6	455.3	385.8	331	0.239	0.00575927	-0.239566	-0.459973
P16949	Stathmin OS=Homo sapiens GN=STMN1 PE=1 SV=3	6.0277	11.4094	2	17.292	5.97	1.49	1.332	0.489	0.72861	28.5	42.5	56.6	20.8	0.389	0.575312	0.413594	-1.03209
Q7L9L4	MOB kinase activator 1B OS=Homo sapiens GN=MOB1B PE=1 SV=3	6.02383	10.6481	2	25.075	6.73	1.154	1.151	0.628	0.724712	23.7	27.4	31.5	17.2	0.468	0.206643	0.202888	-0.671164
P49257	Protein ERGIC-53 OS=Homo sapiens GN=LMAN1 PE=1 SV=2	12.4302	8.62745	4	57.513	6.77	1.31	1.404	0.553	0.72443	305.6	400.4	562.2	221.5	0.334	0.389567	0.489543	-0.854649
Q92835	Phosphatidylinositol 3,4,5-trisphosphate 5-phosphatase 1 OS=Homo sapiens GN=INPP5D PE=1 SV=2	4.6917	2.10261	2	133.209	7.59	1.181	1.692	0.613	0.723953	38.4	45.3	76.7	27.8	0.055	0.240009	0.75873	-0.706041
P24592	Insulin-like growth factor-binding protein 6 OS=Homo sapiens GN=IGFBP6 PE=1 SV=1	15.2302	17.5	3	25.306	7.81	1.064	0.903	0.679	0.722456	228.5	243.2	219.7	165	0.848	0.0894982	-0.147202	-0.558517
P26927	Hepatocyte growth factor-like protein OS=Homo sapiens GN=MST1 PE=1 SV=2	90.0312	35.3024	18	80.268	7.68	0.996	0.845	0.725	0.7221	2159	2149.6	1815.5	1558.1	1.947	-0.00578235	-0.242977	-0.463947
P20340	Ras-related protein Rab-6A OS=Homo sapiens GN=RAB6A PE=1 SV=3	13.4279	17.7885	2	23.578	5.54	1.159	1.908	0.623	0.722057	84.7	98.1	187.2	61.1	0.968	0.212881	0.932061	-0.682696
Q9HDC9	Adipocyte plasma membrane-associated protein OS=Homo sapiens GN=APMAP PE=1 SV=2	21.1995	15.8654	5	46.451	6.16	0.995	1.221	0.721	0.717395	375.4	373.4	455.8	269.1	0.778	-0.00723157	0.288063	-0.471929
Q6IQ22	Ras-related protein Rab-12 OS=Homo sapiens GN=RAB12 PE=1 SV=3	5.49242	10.2459	1	27.231	8.41	0.892	1.637	0.804	0.717168	21.8	19.4	31.8	15.6	0.389	-0.164884	0.711054	-0.314733
P16452	Erythrocyte membrane protein band 4.2 OS=Homo sapiens GN=EPB42 PE=1 SV=3	11.2779	8.24891	4	76.961	8.09	1.749	1.593	0.41	0.71709	81	141.7	225.7	58.1	0.233	0.80653	0.671746	-1.2863
P40306	Proteasome subunit beta type-10 OS=Homo sapiens GN=PSMB10 PE=1 SV=1	3.13515	10.989	2	28.918	7.81	0.961	1.039	0.746	0.716906	68.2	65.5	68	48.8	0.468	-0.0573917	0.0551957	-0.422752
Q6UWL2	Sushi domain-containing protein 1 OS=Homo sapiens GN=SUSD1 PE=1 SV=1	18.8894	3.8822	2	82.656	6.43	1.34	1.219	0.535	0.7169	87.8	117.7	143.4	62.9	0.252	0.422233	0.285698	-0.902389
P04196	Histidine-rich glycoprotein OS=Homo sapiens GN=HRG PE=1 SV=1	483.297	34.0952	22	59.541	7.5	0.976	0.86	0.733	0.715408	14983.2	14616.7	12574.9	10715	42.94	-0.0350469	-0.217591	-0.448115
Q9Y5K6	CD2-associated protein OS=Homo sapiens GN=CD2AP PE=1 SV=1	1.89347	3.44288	2	71.407	6.4	1.256	1.371	0.569	0.714664	151.6	190.5	261.2	108.4	0.103	0.328836	0.455229	-0.813499
Q13464	Rho-associated protein kinase 1 OS=Homo sapiens GN=ROCK1 PE=1 SV=1	5.01818	2.8065	2	158.076	5.9	0.901	1.433	0.793	0.714493	57.4	51.7	74.1	41	0.061	-0.150401	0.519039	-0.334607
O43493	Trans-Golgi network integral membrane protein 2 OS=Homo sapiens GN=TGOLN2 PE=1 SV=2	9.53287	7.70833	3	51.082	5.73	0.913	0.727	0.781	0.713053	88.7	81	58.9	63.3	0.179	-0.131313	-0.459973	-0.356606
P49802	Regulator of G-protein signaling 7 OS=Homo sapiens GN=RGS7 PE=1 SV=3	2.65479	4.84848	2	57.632	8.21	1.194	1.235	0.597	0.712818	26.5	31.7	39.1	18.9	0.136	0.255803	0.304511	-0.744197
P23467	Receptor-type tyrosine-protein phosphatase beta OS=Homo sapiens GN=PTPRB PE=1 SV=3	7.03564	2.75413	4	224.161	7.61	1.538	1.178	0.463	0.712094	82.6	127	149.6	58.8	0.071	0.621056	0.23634	-1.11092
P00915	Carbonic anhydrase 1 OS=Homo sapiens GN=CA1 PE=1 SV=2	58.9206	29.8851	7	28.852	7.12	1.478	1.153	0.481	0.710918	1190.1	1758.7	2027.6	845.3	4.623	0.563646	0.205393	-1.05589
P17693	HLA class I histocompatibility antigen, alpha chain G OS=Homo sapiens GN=HLA-G PE=1 SV=1	22.6409	13.9053	1	38.2	5.69	1.69	1.643	0.419	0.70811	15.5	26.2	43.1	11	0.492	0.757023	0.716332	-1.25498
P17927	Complement receptor type 1 OS=Homo sapiens GN=CR1 PE=1 SV=3	14.1092	5.88524	4	223.517	6.95	1.004	1.169	0.705	0.70782	120.6	121.1	141.6	85.4	0.102	0.00575927	0.225275	-0.504305
Q9H0E2	Toll-interacting protein OS=Homo sapiens GN=TOLLIP PE=1 SV=1	2.6503	3.28467	1	30.262	5.97	0.874	1.217	0.806	0.704444	182.1	159.2	193.8	128.2	0.145	-0.194295	0.283329	-0.311148
Q9UEU0	Vesicle transport through interaction with t-SNAREs homolog 1B OS=Homo sapiens GN=VTI1B PE=1 SV=3	3.84156	5.60345	1	26.672	9.04	1.21	0.901	0.58	0.7018	27.4	33.2	29.9	19.3	0.136	0.275007	-0.150401	-0.785875
Q8NCL4	Polypeptide N-acetylgalactosaminyltransferase 6 OS=Homo sapiens GN=GALNT6 PE=2 SV=2	2.18215	3.53698	1	71.113	8.18	0.483	0.969	1.452	0.701316	62.2	30	29.1	43.6	0.113	-1.0499	-0.0454314	0.538041
P25686	DnaJ homolog subfamily B member 2 OS=Homo sapiens GN=DNAJB2 PE=1 SV=3	2.11899	3.7037	1	35.558	5.95	1.692	1.357	0.414	0.700488	22.1	37.4	50.8	15.5	0.101	0.75873	0.440421	-1.2723
O95497	Pantetheinase OS=Homo sapiens GN=VNN1 PE=1 SV=2	4.52478	6.43275	3	56.975	5.55	1.051	1.463	0.666	0.699966	186.3	195.8	286.5	130.4	0.28	0.0717627	0.54893	-0.586406
Q9UBI6	Guanine nucleotide-binding protein G(I)/G(S)/G(O) subunit gamma-12 OS=Homo sapiens GN=GNG12 PE=1 SV=3	2.39992	15.2778	1	8.001	8.97	1.982	1.577	0.353	0.699646	15.4	30.5	48.1	10.8	0.468	0.986957	0.657183	-1.50226
P07358	Complement component C8 beta chain OS=Homo sapiens GN=C8B PE=1 SV=3	510.344	50.7614	30	67.003	8.13	0.926	0.802	0.754	0.698204	10449.9	9676.7	7764.9	7294.8	120.819	-0.110916	-0.318326	-0.407364
P19827	Inter-alpha-trypsin inhibitor heavy chain H1 OS=Homo sapiens GN=ITIH1 PE=1 SV=3	634.97	33.6992	22	101.326	6.79	0.887	0.829	0.785	0.696295	14526.7	12890.9	10683.1	10124.9	20.899	-0.172994	-0.270556	-0.349235
P22303	Acetylcholinesterase OS=Homo sapiens GN=ACHE PE=1 SV=1	7.15774	1.9544	1	67.753	6.29	1.789	1.317	0.389	0.695921	31.2	55.8	73.5	21.7	0.15	0.839153	0.397255	-1.36216
P16157	Ankyrin-1 OS=Homo sapiens GN=ANK1 PE=1 SV=3	35.6213	7.38969	12	206.137	6.01	1.712	1.289	0.406	0.695072	207.6	355.5	458.1	144.4	0.289	0.775683	0.366252	-1.30045
O95297	Myelin protein zero-like protein 1 OS=Homo sapiens GN=MPZL1 PE=1 SV=1	3.03898	4.83271	1	29.064	8.72	0.762	1.052	0.912	0.694944	70.6	53.8	56.6	49.1	0.194	-0.392137	0.0731347	-0.132894
P51151	Ras-related protein Rab-9A OS=Homo sapiens GN=RAB9A PE=1 SV=1	2.41992	6.96517	1	22.823	5.47	1.516	1.039	0.458	0.694328	11.6	17.6	18.3	8.1	0.311	0.60027	0.0551957	-1.12658
Q8N5C1	Protein FAM26E OS=Homo sapiens GN=FAM26E PE=2 SV=1	9.4334	7.44337	3	35.147	8.13	1.28	1.34	0.542	0.69376	47.3	60.5	81.1	32.8	0.438	0.356144	0.422233	-0.883635
P14210	Hepatocyte growth factor OS=Homo sapiens GN=HGF PE=1 SV=2	4.3745	0.961538	1	83.079	7.88	1.032	0.867	0.672	0.693504	166.9	172.2	149.3	115.7	0.045	0.045443	-0.205896	-0.573467
P14543	Nidogen-1 OS=Homo sapiens GN=NID1 PE=1 SV=3	31.5012	11.2269	10	136.291	5.29	1.446	0.949	0.479	0.692634	687.6	994	943.8	476	0.54	0.532068	-0.07552	-1.0619
P29965	CD40 ligand OS=Homo sapiens GN=CD40LG PE=1 SV=1	2.19254	4.21456	1	29.255	8.31	0.998	1.364	0.693	0.691614	28.5	28.4	38.7	19.7	0.155	-0.00288828	0.447844	-0.529073
P19440	Gamma-glutamyltranspeptidase 1 OS=Homo sapiens GN=GGT1 PE=1 SV=2	5.56781	3.86643	2	61.372	7.12	1.24	1.272	0.556	0.68944	100.2	124.2	157.9	69.1	0.145	0.31034	0.347099	-0.846843
Q9Y6W5	Wiskott-Aldrich syndrome protein family member 2 OS=Homo sapiens GN=WASF2 PE=1 SV=3	19.5126	9.03614	4	54.25	5.53	1.076	1.713	0.64	0.68864	441.7	475.2	813.8	304.1	0.468	0.105678	0.776525	-0.643856
P28066	Proteasome subunit alpha type-5 OS=Homo sapiens GN=PSMA5 PE=1 SV=3	28.8766	30.2905	6	26.394	4.79	0.971	1.168	0.709	0.688439	410.2	398.3	465.2	282.2	2.981	-0.0424568	0.22404	-0.496142
P11215	Integrin alpha-M OS=Homo sapiens GN=ITGAM PE=1 SV=2	55.6746	12.5868	11	127.099	7.23	1.437	1.213	0.479	0.688323	599	860.8	1044.3	412.4	0.736	0.52306	0.27858	-1.0619
Q9NR12	PDZ and LIM domain protein 7 OS=Homo sapiens GN=PDLIM7 PE=1 SV=1	2.48056	2.407	1	49.813	8.41	0.844	1.706	0.814	0.687016	65.2	55	93.8	44.8	0.141	-0.244685	0.770618	-0.296899
Q15276	Rab GTPase-binding effector protein 1 OS=Homo sapiens GN=RABEP1 PE=1 SV=2	2.90657	2.43619	2	99.229	5.01	1.488	1.447	0.46	0.68448	13.5	20.1	29.1	9.3	0.067	0.573375	0.533065	-1.12029
Q9H1K6	Mesoderm development candidate 1 OS=Homo sapiens GN=MESDC1 PE=1 SV=1	2.20229	3.03867	1	37.734	8.15	1.664	0.975	0.411	0.683904	14	23.3	22.7	9.6	0.136	0.734655	-0.0365259	-1.28279
P50570	Dynamin-2 OS=Homo sapiens GN=DNM2 PE=1 SV=2	4.33255	2.87356	2	98.003	7.44	0.885	1.895	0.771	0.682335	103.3	91.4	173.2	70.5	0.069	-0.176251	0.922198	-0.375197
Q8WUM4	Programmed cell death 6-interacting protein OS=Homo sapiens GN=PDCD6IP PE=1 SV=1	95.3995	24.1935	20	95.963	6.52	1.206	1.392	0.564	0.680184	1817.6	2191.1	3050.7	1236.8	1.259	0.27023	0.477159	-0.826233
P00325	Alcohol dehydrogenase 1B OS=Homo sapiens GN=ADH1B PE=1 SV=2	2.88924	2.4	1	39.829	8.29	1.142	1.136	0.594	0.678348	234.9	268.1	304.6	159.3	0.093	0.191563	0.183963	-0.751465
O95562	Vesicle transport protein SFT2B OS=Homo sapiens GN=SFT2D2 PE=1 SV=1	5.12693	6.25	1	17.767	9.13	1.485	1.008	0.455	0.675675	91.6	136	137.1	61.9	0.334	0.570463	0.0114956	-1.13606
P07359	Platelet glycoprotein Ib alpha chain OS=Homo sapiens GN=GP1BA PE=1 SV=2	1.71173	1.68712	1	71.495	6.29	1.797	0.937	0.376	0.675672	26	46.7	43.8	17.5	0.155	0.84559	-0.093879	-1.4112
P46934	E3 ubiquitin-protein ligase NEDD4 OS=Homo sapiens GN=NEDD4 PE=1 SV=4	2.07477	2.35027	2	149.022	6.58	0.874	1.102	0.773	0.675602	31.7	27.7	30.5	21.4	0.058	-0.194295	0.140124	-0.37146
P20742	Pregnancy zone protein OS=Homo sapiens GN=PZP PE=1 SV=4	1580.8	28.0702	25	163.76	6.38	0.785	1.081	0.859	0.674315	4512.1	3540.7	3826.2	3041.1	7.886	-0.349235	0.112367	-0.21927
Q5HYK7	SH3 domain-containing protein 19 OS=Homo sapiens GN=SH3D19 PE=1 SV=2	5.08407	2.02532	1	86.472	8.32	0.978	1.037	0.689	0.673842	139.2	136.2	141.2	93.8	0.093	-0.0320936	0.0524159	-0.537424
Q9UJU6	Drebrin-like protein OS=Homo sapiens GN=DBNL PE=1 SV=1	20.7187	10.2326	3	48.178	5.05	1.196	1.354	0.563	0.673348	139.7	167.2	226.5	94.1	0.532	0.258217	0.437228	-0.828793
O60306	Intron-binding protein aquarius OS=Homo sapiens GN=AQR PE=1 SV=4	1.76275	0.40404	1	171.186	6.37	0.764	1.212	0.881	0.673084	62.8	48	58.2	42.3	0.027	-0.388355	0.27739	-0.182786
P53396	ATP-citrate synthase OS=Homo sapiens GN=ACLY PE=1 SV=3	20.6661	8.901	8	120.762	7.33	3.028	0.364	0.222	0.672216	167.2	506.3	184.5	112.5	0.283	1.59837	-1.45799	-2.17137
Q99784	Noelin OS=Homo sapiens GN=OLFM1 PE=1 SV=4	2.88975	1.4433	1	55.307	6.95	1.272	0.715	0.528	0.671616	125.3	159.4	114	84.2	0.077	0.347099	-0.483985	-0.92139
P11226	Mannose-binding protein C OS=Homo sapiens GN=MBL2 PE=1 SV=2	146.491	55.6452	11	26.127	5.49	1.402	1.032	0.479	0.671558	3275	4591.5	4739.1	2197.5	23.484	0.487486	0.045443	-1.0619
Q7L576	Cytoplasmic FMR1-interacting protein 1 OS=Homo sapiens GN=CYFIP1 PE=1 SV=1	65.7954	12.5299	14	145.089	6.9	0.946	1.715	0.708	0.669768	1049.1	992.8	1702.2	703.4	0.594	-0.0800879	0.778209	-0.498179
P48740	Mannan-binding lectin serine protease 1 OS=Homo sapiens GN=MASP1 PE=1 SV=3	265.934	28.7554	19	79.195	5.49	1.08	1.522	0.619	0.66852	5888.8	6362.4	9682.9	3940.2	16.013	0.111031	0.605968	-0.691989
P50895	Basal cell adhesion molecule OS=Homo sapiens GN=BCAM PE=1 SV=2	59.5671	22.6115	13	67.363	5.81	1.539	1.667	0.434	0.667926	756.1	1163.3	1939.3	505.1	1.371	0.621993	0.737254	-1.20423
O75015	Low affinity immunoglobulin gamma Fc region receptor III-B OS=Homo sapiens GN=FCGR3B PE=1 SV=2	20.9972	18.4549	1	26.199	6.71	1.098	1.093	0.608	0.667584	58.2	63.9	69.9	38.8	1.894	0.134878	0.128293	-0.717857
P01023	Alpha-2-macroglobulin OS=Homo sapiens GN=A2M PE=1 SV=3	15070.7	65.4003	88	163.188	6.46	1.142	0.917	0.584	0.666928	242617	276992	253920	161654	95116.6	0.191563	-0.125006	-0.77596
P29350	Tyrosine-protein phosphatase non-receptor type 6 OS=Homo sapiens GN=PTPN6 PE=1 SV=1	24.6205	13.9496	7	67.519	7.78	0.958	1.404	0.695	0.66581	216.3	207.1	290.7	143.9	0.619	-0.0619024	0.489543	-0.524915
O43747	AP-1 complex subunit gamma-1 OS=Homo sapiens GN=AP1G1 PE=1 SV=5	2.7543	1.3382	1	91.293	6.8	0.794	1.501	0.838	0.665372	61.5	48.8	73.3	40.9	0.049	-0.332789	0.585924	-0.254978
Q9NZP8	Complement C1r subcomponent-like protein OS=Homo sapiens GN=C1RL PE=1 SV=2	91.8105	14.7844	4	53.464	7.2	0.93	0.81	0.713	0.66309	654.1	608.1	492.5	433.5	1.395	-0.104697	-0.304006	-0.488026
Q14247	Src substrate cortactin OS=Homo sapiens GN=CTTN PE=1 SV=2	7.44179	8.54545	4	61.549	5.4	1.008	1.556	0.656	0.661248	358.7	361.7	563	237.1	0.239	0.0114956	0.637842	-0.608232
O95428	Papilin OS=Homo sapiens GN=PAPLN PE=2 SV=4	7.31399	2.34742	3	137.612	6.89	1.528	0.633	0.432	0.660096	123.6	188.8	119.5	81.5	0.102	0.611645	-0.659723	-1.2109
P61586	Transforming protein RhoA OS=Homo sapiens GN=RHOA PE=1 SV=1	30.4501	47.1503	3	21.754	6.1	1.186	1.414	0.556	0.659416	560.9	665.1	940.3	369.8	3.642	0.246104	0.499782	-0.846843
P11142	Heat shock cognate 71 kDa protein OS=Homo sapiens GN=HSPA8 PE=1 SV=1	272.053	55.1084	21	70.854	5.52	1.208	1.432	0.545	0.65836	5755.1	6950.7	9952.7	3786.4	23.851	0.27262	0.518031	-0.875672
P25786	Proteasome subunit alpha type-1 OS=Homo sapiens GN=PSMA1 PE=1 SV=1	39.7522	19.7719	5	29.537	6.61	0.904	1.243	0.728	0.658112	763.3	690.1	857.5	502.2	1.404	-0.145605	0.313826	-0.45799
Q9Y696	Chloride intracellular channel protein 4 OS=Homo sapiens GN=CLIC4 PE=1 SV=4	28.669	31.6206	7	28.754	5.59	1.632	1.562	0.403	0.657696	122.6	200.2	312.8	80.6	1.976	0.706641	0.643394	-1.31115
Q9UHW9	Solute carrier family 12 member 6 OS=Homo sapiens GN=SLC12A6 PE=1 SV=2	12.7092	4.69565	5	127.534	7.08	1.438	1.346	0.457	0.657166	237.1	341.1	459.1	155.9	0.184	0.524064	0.428678	-1.12973
O75923	Dysferlin OS=Homo sapiens GN=DYSF PE=1 SV=1	11.6837	3.65385	6	237.144	5.64	1.219	1.237	0.539	0.657041	77.6	94.6	117	51	0.128	0.285698	0.306846	-0.891643
P22352	Glutathione peroxidase 3 OS=Homo sapiens GN=GPX3 PE=1 SV=2	58.1767	18.1416	3	25.537	8.13	1.093	0.941	0.6	0.6558	1345.8	1470.4	1384.2	881.9	2.652	0.128293	-0.0877334	-0.736966
Q8IY95	Transmembrane protein 192 OS=Homo sapiens GN=TMEM192 PE=1 SV=1	1.62871	4.05904	1	30.903	7.99	1.167	1.183	0.558	0.651186	67.5	78.8	93.2	44	0.359	0.222805	0.24245	-0.841663
P51809	Vesicle-associated membrane protein 7 OS=Homo sapiens GN=VAMP7 PE=1 SV=3	6.24347	10.9091	2	24.919	8.6	1.132	1.358	0.574	0.649768	129.2	146.2	198.5	83.9	0.311	0.178874	0.441483	-0.800877
Q16555	Dihydropyrimidinase-related protein 2 OS=Homo sapiens GN=DPYSL2 PE=1 SV=1	7.42264	4.02098	2	62.255	6.38	0.777	1.619	0.836	0.649572	129.8	100.9	163.4	84.3	0.129	-0.364013	0.695103	-0.258425
Q13617	Cullin-2 OS=Homo sapiens GN=CUL2 PE=1 SV=2	2.01059	1.34228	1	86.927	6.92	0.796	1.377	0.816	0.649536	38.4	30.6	42.1	25	0.044	-0.32916	0.461529	-0.293359
O95498	Vascular non-inflammatory molecule 2 OS=Homo sapiens GN=VNN2 PE=1 SV=3	2.43884	7.30769	2	58.465	6.52	1.257	1.351	0.516	0.648612	19.7	24.8	33.5	12.8	0.202	0.329985	0.434028	-0.954557
O15511	Actin-related protein 2/3 complex subunit 5 OS=Homo sapiens GN=ARPC5 PE=1 SV=3	8.047	11.9205	1	16.31	5.67	1.103	1.409	0.587	0.647461	350.5	386.7	544.7	226.9	0.389	0.141433	0.494672	-0.768568
Q685J3	Mucin-17 OS=Homo sapiens GN=MUC17 PE=1 SV=2	2.02971	0.378366	1	451.465	4.11	1.772	1.743	0.365	0.64678	19.3	34.2	59.6	12.5	0.045	0.825379	0.801573	-1.45403
P19823	Inter-alpha-trypsin inhibitor heavy chain H2 OS=Homo sapiens GN=ITIH2 PE=1 SV=2	578.769	36.1522	33	106.397	6.86	0.892	0.779	0.725	0.6467	21706.8	19366.6	15080	14046.3	30.012	-0.164884	-0.360305	-0.463947
Q9Y6C2	EMILIN-1 OS=Homo sapiens GN=EMILIN1 PE=1 SV=2	69.615	15.4528	14	106.601	5.15	1.936	1.417	0.334	0.646624	737.1	1427.1	2022.3	476.2	1.064	0.953079	0.50284	-1.58208
Q7Z4F1	Low-density lipoprotein receptor-related protein 10 OS=Homo sapiens GN=LRP10 PE=1 SV=2	2.57462	2.9453	1	76.145	5.52	0.956	0.839	0.676	0.646256	21.7	20.7	17.4	14	0.075	-0.0649175	-0.253257	-0.564905
P48426	Phosphatidylinositol 5-phosphate 4-kinase type-2 alpha OS=Homo sapiens GN=PIP4K2A PE=1 SV=2	6.959	7.38916	2	46.195	6.99	0.824	1.915	0.784	0.646016	187.6	154.6	296.1	121.1	0.292	-0.279284	0.937344	-0.351074
P61160	Actin-related protein 2 OS=Homo sapiens GN=ACTR2 PE=1 SV=1	28.8933	16.2437	5	44.732	6.74	0.88	1.661	0.734	0.64592	466	410.3	681.6	301.3	1.219	-0.184425	0.732052	-0.446148
P20936	Ras GTPase-activating protein 1 OS=Homo sapiens GN=RASA1 PE=1 SV=1	4.24117	2.38777	2	116.329	6.54	0.85	1.773	0.759	0.64515	69.9	59.4	105.3	45.1	0.072	-0.234465	0.826193	-0.397828
P09496	Clathrin light chain A OS=Homo sapiens GN=CLTA PE=1 SV=1	3.16551	4.03226	1	27.06	4.51	1.225	1.138	0.524	0.6419	196.5	240.7	273.8	126.1	0.233	0.292782	0.186501	-0.932361
Q15555	Microtubule-associated protein RP/EB family member 2 OS=Homo sapiens GN=MAPRE2 PE=1 SV=1	18.1717	14.6789	5	37.008	5.57	0.777	1.922	0.824	0.640248	302.4	235	451.6	193.7	0.995	-0.364013	0.942608	-0.279284
P35625	Metalloproteinase inhibitor 3 OS=Homo sapiens GN=TIMP3 PE=1 SV=2	2.17786	7.58294	2	24.129	8.72	1.097	1.163	0.583	0.639551	28.3	31	36.1	18.1	0.334	0.133564	0.217851	-0.778432
P35241	Radixin OS=Homo sapiens GN=RDX PE=1 SV=1	71.1393	23.8422	8	68.521	6.37	2.076	1.428	0.308	0.639408	345.2	716.8	1023.3	220.9	1.664	1.05381	0.513996	-1.699
P07203	Glutathione peroxidase 1 OS=Homo sapiens GN=GPX1 PE=1 SV=4	3.96527	13.7931	2	22.075	6.55	0.936	1.336	0.683	0.639288	213.6	200	267.3	136.6	0.425	-0.0954196	0.41792	-0.550043
P08567	Pleckstrin OS=Homo sapiens GN=PLEK PE=1 SV=3	138.535	50.5714	13	40.099	8.28	0.801	1.813	0.798	0.639198	2365.1	1894.8	3434.5	1511.1	19.806	-0.320126	0.858379	-0.325539
Q92626	Peroxidasin homolog OS=Homo sapiens GN=PXDN PE=1 SV=2	46.285	18.4584	19	165.17	7.17	0.825	1.348	0.774	0.63855	1036	855	1152.9	662	0.767	-0.277534	0.43082	-0.369595
P05164	Myeloperoxidase OS=Homo sapiens GN=MPO PE=1 SV=1	53.152	20.6711	10	83.815	8.97	1.045	0.999	0.611	0.638495	979.7	1023.8	1023.1	625.9	1.093	0.0635029	-0.00144342	-0.710756
O75636	Ficolin-3 OS=Homo sapiens GN=FCN3 PE=1 SV=2	147.544	50.1672	11	32.882	6.67	1.191	1.702	0.536	0.638376	2863.9	3411.9	5807.4	1828.6	13.384	0.252173	0.767231	-0.899695
P13671	Complement component C6 OS=Homo sapiens GN=C6 PE=1 SV=3	486.618	43.469	34	104.718	6.76	0.908	0.989	0.703	0.638324	14345.9	13025.9	12878.4	9160.6	20.288	-0.139236	-0.0159576	-0.508403
P47756	F-actin-capping protein subunit beta OS=Homo sapiens GN=CAPZB PE=1 SV=4	48.45	29.9639	8	31.331	5.59	0.895	1.78	0.713	0.638135	1231.4	1101.8	1961.3	785.6	2.728	-0.16004	0.831877	-0.488026
Q9Y6M5	Zinc transporter 1 OS=Homo sapiens GN=SLC30A1 PE=1 SV=3	9.59933	8.48126	3	55.264	6.48	1.206	1.091	0.529	0.637974	124	149.6	163.2	79.2	0.304	0.27023	0.125651	-0.91866
P01031	Complement C5 OS=Homo sapiens GN=C5 PE=1 SV=4	762.675	38.2458	55	188.186	6.52	0.984	0.866	0.648	0.637632	24963.3	24552.5	21265.5	15905.8	13.368	-0.0232698	-0.207561	-0.625934
P22105	Tenascin-X OS=Homo sapiens GN=TNXB PE=1 SV=4	183.284	19.024	41	457.932	5.17	0.938	1.066	0.679	0.636902	2588.7	2428.2	2589.1	1649.7	0.717	-0.0923402	0.0922074	-0.558517
P0C0L5	Complement C4-B OS=Homo sapiens GN=C4B PE=1 SV=2	3454.71	56.4794	4	192.631	7.27	0.796	1.165	0.8	0.6368	3246.8	2584.1	3009.2	2068	611.403	-0.32916	0.22033	-0.321928
Q02985	Complement factor H-related protein 3 OS=Homo sapiens GN=CFHR3 PE=1 SV=2	44.2497	21.2121	1	37.299	7.55	1.064	1.144	0.598	0.636272	792.1	842.4	963.8	503.6	2.594	0.0894982	0.194087	-0.741783
O15439	Multidrug resistance-associated protein 4 OS=Homo sapiens GN=ABCC4 PE=1 SV=3	5.93422	3.09434	2	149.432	8.19	0.951	1.373	0.669	0.636219	45.3	43.1	59.2	28.8	0.087	-0.0724828	0.457332	-0.579922
P20618	Proteasome subunit beta type-1 OS=Homo sapiens GN=PSMB1 PE=1 SV=2	33.6735	23.6515	6	26.472	8.13	0.969	1.48	0.656	0.635664	624.5	605.4	896	397	1.955	-0.0454314	0.565597	-0.608232
P28070	Proteasome subunit beta type-4 OS=Homo sapiens GN=PSMB4 PE=1 SV=4	5.66005	16.6667	3	29.185	5.97	0.871	1.964	0.727	0.633217	233.7	203.6	399.9	147.9	0.54	-0.199255	0.973795	-0.459973
Q93050	V-type proton ATPase 116 kDa subunit a isoform 1 OS=Homo sapiens GN=ATP6V0A1 PE=1 SV=3	58.2988	14.4564	11	96.35	6.43	1.416	1.345	0.447	0.632952	664.7	940.9	1265.1	420.7	1.268	0.501821	0.427606	-1.16165
Q9BXR6	Complement factor H-related protein 5 OS=Homo sapiens GN=CFHR5 PE=1 SV=1	209.758	29.3497	13	64.377	7.06	1.053	1.227	0.601	0.632853	5323.4	5604.4	6875.8	3366.2	7.799	0.0745054	0.295135	-0.734563
Q15642	Cdc42-interacting protein 4 OS=Homo sapiens GN=TRIP10 PE=1 SV=3	6.13178	4.49251	3	68.31	5.73	0.815	2.018	0.775	0.631625	54.4	44.3	89.4	34.3	0.179	-0.295128	1.01293	-0.367732
Q86VE9	Serine incorporator 5 OS=Homo sapiens GN=SERINC5 PE=2 SV=1	2.53425	2.36407	1	46.977	7.62	0.968	1.202	0.649	0.628232	57.3	55.5	66.7	36	0.101	-0.046921	0.265437	-0.62371
O00299	Chloride intracellular channel protein 1 OS=Homo sapiens GN=CLIC1 PE=1 SV=4	33.2607	67.2199	11	26.906	5.17	1.065	1.577	0.589	0.627285	577.1	614.4	968.7	361.7	5.661	0.0908534	0.657183	-0.76366
Q9NQ34	Transmembrane protein 9B OS=Homo sapiens GN=TMEM9B PE=1 SV=1	3.43676	12.1212	1	22.517	8.06	1.134	1.389	0.553	0.627102	12.5	14.2	19.7	7.9	0.334	0.181421	0.474047	-0.854649
P07437	Tubulin beta chain OS=Homo sapiens GN=TUBB PE=1 SV=2	142.793	35.3604	3	49.639	4.89	0.832	1.257	0.753	0.626496	607.6	505.4	635.3	380.3	11.217	-0.265345	0.329985	-0.409278
P61981	14-3-3 protein gamma OS=Homo sapiens GN=YWHAG PE=1 SV=2	79.0573	43.7247	6	28.285	4.89	1.007	1.599	0.621	0.625347	1364.3	1374.1	2197.5	853	5.449	0.0100637	0.67717	-0.687335
O75339	Cartilage intermediate layer protein 1 OS=Homo sapiens GN=CILP PE=1 SV=4	8.9588	2.36486	2	132.48	8.41	0.895	0.861	0.693	0.620235	85.9	76.9	66.2	53.3	0.062	-0.16004	-0.215915	-0.529073
Q9BY43	Charged multivesicular body protein 4a OS=Homo sapiens GN=CHMP4A PE=1 SV=3	5.80475	10.3604	2	25.083	4.7	1.503	1.453	0.412	0.619236	25.2	37.9	55.1	15.6	0.701	0.587845	0.539035	-1.27928
P68366	Tubulin alpha-4A chain OS=Homo sapiens GN=TUBA4A PE=1 SV=1	149.158	46.6518	6	49.892	5.06	0.744	1.851	0.831	0.618264	3585.8	2667	4936.3	2217.2	9	-0.426625	0.888305	-0.26708
Q9UIQ6	Leucyl-cystinyl aminopeptidase OS=Homo sapiens GN=LNPEP PE=1 SV=3	9.0244	4.39024	3	117.274	5.73	1.44	1.041	0.429	0.61776	53.1	76.4	79.5	32.8	0.118	0.526069	0.0579701	-1.22095
P30740	Leukocyte elastase inhibitor OS=Homo sapiens GN=SERPINB1 PE=1 SV=1	12.2255	9.76253	4	42.715	6.28	1.019	1.873	0.606	0.617514	363.9	370.8	694.5	224.6	0.318	0.0271541	0.905351	-0.72261
P15814	Immunoglobulin lambda-like polypeptide 1 OS=Homo sapiens GN=IGLL1 PE=1 SV=1	37.4275	33.3333	5	22.949	10.07	0.812	1.045	0.759	0.616308	662.6	537.9	561.9	408.2	3.394	-0.300448	0.0635029	-0.397828
Q92686	Neurogranin OS=Homo sapiens GN=NRGN PE=1 SV=1	5.29168	19.2308	2	7.614	7.87	0.913	1.758	0.675	0.616275	26.2	23.9	42	16.1	1.512	-0.131313	0.813935	-0.567041
P07360	Complement component C8 gamma chain OS=Homo sapiens GN=C8G PE=1 SV=3	132.131	65.3465	10	22.264	8.31	0.938	0.839	0.657	0.616266	2928.2	2748	2305.6	1804.4	19.309	-0.0923402	-0.253257	-0.606035
P69905	Hemoglobin subunit alpha OS=Homo sapiens GN=HBA1 PE=1 SV=2	289.903	63.3803	8	15.248	8.68	1.647	1.169	0.374	0.615978	6078.7	10012.1	11705.7	3744.4	773.264	0.719841	0.225275	-1.41889
P78536	Disintegrin and metalloproteinase domain-containing protein 17 OS=Homo sapiens GN=ADAM17 PE=1 SV=1	6.32671	3.76214	3	92.961	5.76	1.359	1.491	0.453	0.615627	113.9	154.8	230.8	70.1	0.112	0.442545	0.57628	-1.14242
Q99808	Equilibrative nucleoside transporter 1 OS=Homo sapiens GN=SLC29A1 PE=1 SV=3	13.2927	8.99123	3	50.186	8.29	1.541	1.361	0.399	0.614859	377.3	581.4	791.3	232.1	0.369	0.623867	0.444667	-1.32554
Q9UM47	Neurogenic locus notch homolog protein 3 OS=Homo sapiens GN=NOTCH3 PE=1 SV=2	3.90142	0.818613	2	243.468	5.39	0.934	1.037	0.658	0.614572	57.3	53.5	55.5	35.2	0.042	-0.0985055	0.0524159	-0.603841
P21291	Cysteine and glycine-rich protein 1 OS=Homo sapiens GN=CSRP1 PE=1 SV=3	18.0846	43.0052	5	20.554	8.57	0.755	2.031	0.813	0.613815	521.8	393.7	799.7	320	1.581	-0.405451	1.02219	-0.298673
Q15286	Ras-related protein Rab-35 OS=Homo sapiens GN=RAB35 PE=1 SV=1	17.7022	15.4229	1	23.011	8.29	1.352	1.653	0.454	0.613808	114.3	154.6	255.5	70.1	1.054	0.435095	0.725087	-1.13924
Q99685	Monoglyceride lipase OS=Homo sapiens GN=MGLL PE=1 SV=2	3.15336	3.30033	1	33.24	6.99	1.182	1.453	0.519	0.613458	42.5	50.2	73	26	0.136	0.24123	0.539035	-0.946194
Q9Y639	Neuroplastin OS=Homo sapiens GN=NPTN PE=1 SV=2	3.54234	5.02513	2	44.36	7.99	1.457	1.491	0.421	0.613397	159.7	232.8	347.1	98.1	0.194	0.543001	0.57628	-1.24811
Q07954	Prolow-density lipoprotein receptor-related protein 1 OS=Homo sapiens GN=LRP1 PE=1 SV=2	379.842	21.831	72	504.276	5.39	1.82	1.103	0.337	0.61334	5438.9	9901.1	10921.3	3337.4	1.414	0.863938	0.141433	-1.56918
P50453	Serpin B9 OS=Homo sapiens GN=SERPINB9 PE=1 SV=1	1.69548	2.65957	1	42.376	5.86	0.967	1.562	0.633	0.612111	39.2	37.9	59.2	24	0.083	-0.0484122	0.643394	-0.659723
Q14344	Guanine nucleotide-binding protein subunit alpha-13 OS=Homo sapiens GN=GNA13 PE=1 SV=2	25.0106	15.1194	4	44.022	8	1.071	1.683	0.571	0.611541	238	254.9	428.9	145.7	0.638	0.0989585	0.751035	-0.808437
P68871	Hemoglobin subunit beta OS=Homo sapiens GN=HBB PE=1 SV=2	521.901	79.5918	7	15.988	7.28	1.823	1.209	0.335	0.610705	8312.1	15155.5	18330.1	5081.5	8110.31	0.866315	0.273814	-1.57777
P62820	Ras-related protein Rab-1A OS=Homo sapiens GN=RAB1A PE=1 SV=3	29.8278	35.6098	1	22.663	6.21	1.033	1.628	0.591	0.610503	176	181.9	296.1	107.5	1.783	0.0468403	0.703101	-0.75877
P04839	Cytochrome b-245 heavy chain OS=Homo sapiens GN=CYBB PE=1 SV=2	7.54839	5.96491	2	65.294	8.63	1.324	1.261	0.461	0.610364	93	123.2	155.4	56.8	0.136	0.404903	0.334568	-1.11716
Q9UIB8	SLAM family member 5 OS=Homo sapiens GN=CD84 PE=1 SV=1	6.10464	8.69565	2	38.758	7.06	1.061	1.548	0.575	0.610075	30	31.8	49.2	18.3	0.245	0.0854247	0.630405	-0.798366
P25445	Tumor necrosis factor receptor superfamily member 6 OS=Homo sapiens GN=FAS PE=1 SV=1	9.28414	10.7463	3	37.708	7.94	1.297	1.567	0.47	0.60959	127.5	165.4	259.2	77.7	0.304	0.375178	0.648005	-1.08927
P42768	Wiskott-Aldrich syndrome protein OS=Homo sapiens GN=WAS PE=1 SV=4	7.88545	9.76096	3	52.88	6.64	0.959	0.989	0.635	0.608965	69.8	66.9	66.2	42.5	0.28	-0.0603973	-0.0159576	-0.655172
O75116	Rho-associated protein kinase 2 OS=Homo sapiens GN=ROCK2 PE=1 SV=4	21.9603	6.19597	6	160.799	6.02	0.918	1.452	0.662	0.607716	212	194.6	282.6	128.8	0.146	-0.123434	0.538041	-0.595097
Q8NBS9	Thioredoxin domain-containing protein 5 OS=Homo sapiens GN=TXNDC5 PE=1 SV=2	6.47715	8.10185	3	47.599	5.97	0.946	1.406	0.642	0.607332	157.2	148.7	209.1	95.4	0.25	-0.0800879	0.491597	-0.639355
Q96H78	Solute carrier family 25 member 44 OS=Homo sapiens GN=SLC25A44 PE=2 SV=1	2.7778	4.14013	1	35.37	9.63	0.951	1.1	0.637	0.605787	361.1	343.5	377.8	218.7	0.129	-0.0724828	0.137504	-0.650635
Q01518	Adenylyl cyclase-associated protein 1 OS=Homo sapiens GN=CAP1 PE=1 SV=5	161.912	38.7368	16	51.869	8.06	0.688	1.816	0.88	0.60544	3949.5	2715.8	4933.2	2389.7	12.111	-0.53952	0.860764	-0.184425
P35443	Thrombospondin-4 OS=Homo sapiens GN=THBS4 PE=1 SV=2	95.9036	18.9386	11	105.802	4.68	1.151	0.785	0.525	0.604275	1010.6	1163.5	913.7	611.2	2.594	0.202888	-0.349235	-0.929611
Q9NQ84	G-protein coupled receptor family C group 5 member C OS=Homo sapiens GN=GPRC5C PE=1 SV=2	1.75935	2.04082	1	48.162	8.43	1.499	1.111	0.402	0.602598	38.4	57.6	64	23.1	0.129	0.584	0.151859	-1.31473
Q9H299	SH3 domain-binding glutamic acid-rich-like protein 3 OS=Homo sapiens GN=SH3BGRL3 PE=1 SV=1	19.3001	32.2581	3	10.431	4.93	0.995	1.339	0.605	0.601975	413.8	411.8	551.4	249.1	2.728	-0.00723157	0.421156	-0.724993
O15144	Actin-related protein 2/3 complex subunit 2 OS=Homo sapiens GN=ARPC2 PE=1 SV=1	32.5509	28.3333	10	34.311	7.36	0.851	1.718	0.707	0.601657	1094.9	931.7	1600.8	658.5	2.455	-0.232769	0.78073	-0.500218
P67936	Tropomyosin alpha-4 chain OS=Homo sapiens GN=TPM4 PE=1 SV=3	119.36	33.871	9	28.504	4.69	0.901	2.072	0.664	0.598264	2529.3	2278.5	4722	1512.9	5.918	-0.150401	1.05102	-0.590745
P98160	Basement membrane-specific heparan sulfate proteoglycan core protein OS=Homo sapiens GN=HSPG2 PE=1 SV=4	111.068	8.74516	28	468.532	6.51	1.23	1.853	0.486	0.59778	1585.6	1950	3612.6	946.8	0.463	0.298658	0.889863	-1.04097
P56199	Integrin alpha-1 OS=Homo sapiens GN=ITGA1 PE=1 SV=2	20.4912	3.81679	4	130.765	6.29	2.474	1.453	0.241	0.596234	198.8	491.8	714.6	118.3	0.164	1.30685	0.539035	-2.05289
O43639	Cytoplasmic protein NCK2 OS=Homo sapiens GN=NCK2 PE=1 SV=2	4.67636	7.63158	2	42.889	6.95	1.058	1.562	0.563	0.595654	80.3	84.9	132.7	47.8	0.186	0.0813396	0.643394	-0.828793
P08648	Integrin alpha-5 OS=Homo sapiens GN=ITGA5 PE=1 SV=2	11.6148	4.48046	3	114.465	5.77	0.999	1.497	0.596	0.595404	75.4	75.3	112.7	44.9	0.198	-0.00144342	0.582074	-0.746616
Q99972	Myocilin OS=Homo sapiens GN=MYOC PE=1 SV=2	5.11979	3.96825	2	56.937	5.54	0.636	0.959	0.935	0.59466	78.2	49.7	47.7	46.5	0.145	-0.652901	-0.0603973	-0.0969617
O75955	Flotillin-1 OS=Homo sapiens GN=FLOT1 PE=1 SV=3	21.5752	18.267	6	47.326	7.49	1.474	1.367	0.403	0.594022	105.7	155.8	213	62.8	0.501	0.559737	0.451013	-1.31115
P30203	T-cell differentiation antigen CD6 OS=Homo sapiens GN=CD6 PE=1 SV=3	4.89012	3.14371	2	71.755	4.92	1.627	1.181	0.365	0.593855	70.9	115.4	136.2	42.2	0.179	0.702214	0.240009	-1.45403
O14672	Disintegrin and metalloproteinase domain-containing protein 10 OS=Homo sapiens GN=ADAM10 PE=1 SV=1	102.102	26.3369	17	84.088	7.77	1.049	1.494	0.566	0.593734	2557	2681.3	4007	1516.8	2.525	0.0690147	0.57918	-0.821126
Q96CX2	BTB/POZ domain-containing protein KCTD12 OS=Homo sapiens GN=KCTD12 PE=1 SV=1	123.364	38.4615	13	35.679	5.64	0.675	1.247	0.878	0.59265	3091.8	2085.6	2599.9	1831.5	9	-0.567041	0.318461	-0.187707
Q8WUW1	Protein BRICK1 OS=Homo sapiens GN=BRK1 PE=1 SV=1	20.8204	46.6667	4	8.739	5.45	0.945	1.873	0.625	0.590625	342.7	324	606.9	202.4	3.217	-0.0816138	0.905351	-0.678072
P19256	Lymphocyte function-associated antigen 3 OS=Homo sapiens GN=CD58 PE=1 SV=1	10.9525	7.2	2	28.129	6.76	2.656	0.945	0.222	0.589632	352.7	936.7	885.1	207.9	0.778	1.40926	-0.0816138	-2.17137
P02730	Band 3 anion transport protein OS=Homo sapiens GN=SLC4A1 PE=1 SV=3	211.39	32.8211	21	101.727	5.19	1.724	1.44	0.342	0.589608	2744.9	4730.9	6812.3	1619.3	6.252	0.78576	0.526069	-1.54793
P02724	Glycophorin-A OS=Homo sapiens GN=GYPA PE=1 SV=2	7.03047	20.6667	1	16.321	5.47	1.213	1.507	0.486	0.589518	34.5	41.8	63	20.3	1.683	0.27858	0.591679	-1.04097
Q9UNE7	E3 ubiquitin-protein ligase CHIP OS=Homo sapiens GN=STUB1 PE=1 SV=2	2.71358	11.8812	3	34.834	5.87	1.361	1.301	0.433	0.589313	10.2	13.9	18.1	6	0.292	0.444667	0.379621	-1.20756
P10643	Complement component C7 OS=Homo sapiens GN=C7 PE=1 SV=2	433.456	53.9739	33	93.457	6.48	0.981	0.85	0.6	0.5886	12044.6	11819.4	10050.3	7092.5	17.815	-0.027675	-0.234465	-0.736966
O15400	Syntaxin-7 OS=Homo sapiens GN=STX7 PE=1 SV=4	42.7054	21.0728	4	29.797	5.55	1.278	1.504	0.46	0.58788	481.6	615.4	925.8	283.1	1.448	0.353888	0.588805	-1.12029
P01137	Transforming growth factor beta-1 OS=Homo sapiens GN=TGFB1 PE=1 SV=2	37.2164	28.4615	9	44.313	8.53	1.178	1.131	0.498	0.586644	662.3	780.4	882.4	388.5	1.471	0.23634	0.177599	-1.00578
O00560	Syntenin-1 OS=Homo sapiens GN=SDCBP PE=1 SV=1	74.2538	34.2282	6	32.424	7.53	1.242	1.156	0.472	0.586224	411	510.6	590.1	241	4.456	0.312665	0.209141	-1.08314
O60704	Protein-tyrosine sulfotransferase 2 OS=Homo sapiens GN=TPST2 PE=1 SV=1	2.50174	2.65252	1	41.885	9.09	0.865	1.36	0.677	0.585605	19.7	17	23.1	11.5	0.089	-0.209228	0.443607	-0.562772
O75223	Gamma-glutamylcyclotransferase OS=Homo sapiens GN=GGCT PE=1 SV=1	2.34205	5.31915	1	20.994	5.14	0.449	0.58	1.301	0.584149	74.6	33.5	19.4	43.6	0.155	-1.15521	-0.785875	0.379621
Q8N699	Myc target protein 1 OS=Homo sapiens GN=MYCT1 PE=1 SV=1	18.3539	17.0213	3	26.576	9.83	1.037	1.286	0.563	0.583831	298.5	309.5	398.1	174.2	2.162	0.0524159	0.362891	-0.828793
Q8IZP0	Abl interactor 1 OS=Homo sapiens GN=ABI1 PE=1 SV=4	15.8733	10.8268	3	55.047	7.06	0.847	1.697	0.687	0.581889	308.2	260.9	442.9	179.1	0.778	-0.239566	0.762987	-0.541618
P30495	HLA class I histocompatibility antigen, B-56 alpha chain OS=Homo sapiens GN=HLA-B PE=1 SV=1	99.008	45.5801	0	40.453	6.15	1.457	1.456	0.399	0.581343	22	32.1	46.8	12.8	5.918	0.543001	0.54201	-1.32554
P02549	Spectrin alpha chain, erythrocytic 1 OS=Homo sapiens GN=SPTA1 PE=1 SV=5	22.7536	5.49814	10	279.842	5.05	1.195	1.259	0.486	0.58077	231	276	347.6	134.3	0.146	0.257011	0.332278	-1.04097
P19086	Guanine nucleotide-binding protein G(z) subunit alpha OS=Homo sapiens GN=GNAZ PE=2 SV=3	9.59733	12.1127	3	40.898	7.61	0.906	1.58	0.641	0.580746	88.7	80.4	127	51.5	0.425	-0.142417	0.659925	-0.641604
P09326	CD48 antigen OS=Homo sapiens GN=CD48 PE=1 SV=2	1.96369	4.52675	1	27.665	8.07	1.681	1.499	0.345	0.579945	25.4	42.7	64	14.7	0.179	0.74932	0.584	-1.53533
P11277	Spectrin beta chain, erythrocytic OS=Homo sapiens GN=SPTB PE=1 SV=5	31.7665	5.98971	10	246.316	5.27	1.404	1.386	0.413	0.579852	320.2	449.7	623.5	185.6	0.17	0.489543	0.470927	-1.27579
Q9HBL0	Tensin-1 OS=Homo sapiens GN=TNS1 PE=1 SV=2	1.79217	0.74928	1	185.586	7.75	1.698	1.421	0.341	0.579018	10.6	18	25.6	6.1	0.023	0.763836	0.506907	-1.55216
Q10588	ADP-ribosyl cyclase/cyclic ADP-ribose hydrolase 2 OS=Homo sapiens GN=BST1 PE=1 SV=2	2.31605	4.08805	1	35.701	7.8	1.07	1.246	0.541	0.57887	16.7	17.9	22.3	9.7	0.105	0.0976108	0.317304	-0.8863
Q9NV96	Cell cycle control protein 50A OS=Homo sapiens GN=TMEM30A PE=1 SV=1	14.6229	13.2964	4	40.658	8.59	1.059	1.364	0.546	0.578214	72.4	76.6	104.5	41.9	0.624	0.0827026	0.447844	-0.873027
P08754	Guanine nucleotide-binding protein G(k) subunit alpha OS=Homo sapiens GN=GNAI3 PE=1 SV=3	13.2758	13.8418	2	40.506	5.69	1.475	1.438	0.392	0.5782	147.9	218.2	313.7	85.6	0.585	0.560715	0.524064	-1.35107
P63104	14-3-3 protein zeta/delta OS=Homo sapiens GN=YWHAZ PE=1 SV=1	225.861	66.1224	14	27.728	4.79	0.877	1.716	0.658	0.577066	6589.9	5780.2	9921.4	3804.4	52.367	-0.189351	0.77905	-0.603841
P43405	Tyrosine-protein kinase SYK OS=Homo sapiens GN=SYK PE=1 SV=1	5.63617	3.46457	2	72.02	8.25	1.017	1.239	0.567	0.576639	55.9	56.9	70.5	32.3	0.105	0.0243197	0.309176	-0.818579
Q9Y274	Type 2 lactosamine alpha-2,3-sialyltransferase OS=Homo sapiens GN=ST3GAL6 PE=1 SV=1	2.15258	2.71903	1	38.189	9	0.924	1.202	0.624	0.576576	53	49	58.9	30.6	0.096	-0.114035	0.265437	-0.680382
P02452	Collagen alpha-1(I) chain OS=Homo sapiens GN=COL1A1 PE=1 SV=5	5.1833	1.22951	2	138.857	5.8	0.785	0.939	0.734	0.57619	262.4	206	193.4	151.3	0.053	-0.349235	-0.0908029	-0.446148
P53990	IST1 homolog OS=Homo sapiens GN=IST1 PE=1 SV=1	4.66628	4.94505	2	39.725	5.35	1.081	1.386	0.533	0.576173	156.7	169.5	235	90.3	0.245	0.112367	0.470927	-0.907793
O60636	Tetraspanin-2 OS=Homo sapiens GN=TSPAN2 PE=1 SV=2	7.61794	5.42986	1	24.131	7.77	1.143	1.331	0.503	0.574929	65.5	74.9	99.7	37.7	0.778	0.192825	0.412511	-0.99137
P41226	Ubiquitin-like modifier-activating enzyme 7 OS=Homo sapiens GN=UBA7 PE=1 SV=2	9.7179	1.67984	1	111.624	6.04	1.112	1.078	0.517	0.574904	18.3	20.4	22	10.5	0.04	0.153157	0.108357	-0.951764
Q8N3P4	Vacuolar protein sorting-associated protein 8 homolog OS=Homo sapiens GN=VPS8 PE=1 SV=3	2.39511	0.630252	1	161.65	5.64	1.185	1.206	0.485	0.574725	76.6	90.8	109.5	44	0.024	0.244887	0.27023	-1.04394
P60953	Cell division control protein 42 homolog OS=Homo sapiens GN=CDC42 PE=1 SV=2	22.3235	31.4136	4	21.245	6.55	1.246	1.454	0.459	0.571914	155.7	194	282.1	89.1	4.337	0.317304	0.540027	-1.12343
P02746	Complement C1q subcomponent subunit B OS=Homo sapiens GN=C1QB PE=1 SV=3	1458.47	40.7115	7	26.704	8.63	1.055	0.917	0.541	0.570755	18096.3	19097.3	17508.5	10322.2	5178.48	0.077243	-0.125006	-0.8863
P61158	Actin-related protein 3 OS=Homo sapiens GN=ACTR3 PE=1 SV=3	72.3437	34.4498	12	47.341	5.88	0.855	1.654	0.667	0.570285	1446.4	1237	2045.4	825	3.924	-0.226004	0.725959	-0.584241
Q96PL5	Erythroid membrane-associated protein OS=Homo sapiens GN=ERMAP PE=1 SV=1	26.5424	15.3684	6	52.572	8.47	1.37	1.48	0.414	0.56718	418	572.5	847.3	237.1	0.778	0.454176	0.565597	-1.2723
P27701	CD82 antigen OS=Homo sapiens GN=CD82 PE=1 SV=1	11.0005	10.1124	3	29.606	5.24	2.079	1.633	0.272	0.565488	261.4	543.5	887.4	147.7	0.931	1.05589	0.707525	-1.87832
P18054	Arachidonate 12-lipoxygenase, 12S-type OS=Homo sapiens GN=ALOX12 PE=1 SV=4	4.79247	6.78733	3	75.645	6.21	0.928	1.209	0.605	0.56144	62.3	57.8	69.9	35	0.166	-0.107803	0.273814	-0.724993
Q68DH5	LMBR1 domain-containing protein 2 OS=Homo sapiens GN=LMBRD2 PE=1 SV=1	4.61118	3.88489	2	81.12	7.5	1.366	1.737	0.411	0.561426	29.1	39.8	69.2	16.4	0.141	0.449957	0.796598	-1.28279
Q14766	Latent-transforming growth factor beta-binding protein 1 OS=Homo sapiens GN=LTBP1 PE=1 SV=4	79.9469	13.6549	16	186.673	5.96	1.293	1.065	0.434	0.561162	1228.6	1588.9	1691.5	690.3	0.601	0.370722	0.0908534	-1.20423
P35613	Basigin OS=Homo sapiens GN=BSG PE=1 SV=2	14.4169	11.4286	3	42.174	5.66	1.346	1.313	0.416	0.559936	42.1	56.6	74.3	23.6	0.389	0.428678	0.392867	-1.26534
P35555	Fibrillin-1 OS=Homo sapiens GN=FBN1 PE=1 SV=3	128.04	13.5493	29	312.022	4.93	1.269	3.372	0.44	0.55836	1189.8	1510.2	5092.4	665	0.72	0.343692	1.7536	-1.18442
Q99436	Proteasome subunit beta type-7 OS=Homo sapiens GN=PSMB7 PE=1 SV=1	24.8143	21.2996	5	29.946	7.68	0.896	1.254	0.622	0.557312	776.4	695.8	872.5	433	1.929	-0.158429	0.326537	-0.685014
Q96SJ8	Tetraspanin-18 OS=Homo sapiens GN=TSPAN18 PE=2 SV=1	7.07851	6.04839	1	27.691	4.96	1.282	1.308	0.433	0.555106	46.9	60.1	78.6	26	0.389	0.358396	0.387363	-1.20756
Q05655	Protein kinase C delta type OS=Homo sapiens GN=PRKCD PE=1 SV=2	4.17892	5.6213	3	77.455	7.75	0.785	1.613	0.707	0.554995	102.5	80.5	129.9	56.9	0.194	-0.349235	0.689746	-0.500218
Q9H479	Fructosamine-3-kinase OS=Homo sapiens GN=FN3K PE=1 SV=1	2.08701	7.76699	2	35.149	7.55	1.061	1.582	0.523	0.554903	62.8	66.7	105.5	34.9	0.259	0.0854247	0.66175	-0.935117
Q14624	Inter-alpha-trypsin inhibitor heavy chain H4 OS=Homo sapiens GN=ITIH4 PE=1 SV=4	785.917	34.6237	31	103.293	6.98	1.088	1.079	0.509	0.553792	23669.1	25750.2	27773.3	13111.7	26.453	0.121679	0.109695	-0.974262
Q9NUN5	Probable lysosomal cobalamin transporter OS=Homo sapiens GN=LMBRD1 PE=1 SV=1	2.31017	3.33333	1	61.349	7.77	0.88	1.673	0.628	0.55264	12.8	11.3	18.9	7.1	0.105	-0.184425	0.742437	-0.671164
Q07000	HLA class I histocompatibility antigen, Cw-15 alpha chain OS=Homo sapiens GN=HLA-C PE=1 SV=1	98.2787	47.2678	1	40.837	6.33	1.469	1.488	0.376	0.552344	710.4	1043.4	1552.1	392.6	4.995	0.554834	0.573375	-1.4112
P02748	Complement component C9 OS=Homo sapiens GN=C9 PE=1 SV=2	314.529	49.3739	25	63.133	5.59	1.058	0.915	0.521	0.551218	8432.9	8922.4	8164.4	4651.7	24.433	0.0813396	-0.128156	-0.940645
P20338	Ras-related protein Rab-4A OS=Homo sapiens GN=RAB4A PE=1 SV=3	12.2843	15.5963	2	24.374	6.07	1.714	1.428	0.321	0.550194	53.8	92.2	131.6	29.6	0.848	0.777367	0.513996	-1.63935
O15389	Sialic acid-binding Ig-like lectin 5 OS=Homo sapiens GN=SIGLEC5 PE=1 SV=1	5.02377	5.26316	2	60.677	7.27	1.216	1.358	0.452	0.549632	55	66.9	90.8	30.2	0.179	0.282143	0.441483	-1.14561
P08133	Annexin A6 OS=Homo sapiens GN=ANXA6 PE=1 SV=3	53.4578	20.951	13	75.826	5.6	1.435	1.247	0.383	0.549605	979.8	1405.8	1752.4	538.3	0.796	0.521051	0.318461	-1.38458
P28907	ADP-ribosyl cyclase/cyclic ADP-ribose hydrolase 1 OS=Homo sapiens GN=CD38 PE=1 SV=2	2.27741	3	1	34.306	7.66	1.249	1.395	0.44	0.54956	29.5	36.9	51.5	16.2	0.105	0.320773	0.480265	-1.18442
Q01082	Spectrin beta chain, non-erythrocytic 1 OS=Homo sapiens GN=SPTBN1 PE=1 SV=2	14.2004	3.4687	6	274.439	5.57	1.146	0.804	0.477	0.546642	96.1	110.1	88.6	52.5	0.107	0.196607	-0.314733	-1.06794
Q86WI1	Fibrocystin-L OS=Homo sapiens GN=PKHD1L1 PE=2 SV=2	6.93154	1.01343	3	465.439	6.11	1.531	1.171	0.357	0.546567	120.3	184.2	215.7	65.7	0.034	0.614474	0.227741	-1.486
Q15942	Zyxin OS=Homo sapiens GN=ZYX PE=1 SV=1	10.5014	17.4825	6	61.238	6.67	0.879	1.358	0.62	0.54498	254.7	223.8	303.9	138.7	0.743	-0.186065	0.441483	-0.68966
Q12929	Epidermal growth factor receptor kinase substrate 8 OS=Homo sapiens GN=EPS8 PE=1 SV=1	13.4373	8.15085	5	91.824	7.5	1.548	0.859	0.352	0.544896	162.7	251.9	216.5	88.5	0.311	0.630405	-0.21927	-1.50635
P13598	Intercellular adhesion molecule 2 OS=Homo sapiens GN=ICAM2 PE=1 SV=2	1.67108	3.63636	1	30.635	7.43	1.25	1.226	0.435	0.54375	47.3	59.1	72.4	25.7	0.259	0.321928	0.293959	-1.20091
P16188	HLA class I histocompatibility antigen, A-30 alpha chain OS=Homo sapiens GN=HLA-A PE=1 SV=2	90.8497	38.9041	1	40.879	6.1	1.682	0.531	0.323	0.543286	21.4	36	19.1	11.6	3.786	0.750178	-0.913216	-1.63039
P22694	cAMP-dependent protein kinase catalytic subunit beta OS=Homo sapiens GN=PRKACB PE=1 SV=2	5.92449	7.40741	2	40.597	8.78	0.946	1.341	0.574	0.543004	92.6	87.6	117.4	50.2	0.186	-0.0800879	0.423309	-0.800877
O15162	Phospholipid scramblase 1 OS=Homo sapiens GN=PLSCR1 PE=1 SV=1	3.38688	3.14465	1	35.026	4.94	1.353	0.89	0.401	0.542553	100.7	136.3	121.2	54.7	0.212	0.436162	-0.168123	-1.31833
P28906	Hematopoietic progenitor cell antigen CD34 OS=Homo sapiens GN=CD34 PE=1 SV=2	7.73312	9.61039	2	40.691	7.37	3.729	1.571	0.145	0.540705	238.2	888.4	1395.4	128.8	0.334	1.89879	0.651683	-2.78588
Q13336	Urea transporter 1 OS=Homo sapiens GN=SLC14A1 PE=1 SV=2	2.63341	2.05656	1	42.5	7.15	1.647	1.394	0.328	0.540216	82.6	136.1	189.8	44.6	0.166	0.719841	0.479231	-1.60823
Q9NX76	CKLF-like MARVEL transmembrane domain-containing protein 6 OS=Homo sapiens GN=CMTM6 PE=1 SV=1	5.05253	5.46448	1	20.406	5.29	0.944	1.686	0.572	0.539968	44.8	42.3	71.3	24.2	0.292	-0.0831412	0.753605	-0.805913
Q99653	Calcineurin B homologous protein 1 OS=Homo sapiens GN=CHP1 PE=1 SV=3	8.54605	17.4359	2	22.442	5.1	1.16	1.471	0.465	0.5394	54.5	63.2	93	29.4	0.54	0.214125	0.556797	-1.1047
Q9P0T7	Transmembrane protein 9 OS=Homo sapiens GN=TMEM9 PE=1 SV=1	4.11842	3.82514	1	20.56	6.65	1.196	1.725	0.45	0.5382	136.4	163.2	281.4	73.5	0.194	0.258217	0.786596	-1.152
P05160	Coagulation factor XIII B chain OS=Homo sapiens GN=F13B PE=1 SV=3	205.551	33.888	20	75.461	6.39	0.851	1.156	0.632	0.537832	5366.4	4567.7	5282.3	2888.6	5.244	-0.232769	0.209141	-0.662004
P20929	Nebulin OS=Homo sapiens GN=NEB PE=1 SV=5	5.74723	0.119958	1	772.428	9.07	0.853	0.923	0.63	0.53739	393.8	336.1	310.2	211.8	0.004	-0.229382	-0.115597	-0.666576
O60449	Lymphocyte antigen 75 OS=Homo sapiens GN=LY75 PE=1 SV=3	2.19315	0.522648	1	198.184	6.67	1.194	1.603	0.45	0.5373	11.2	13.4	21.5	6	0.022	0.255803	0.680774	-1.152
P51159	Ras-related protein Rab-27A OS=Homo sapiens GN=RAB27A PE=1 SV=3	7.78896	4.52489	1	24.852	5.22	1.76	1.426	0.305	0.5368	81.1	142.7	203.4	43.6	0.166	0.815575	0.511974	-1.71312
P08637	Low affinity immunoglobulin gamma Fc region receptor III-A OS=Homo sapiens GN=FCGR3A PE=1 SV=2	18.8244	15.3543	1	29.071	8.07	1.182	0.941	0.454	0.536628	623.3	736.7	693.1	334.5	1.683	0.24123	-0.0877334	-1.13924
B9A064	Immunoglobulin lambda-like polypeptide 5 OS=Homo sapiens GN=IGLL5 PE=2 SV=2	1202.88	40.6542	4	23.049	8.84	0.901	0.87	0.595	0.536095	12709.9	11446.7	9962.5	6813.2	847.343	-0.150401	-0.200913	-0.749038
Q9H4B7	Tubulin beta-1 chain OS=Homo sapiens GN=TUBB1 PE=1 SV=1	148.591	47.2284	13	50.295	5.17	0.799	1.613	0.669	0.534531	3878.4	3099.8	4999	2073.2	9	-0.323733	0.689746	-0.579922
P08575	Receptor-type tyrosine-protein phosphatase C OS=Homo sapiens GN=PTPRC PE=1 SV=2	96.3698	15.8742	18	147.162	6.15	1.349	1.519	0.396	0.534204	1086.4	1465.8	2226.2	581	0.869	0.43189	0.603122	-1.33643
P61204	ADP-ribosylation factor 3 OS=Homo sapiens GN=ARF3 PE=1 SV=2	20.9529	18.232	3	20.588	7.43	1.101	1.963	0.485	0.533985	361.6	398	781.1	192.9	1.154	0.138814	0.97306	-1.04394
Q9H4G4	Golgi-associated plant pathogenesis-related protein 1 OS=Homo sapiens GN=GLIPR2 PE=1 SV=3	21.9363	45.4545	5	17.208	9.41	1.39	1.361	0.384	0.53376	377	524	713	201.2	2.162	0.475085	0.444667	-1.38082
Q6PJF5	Inactive rhomboid protein 2 OS=Homo sapiens GN=RHBDF2 PE=1 SV=2	6.17622	3.03738	2	96.624	8.82	1.211	1.107	0.44	0.53284	37.6	45.5	50.3	20	0.099	0.276199	0.146655	-1.18442
Q02817	Mucin-2 OS=Homo sapiens GN=MUC2 PE=1 SV=2	2.21858	0.46341	2	539.958	5.8	1.14	2.407	0.467	0.53238	100.5	114.6	275.8	53.5	0.038	0.189034	1.26724	-1.09851
Q08431	Lactadherin OS=Homo sapiens GN=MFGE8 PE=1 SV=2	13.3108	19.1214	5	43.095	8.15	1.081	1.208	0.492	0.531852	105.7	114.3	138.1	56.3	0.668	0.112367	0.27262	-1.02327
Q99439	Calponin-2 OS=Homo sapiens GN=CNN2 PE=1 SV=4	2.82162	3.55987	1	33.675	7.33	0.769	1.69	0.69	0.53061	74.2	57.1	96.5	39.4	0.116	-0.378944	0.757023	-0.535332
P62879	Guanine nucleotide-binding protein G(I)/G(S)/G(T) subunit beta-2 OS=Homo sapiens GN=GNB2 PE=1 SV=3	26.2336	24.4118	3	37.307	6	1.1	1.35	0.482	0.5302	542.5	596.7	805.4	287.4	1.404	0.137504	0.432959	-1.05289
O76074	cGMP-specific 3',5'-cyclic phosphodiesterase OS=Homo sapiens GN=PDE5A PE=1 SV=2	3.72244	5.14286	3	99.921	6.09	0.868	1.318	0.608	0.527744	24.9	21.6	28.5	13.1	0.126	-0.204233	0.39835	-0.717857
P01116	GTPase KRas OS=Homo sapiens GN=KRAS PE=1 SV=1	5.06304	11.6402	2	21.642	6.77	1.433	1.33	0.368	0.527344	39.1	56.1	74.6	20.7	0.638	0.519039	0.411426	-1.44222
Q99816	Tumor susceptibility gene 101 protein OS=Homo sapiens GN=TSG101 PE=1 SV=2	16.2989	6.92308	4	43.916	6.46	1.09	1.631	0.483	0.52647	165.7	180.6	294.6	87.3	0.65	0.124328	0.705757	-1.0499
Q8NDA2	Hemicentin-2 OS=Homo sapiens GN=HMCN2 PE=2 SV=3	55.2406	5.13936	17	541.639	5.87	0.825	1.165	0.637	0.525525	455.7	375.9	438	239.6	0.186	-0.277534	0.22033	-0.650635
Q969P0	Immunoglobulin superfamily member 8 OS=Homo sapiens GN=IGSF8 PE=1 SV=1	12.6816	9.46166	4	64.994	8	1.011	1.147	0.517	0.522687	37.5	37.9	43.5	19.6	0.322	0.015783	0.197865	-0.951764
P59768	Guanine nucleotide-binding protein G(I)/G(S)/G(O) subunit gamma-2 OS=Homo sapiens GN=GNG2 PE=1 SV=2	7.61558	52.1127	3	7.845	7.99	1.493	1.918	0.35	0.52255	183.6	274.2	525.9	95.9	2.162	0.578214	0.939603	-1.51457
P28065	Proteasome subunit beta type-9 OS=Homo sapiens GN=PSMB9 PE=1 SV=2	5.00005	4.56621	1	23.25	5.03	1.124	1.046	0.464	0.521536	289.4	325.4	340.3	151.1	0.212	0.168642	0.0648829	-1.1078
P07195	L-lactate dehydrogenase B chain OS=Homo sapiens GN=LDHB PE=1 SV=2	26.96	25.1497	5	36.615	6.05	0.984	1.504	0.53	0.52152	237.5	233.7	351.5	123.9	1.462	-0.0232698	0.588805	-0.915936
Q9Y2G3	Probable phospholipid-transporting ATPase IF OS=Homo sapiens GN=ATP11B PE=1 SV=2	2.97628	5.01274	4	134.104	6.96	1.344	1.34	0.387	0.520128	61.4	82.5	110.6	32	0.179	0.426533	0.422233	-1.36959
P02747	Complement C1q subcomponent subunit C OS=Homo sapiens GN=C1QC PE=1 SV=3	516.552	38.7755	8	25.757	8.41	1.036	0.913	0.502	0.520072	14846.1	15380.8	14039.4	7719.6	83.834	0.051024	-0.131313	-0.994241
Q9H425	Uncharacterized protein C1orf198 OS=Homo sapiens GN=C1orf198 PE=1 SV=1	9.16037	13.4557	4	36.324	5.72	0.932	1.652	0.557	0.519124	97.4	90.7	149.8	50.6	0.389	-0.101598	0.724214	-0.844251
Q99961	Endophilin-A2 OS=Homo sapiens GN=SH3GL1 PE=1 SV=1	6.58891	8.69565	2	41.464	5.43	0.754	1.058	0.688	0.518752	253.6	191.3	202.4	131.7	0.304	-0.407364	0.0813396	-0.53952
Q03591	Complement factor H-related protein 1 OS=Homo sapiens GN=CFHR1 PE=1 SV=2	389.958	43.3333	3	37.626	7.39	0.713	0.952	0.727	0.518351	4478.7	3195	3042.6	2323.8	32.405	-0.488026	-0.0709665	-0.459973
Q9Y487	V-type proton ATPase 116 kDa subunit a isoform 2 OS=Homo sapiens GN=ATP6V0A2 PE=1 SV=2	5.05301	2.33645	2	98.018	6.61	1	1.309	0.518	0.518	155.1	155	202.8	80.3	0.091	0	0.388465	-0.948976
Q93084	Sarcoplasmic/endoplasmic reticulum calcium ATPase 3 OS=Homo sapiens GN=ATP2A3 PE=1 SV=2	23.0531	5.65676	5	113.904	5.57	1.16	1.535	0.446	0.51736	453.8	526.3	807.6	234.8	0.334	0.214125	0.618239	-1.16488
P10319	HLA class I histocompatibility antigen, B-58 alpha chain OS=Homo sapiens GN=HLA-B PE=1 SV=1	88.4007	48.6188	1	40.312	6.3	1.476	2.147	0.35	0.5166	30.2	44.6	95.8	15.6	5.31	0.561693	1.10232	-1.51457
P09172	Dopamine beta-hydroxylase OS=Homo sapiens GN=DBH PE=1 SV=3	17.3655	9.72447	4	69.021	6.42	0.567	1.17	0.911	0.516537	510.9	289.7	339.1	263.9	0.365	-0.818579	0.226509	-0.134477
P24557	Thromboxane-A synthase OS=Homo sapiens GN=TBXAS1 PE=1 SV=3	2.49623	2.25141	1	60.479	7.62	1.099	1.24	0.47	0.51653	31.7	34.8	43.2	16.4	0.066	0.136191	0.31034	-1.08927
P20963	T-cell surface glycoprotein CD3 zeta chain OS=Homo sapiens GN=CD247 PE=1 SV=2	4.90443	5.4878	2	18.685	9.25	1.518	1.594	0.34	0.51612	28.3	43	68.5	14.6	0.668	0.602172	0.672652	-1.55639
P78417	Glutathione S-transferase omega-1 OS=Homo sapiens GN=GSTO1 PE=1 SV=2	26.6197	24.0664	6	27.548	6.6	0.933	1.586	0.553	0.515949	794.1	741.2	1175.6	409.7	1.448	-0.100051	0.665393	-0.854649
P62834	Ras-related protein Rap-1A OS=Homo sapiens GN=RAP1A PE=1 SV=1	58.0553	45.6522	2	20.974	6.67	1.437	1.473	0.359	0.515883	84.8	121.8	179.4	43.7	5.105	0.52306	0.558757	-1.47794
P30626	Sorcin OS=Homo sapiens GN=SRI PE=1 SV=1	15.0183	28.7879	4	21.662	5.59	1.033	1.424	0.499	0.515467	355	366.7	522.1	182.9	1.61	0.0468403	0.509949	-1.00289
Q06124	Tyrosine-protein phosphatase non-receptor type 11 OS=Homo sapiens GN=PTPN11 PE=1 SV=2	1.9721	1.84255	1	68.393	7.3	0.863	1.694	0.596	0.514348	19.5	16.8	28.5	10	0.05	-0.212568	0.760434	-0.746616
A1L4H1	Soluble scavenger receptor cysteine-rich domain-containing protein SSC5D OS=Homo sapiens GN=SSC5D PE=1 SV=3	18.8426	5.21297	7	165.639	6.13	1.797	0.558	0.286	0.513942	247	443.9	247.5	127	0.323	0.84559	-0.841663	-1.80591
Q9BYB0	SH3 and multiple ankyrin repeat domains protein 3 OS=Homo sapiens GN=SHANK3 PE=1 SV=3	5.78442	1.61756	3	184.555	8.88	1.281	1.333	0.401	0.513681	42.1	53.9	71.8	21.6	0.07	0.35727	0.414677	-1.31833
P29972	Aquaporin-1 OS=Homo sapiens GN=AQP1 PE=1 SV=3	19.9056	9.66543	1	28.508	7.42	1.529	1.815	0.335	0.512215	51.7	79.1	143.5	26.5	0.52	0.612588	0.85997	-1.57777
P09871	Complement C1s subcomponent OS=Homo sapiens GN=C1S PE=1 SV=1	2454.65	49.2733	30	76.635	4.96	1.065	0.908	0.48	0.5112	48489.5	51620.7	46897	24776.6	6811.92	0.0908534	-0.139236	-1.05889
Q9BXJ4	Complement C1q tumor necrosis factor-related protein 3 OS=Homo sapiens GN=C1QTNF3 PE=1 SV=1	9.64368	10.9756	3	26.977	6.52	0.675	1.779	0.757	0.510975	369.5	249.4	443.8	188.7	0.874	-0.567041	0.831067	-0.401635
P16150	Leukosialin OS=Homo sapiens GN=SPN PE=1 SV=1	14.055	13	3	40.297	5.1	1.581	1.46	0.323	0.510663	345	545.5	796.6	176.3	0.501	0.660837	0.545968	-1.63039
P78509	Reelin OS=Homo sapiens GN=RELN PE=1 SV=3	97.5845	6.93642	18	388.137	5.88	1.918	1.127	0.266	0.510188	998.9	1915.8	2159.8	510	0.376	0.939603	0.172488	-1.9105
Q96QH2	PML-RARA-regulated adapter molecule 1 OS=Homo sapiens GN=PRAM1 PE=1 SV=2	5.42696	13.5097	2	79.196	9.63	2.35	0.388	0.217	0.50995	72	169.1	65.7	36.7	0.096	1.23266	-1.36587	-2.20423
Q9NZD4	Alpha-hemoglobin-stabilizing protein OS=Homo sapiens GN=AHSP PE=1 SV=1	4.36333	23.5294	2	11.833	5	1.473	1.494	0.346	0.509658	65.1	95.8	143.1	33.1	1.683	0.558757	0.57918	-1.53116
Q8IWB7	WD repeat and FYVE domain-containing protein 1 OS=Homo sapiens GN=WDFY1 PE=1 SV=1	4.89193	2.68293	1	46.293	7.33	1.058	1.731	0.48	0.50784	62.6	66.3	114.8	31.8	0.083	0.0813396	0.791606	-1.05889
P02751	Fibronectin OS=Homo sapiens GN=FN1 PE=1 SV=4	4121.89	53.9816	106	262.46	5.71	1.61	0.636	0.315	0.50715	82566.1	132918	84506.4	41883.6	874.284	0.687061	-0.652901	-1.66658
P11166	Solute carrier family 2, facilitated glucose transporter member 1 OS=Homo sapiens GN=SLC2A1 PE=1 SV=2	93.332	12.8049	8	54.049	8.72	1.637	1.518	0.309	0.505833	1467.3	2402.5	3646.6	743.4	5.31	0.711054	0.602172	-1.69432
O15127	Secretory carrier-associated membrane protein 2 OS=Homo sapiens GN=SCAMP2 PE=1 SV=2	7.63621	7.59878	2	36.625	6.1	0.933	1.189	0.542	0.505686	52.5	49	58.3	26.6	0.668	-0.100051	0.249749	-0.883635
P16671	Platelet glycoprotein 4 OS=Homo sapiens GN=CD36 PE=1 SV=2	93.3371	25	9	53.019	7.96	1.593	1.458	0.317	0.504981	1652.1	2631.2	3836.8	833.7	2.594	0.671746	0.543991	-1.65745
P22234	Multifunctional protein ADE2 OS=Homo sapiens GN=PAICS PE=1 SV=3	32.9436	23.2941	9	47.049	7.23	0.836	0.862	0.604	0.504944	375.4	314	270.5	189.6	1.548	-0.258425	-0.21424	-0.72738
P62873	Guanine nucleotide-binding protein G(I)/G(S)/G(T) subunit beta-1 OS=Homo sapiens GN=GNB1 PE=1 SV=3	24.2411	15.5882	2	37.353	6	1.132	1.301	0.446	0.504872	195.6	221.4	288	98.7	0.995	0.178874	0.379621	-1.16488
Q04917	14-3-3 protein eta OS=Homo sapiens GN=YWHAH PE=1 SV=4	115.745	56.9106	12	28.201	4.84	0.965	1.717	0.523	0.504695	2867.8	2767	4752.1	1446.5	18.953	-0.0513992	0.77989	-0.935117
P01833	Polymeric immunoglobulin receptor OS=Homo sapiens GN=PIGR PE=1 SV=4	181.429	35.4712	18	83.232	5.74	0.952	1.145	0.53	0.50456	3987.1	3794.5	4346	2010.6	3.38	-0.0709665	0.195348	-0.915936
P50552	Vasodilator-stimulated phosphoprotein OS=Homo sapiens GN=VASP PE=1 SV=3	74.624	32.8947	10	39.805	8.94	0.909	1.342	0.555	0.504495	1655.5	1505.2	2020.4	836	6.943	-0.137648	0.424385	-0.84944
Q12913	Receptor-type tyrosine-protein phosphatase eta OS=Homo sapiens GN=PTPRJ PE=1 SV=3	90.8293	15.5572	17	145.851	5.58	0.911	1.625	0.553	0.503783	1581.4	1440.4	2340.4	796.1	0.939	-0.134477	0.70044	-0.854649
P21589	5'-nucleotidase OS=Homo sapiens GN=NT5E PE=1 SV=1	7.95581	11.324	4	63.327	7.03	1.011	1.317	0.498	0.503478	76.9	77.7	102.3	38.7	0.324	0.015783	0.397255	-1.00578
P13987	CD59 glycoprotein OS=Homo sapiens GN=CD59 PE=1 SV=1	52.3676	25	4	14.168	6.48	2.635	1.503	0.191	0.503285	497.2	1310	1969.3	250.7	25.827	1.3978	0.587845	-2.38836
P11279	Lysosome-associated membrane glycoprotein 1 OS=Homo sapiens GN=LAMP1 PE=1 SV=3	11.4549	7.19424	3	44.854	8.75	1.073	1.42	0.469	0.503237	321	344.3	489	161.6	0.304	0.10165	0.505891	-1.09234
Q7Z5G4	Golgin subfamily A member 7 OS=Homo sapiens GN=GOLGA7 PE=1 SV=2	2.71794	13.8686	2	15.814	7.05	1.493	1.322	0.337	0.503141	124.6	186	245.9	62.6	0.468	0.578214	0.402722	-1.56918
P61421	V-type proton ATPase subunit d 1 OS=Homo sapiens GN=ATP6V0D1 PE=1 SV=1	28.402	18.5185	5	40.303	5	1.325	1.647	0.379	0.502175	882.2	1169.1	1925.2	442.6	1.154	0.405992	0.719841	-1.39973
P05107	Integrin beta-2 OS=Homo sapiens GN=ITGB2 PE=1 SV=2	53.9371	20.4161	12	84.726	6.95	1.426	1.308	0.352	0.501952	1534	2187.2	2859.8	769.8	1.031	0.511974	0.387363	-1.50635
Q4KMQ2	Anoctamin-6 OS=Homo sapiens GN=ANO6 PE=1 SV=2	11.5559	4.50549	3	106.096	7.77	1.045	1.765	0.48	0.5016	234.9	245.4	433.2	117.9	0.166	0.0635029	0.819668	-1.05889
Q12841	Follistatin-related protein 1 OS=Homo sapiens GN=FSTL1 PE=1 SV=1	13.782	15.5844	4	34.963	5.52	1.66	1.197	0.302	0.50132	103.1	171.2	205	51.7	0.65	0.731183	0.259423	-1.72738
P49913	Cathelicidin antimicrobial peptide OS=Homo sapiens GN=CAMP PE=1 SV=1	28.1529	24.1176	5	19.289	9.41	1.218	1.339	0.411	0.500598	1203.3	1465.4	1961.4	602.6	3.125	0.284514	0.421156	-1.28279
Q70J99	Protein unc-13 homolog D OS=Homo sapiens GN=UNC13D PE=1 SV=1	10.3621	2.66055	2	123.205	6.65	0.91	1.944	0.55	0.5005	61.1	55.6	108.1	30.6	0.075	-0.136062	0.959028	-0.862496
P63218	Guanine nucleotide-binding protein G(I)/G(S)/G(O) subunit gamma-5 OS=Homo sapiens GN=GNG5 PE=1 SV=3	3.14132	13.2353	1	7.314	9.85	1.203	1.753	0.416	0.500448	179.6	216	378.6	89.9	0.468	0.266637	0.809826	-1.26534
Q12846	Syntaxin-4 OS=Homo sapiens GN=STX4 PE=1 SV=2	13.1425	23.2323	4	34.159	6.28	1.28	1.476	0.39	0.4992	226.6	290.1	428.2	113.2	0.73	0.356144	0.561693	-1.35845
P14770	Platelet glycoprotein IX OS=Homo sapiens GN=GP9 PE=1 SV=3	18.0705	15.2542	2	19.034	6.34	0.926	1.587	0.539	0.499114	242.5	224.5	356.2	121	4.623	-0.110916	0.666302	-0.891643
Q4LDE5	Sushi, von Willebrand factor type A, EGF and pentraxin domain-containing protein 1 OS=Homo sapiens GN=SVEP1 PE=1 SV=3	210.223	16.886	46	389.912	5.5	1.729	1.18	0.288	0.497952	3441.1	5951.4	7024.4	1715.6	1.346	0.789938	0.238787	-1.79586
Q07864	DNA polymerase epsilon catalytic subunit A OS=Homo sapiens GN=POLE PE=1 SV=5	2.10753	0.612423	1	261.351	6.39	0.864	0.74	0.576	0.497664	142.4	123	91	70.9	0.017	-0.210897	-0.434403	-0.795859
P14317	Hematopoietic lineage cell-specific protein OS=Homo sapiens GN=HCLS1 PE=1 SV=3	1.87716	1.64609	1	53.981	4.81	1.87	0.974	0.266	0.49742	50.4	94.2	91.8	25.1	0.077	0.903038	-0.0380063	-1.9105
Q8N6Q3	CD177 antigen OS=Homo sapiens GN=CD177 PE=1 SV=2	3.47342	2.51716	1	46.332	6.29	1.116	1.5	0.445	0.49662	25.4	28.3	42.4	12.6	0.11	0.158337	0.584963	-1.16812
P23142	Fibulin-1 OS=Homo sapiens GN=FBLN1 PE=1 SV=4	187.905	33.2859	19	77.162	5.22	0.93	1.091	0.534	0.49662	3372.3	3137	3421.6	1676.2	9.578	-0.104697	0.125651	-0.905088
O00602	Ficolin-1 OS=Homo sapiens GN=FCN1 PE=1 SV=2	45.633	22.3926	8	35.056	6.86	1.605	1.053	0.309	0.495945	1389.9	2231.2	2350.5	688.9	1.994	0.682573	0.0745054	-1.69432
P12429	Annexin A3 OS=Homo sapiens GN=ANXA3 PE=1 SV=3	49.1151	31.5789	10	36.353	5.92	1.274	1.217	0.389	0.495586	931.9	1187.4	1445.4	461.9	1.712	0.349365	0.283329	-1.36216
P57057	Glucose-6-phosphate exchanger SLC37A1 OS=Homo sapiens GN=SLC37A1 PE=2 SV=2	1.74562	2.06379	1	57.611	8.31	0.97	1.273	0.51	0.4947	25.9	25.1	32	12.8	0.122	-0.0439433	0.348232	-0.971431
P42262	Glutamate receptor 2 OS=Homo sapiens GN=GRIA2 PE=1 SV=3	6.40453	1.359	1	98.758	7.58	0.65	1.125	0.76	0.494	291.4	189.5	213.1	144.1	0.04	-0.621488	0.169925	-0.395929
Q9NVA2	Septin-11 OS=Homo sapiens GN=SEPT11 PE=1 SV=3	7.96905	13.0536	3	49.367	6.81	0.949	2.077	0.52	0.49348	39	37	76.9	19.3	0.334	-0.07552	1.0545	-0.943416
Q8TAD7	Overexpressed in colon carcinoma 1 protein OS=Homo sapiens GN=OCC1 PE=1 SV=2	3.35221	22.2222	1	6.403	6.57	1.369	1.219	0.359	0.491471	52.2	71.4	87	25.6	1.154	0.453122	0.285698	-1.47794
P40763	Signal transducer and activator of transcription 3 OS=Homo sapiens GN=STAT3 PE=1 SV=2	1.79547	0.779221	1	88.011	6.3	1.022	1.551	0.48	0.49056	32.5	33.2	51.5	15.9	0.047	0.0313952	0.633199	-1.05889
Q05682	Caldesmon OS=Homo sapiens GN=CALD1 PE=1 SV=3	10.3551	2.39596	2	93.175	5.66	0.871	2.072	0.563	0.490373	128	111.4	230.8	62.7	0.068	-0.199255	1.05102	-0.828793
P20645	Cation-dependent mannose-6-phosphate receptor OS=Homo sapiens GN=M6PR PE=1 SV=1	12.3754	15.5235	3	30.973	5.83	1.452	1.539	0.337	0.489324	220.8	320.6	493.3	108	0.468	0.538041	0.621993	-1.56918
Q9BR76	Coronin-1B OS=Homo sapiens GN=CORO1B PE=1 SV=1	4.84286	3.68098	2	54.2	5.88	0.818	1.947	0.598	0.489164	155.1	126.9	247	75.8	0.179	-0.289827	0.961253	-0.741783
Q96DZ9	CKLF-like MARVEL transmembrane domain-containing protein 5 OS=Homo sapiens GN=CMTM5 PE=1 SV=2	5.0276	8.52018	1	24.637	6.62	1.053	1.47	0.463	0.487539	19.8	20.9	30.7	9.7	1.683	0.0745054	0.555816	-1.11092
Q15758	Neutral amino acid transporter B(0) OS=Homo sapiens GN=SLC1A5 PE=1 SV=2	27.9752	8.31793	4	56.562	5.48	1.432	1.417	0.34	0.48688	460	658.5	933.2	224	1.081	0.518031	0.50284	-1.55639
O60496	Docking protein 2 OS=Homo sapiens GN=DOK2 PE=1 SV=2	5.37961	6.31068	2	45.351	6.02	1.077	1.375	0.452	0.486804	129.4	139.4	191.7	63	0.222	0.107018	0.459432	-1.14561
Q86Y82	Syntaxin-12 OS=Homo sapiens GN=STX12 PE=1 SV=1	4.69767	6.15942	2	31.622	5.59	1.318	1.693	0.369	0.486342	125.8	165.8	280.6	61.2	0.274	0.39835	0.759582	-1.43831
P42574	Caspase-3 OS=Homo sapiens GN=CASP3 PE=1 SV=2	4.8904	8.66426	2	31.587	6.54	1.082	1.402	0.449	0.485818	127.9	138.4	194.1	62.1	0.245	0.1137	0.487486	-1.15521
P0CG39	POTE ankyrin domain family member J OS=Homo sapiens GN=POTEJ PE=3 SV=1	106.538	6.26204	1	117.315	5.97	1.053	1.753	0.461	0.485433	66.4	70	122.7	32.3	0.484	0.0745054	0.809826	-1.11716
Q5W111	SPRY domain-containing protein 7 OS=Homo sapiens GN=SPRYD7 PE=1 SV=2	3.57037	10.2041	2	21.652	6.7	1.397	1.208	0.347	0.484759	52.2	72.9	88.1	25.3	0.425	0.482332	0.27262	-1.52699
P10301	Ras-related protein R-Ras OS=Homo sapiens GN=RRAS PE=1 SV=1	3.69074	14.6789	2	23.466	6.93	0.986	1.54	0.491	0.484126	59.5	58.7	90.4	28.8	0.334	-0.0203404	0.62293	-1.02621
P20292	Arachidonate 5-lipoxygenase-activating protein OS=Homo sapiens GN=ALOX5AP PE=1 SV=2	4.92103	13.0435	2	18.145	8.44	1.686	1.349	0.286	0.482196	168.2	283.6	382.5	81	0.668	0.753605	0.43189	-1.80591
P61026	Ras-related protein Rab-10 OS=Homo sapiens GN=RAB10 PE=1 SV=1	34.6198	29.5	4	22.527	8.38	1	1.541	0.481	0.481	1223.2	1223.2	1884.4	588.1	2.162	0	0.623867	-1.05589
O95622	Adenylate cyclase type 5 OS=Homo sapiens GN=ADCY5 PE=1 SV=3	3.6338	0.713719	1	138.818	7.24	0.962	1.476	0.498	0.479076	39.1	37.6	55.5	18.7	0.034	-0.0558912	0.561693	-1.00578
O60234	Glia maturation factor gamma OS=Homo sapiens GN=GMFG PE=1 SV=1	2.36249	9.15493	1	16.79	5.26	1.008	1.832	0.475	0.4788	46.5	46.9	85.9	22.3	0.52	0.0114956	0.87342	-1.074
Q96RT1	Protein LAP2 OS=Homo sapiens GN=ERBB2IP PE=1 SV=2	4.71639	2.12465	2	158.2	5.5	0.935	1.752	0.512	0.47872	11.2	10.5	18.4	5.4	0.048	-0.0969617	0.809003	-0.965784
Q16610	Extracellular matrix protein 1 OS=Homo sapiens GN=ECM1 PE=1 SV=2	216.187	52.2222	25	60.635	6.71	1.437	0.765	0.333	0.478521	6854.9	9850.1	7536.3	3278.3	15.037	0.52306	-0.386468	-1.58641
Q9NZN3	EH domain-containing protein 3 OS=Homo sapiens GN=EHD3 PE=1 SV=2	57.4306	21.4953	5	60.849	6.57	0.891	1.826	0.537	0.478467	350.9	312.8	571.2	167.9	1.39	-0.166503	0.868687	-0.897006
P08195	4F2 cell-surface antigen heavy chain OS=Homo sapiens GN=SLC3A2 PE=1 SV=3	30.9956	19.6825	7	67.952	5.01	1.259	1.408	0.38	0.47842	399.7	503.1	708.4	191.1	0.645	0.332278	0.493647	-1.39593
P05023	Sodium/potassium-transporting ATPase subunit alpha-1 OS=Homo sapiens GN=ATP1A1 PE=1 SV=1	82.8014	18.0841	14	112.824	5.49	1.132	1.43	0.421	0.476572	872.8	988.2	1412.8	416.5	1.336	0.178874	0.516015	-1.24811
P11233	Ras-related protein Ral-A OS=Homo sapiens GN=RALA PE=1 SV=1	3.21573	10.6796	2	23.552	7.11	1.578	1.271	0.302	0.476556	53	83.7	106.3	25.3	0.334	0.658097	0.345964	-1.72738
O43914	TYRO protein tyrosine kinase-binding protein OS=Homo sapiens GN=TYROBP PE=1 SV=1	2.30333	13.2743	1	12.171	8.31	1.172	1.338	0.405	0.47466	17.2	20.2	27	8.2	2.162	0.228973	0.420078	-1.30401
Q969T9	WW domain-binding protein 2 OS=Homo sapiens GN=WBP2 PE=1 SV=1	4.53245	10.728	2	28.068	5.91	0.924	1.584	0.512	0.473088	88.9	82.2	130.2	42.1	0.468	-0.114035	0.663572	-0.965784
P51570	Galactokinase OS=Homo sapiens GN=GALK1 PE=1 SV=1	4.29497	2.80612	1	42.246	6.46	0.795	0.875	0.595	0.473025	88.1	70	61.2	41.6	0.11	-0.330973	-0.192645	-0.749038
P68032	Actin, alpha cardiac muscle 1 OS=Homo sapiens GN=ACTC1 PE=1 SV=1	590.792	42.9708	3	41.992	5.39	0.961	1.777	0.491	0.471851	1954.8	1878.4	3338.3	922.8	89.852	-0.0573917	0.829444	-1.02621
P24821	Tenascin OS=Homo sapiens GN=TNC PE=1 SV=3	38.1067	7.63289	13	240.7	4.89	1.193	0.59	0.395	0.471235	663.4	791.7	466.8	312.4	0.31	0.254594	-0.761213	-1.34008
O15204	ADAM DEC1 OS=Homo sapiens GN=ADAMDEC1 PE=1 SV=2	7.8761	6.38298	2	52.742	7.34	0.95	0.823	0.496	0.4712	80.2	76.2	62.7	37.8	0.16	-0.0740006	-0.281036	-1.01159
P07996	Thrombospondin-1 OS=Homo sapiens GN=THBS1 PE=1 SV=2	748.748	54.4444	55	129.3	4.94	0.679	1.026	0.692	0.469868	26926	18274.9	18745.9	12651.3	41.813	-0.558517	0.0370307	-0.531156
Q8NBQ5	Estradiol 17-beta-dehydrogenase 11 OS=Homo sapiens GN=HSD17B11 PE=1 SV=3	7.70785	3	1	32.915	9.07	1.44	1.415	0.326	0.46944	20.6	29.7	42	9.7	0.233	0.526069	0.500802	-1.61706
P09471	Guanine nucleotide-binding protein G(o) subunit alpha OS=Homo sapiens GN=GNAO1 PE=1 SV=4	7.89827	7.9096	1	40.025	5.53	1.066	1.476	0.44	0.46904	10.3	11	16.2	4.8	0.212	0.0922074	0.561693	-1.18442
P60033	CD81 antigen OS=Homo sapiens GN=CD81 PE=1 SV=1	42.377	15.2542	2	25.792	5.29	1.229	1.315	0.38	0.46702	575.1	706.7	929.6	268.2	2.981	0.297485	0.395063	-1.39593
Q96BS2	Calcineurin B homologous protein 3 OS=Homo sapiens GN=TESC PE=1 SV=3	4.73852	9.34579	2	24.734	4.93	0.92	1.318	0.507	0.46644	61.1	56.2	74.1	28.5	0.425	-0.120294	0.39835	-0.979942
P01848	T-cell receptor alpha chain C region OS=Homo sapiens GN=TRAC PE=1 SV=1	2.13694	6.33803	1	15.918	4.82	1.187	1.638	0.392	0.465304	57.3	68	111.4	26.7	0.259	0.24732	0.711935	-1.35107
Q86VX2	COMM domain-containing protein 7 OS=Homo sapiens GN=COMMD7 PE=1 SV=2	2.11919	7.5	1	22.526	5.92	1.056	1.126	0.44	0.46464	443.8	468.5	527.4	206.3	0.212	0.0786098	0.171207	-1.18442
Q8WWZ8	Oncoprotein-induced transcript 3 protein OS=Homo sapiens GN=OIT3 PE=1 SV=2	18.1116	10.2752	5	59.983	5.58	0.957	1.148	0.485	0.464145	940.7	899.9	1033.4	436.4	0.63	-0.0634092	0.199123	-1.04394
P08473	Neprilysin OS=Homo sapiens GN=MME PE=1 SV=2	79.8655	28.6667	17	85.46	5.73	1.555	1.125	0.298	0.46339	1767.1	2747.1	3090.7	819.4	2.318	0.636915	0.169925	-1.74662
Q13642	Four and a half LIM domains protein 1 OS=Homo sapiens GN=FHL1 PE=1 SV=4	8.53889	18.2663	5	36.239	8.97	1.023	1.332	0.452	0.462396	318.1	325.5	433.6	147.2	0.585	0.0328061	0.413594	-1.14561
P25787	Proteasome subunit alpha type-2 OS=Homo sapiens GN=PSMA2 PE=1 SV=2	21.9339	34.188	5	25.882	7.43	0.922	1.004	0.501	0.461922	596	549.6	552	275.3	1.154	-0.117161	0.00575927	-0.997117
P98095	Fibulin-2 OS=Homo sapiens GN=FBLN2 PE=1 SV=2	3.45286	0.844595	1	126.489	4.82	1.369	2.518	0.337	0.461353	17	23.3	58.7	7.9	0.042	0.453122	1.33228	-1.56918
Q658P3	Metalloreductase STEAP3 OS=Homo sapiens GN=STEAP3 PE=1 SV=2	42.9517	14.3443	5	54.566	8.6	1.273	1.548	0.362	0.460826	429	546.1	845.4	197.5	0.887	0.348232	0.630405	-1.46594
Q9H4M9	EH domain-containing protein 1 OS=Homo sapiens GN=EHD1 PE=1 SV=2	60.8076	30.8989	9	60.589	6.83	1.04	1.672	0.443	0.46072	1206.9	1255.4	2099.1	555.8	1.894	0.0565835	0.741575	-1.17462
P14555	Phospholipase A2, membrane associated OS=Homo sapiens GN=PLA2G2A PE=1 SV=2	2.5607	5.55556	1	16.072	9.23	1.01	1.025	0.452	0.45652	80.4	81.2	83.2	36.7	0.166	0.0143553	0.0356239	-1.14561
Q13277	Syntaxin-3 OS=Homo sapiens GN=STX3 PE=1 SV=3	2.65496	2.76817	1	33.134	5.44	1.863	1.352	0.245	0.456435	8	14.9	20.1	3.7	0.129	0.897628	0.435095	-2.02915
Q15907	Ras-related protein Rab-11B OS=Homo sapiens GN=RAB11B PE=1 SV=4	20.0757	31.6514	6	24.473	5.94	1.051	1.512	0.433	0.455083	509.7	535.7	810.2	232.2	1.069	0.0717627	0.596458	-1.20756
Q9UK41	Vacuolar protein sorting-associated protein 28 homolog OS=Homo sapiens GN=VPS28 PE=1 SV=1	2.15528	12.6697	3	25.409	5.54	1.224	1.351	0.371	0.454104	124.4	152.3	205.7	56.5	0.585	0.291604	0.434028	-1.43051
Q16851	UTP--glucose-1-phosphate uridylyltransferase OS=Homo sapiens GN=UGP2 PE=1 SV=5	42.1461	25	10	56.905	8.15	0.598	1.859	0.758	0.453284	1253.5	749.3	1393.3	567.8	1.543	-0.741783	0.894527	-0.39973
P19397	Leukocyte surface antigen CD53 OS=Homo sapiens GN=CD53 PE=1 SV=1	5.09076	6.84932	2	24.325	7.52	1.509	1.213	0.3	0.4527	197.9	298.7	362.3	89.7	0.668	0.593593	0.27858	-1.73697
A5YKK6	CCR4-NOT transcription complex subunit 1 OS=Homo sapiens GN=CNOT1 PE=1 SV=2	9.35916	0.799663	1	266.768	7.11	0.941	0.771	0.481	0.452621	63.5	59.7	46	28.7	0.015	-0.0877334	-0.375197	-1.05589
P25788	Proteasome subunit alpha type-3 OS=Homo sapiens GN=PSMA3 PE=1 SV=2	25.2059	25.8824	7	28.415	5.33	0.835	1.179	0.542	0.45257	1072	895.3	1055.8	485.6	1.637	-0.260152	0.237564	-0.883635
O75563	Src kinase-associated phosphoprotein 2 OS=Homo sapiens GN=SKAP2 PE=1 SV=1	38.6973	27.5766	9	41.191	4.69	0.854	1.969	0.529	0.451766	629.9	537.8	1058.9	284.7	2.631	-0.227692	0.977463	-0.91866
Q14847	LIM and SH3 domain protein 1 OS=Homo sapiens GN=LASP1 PE=1 SV=2	8.57186	17.2414	4	29.698	7.05	1.06	1.766	0.426	0.45156	82.3	87.2	154	37.1	0.624	0.0840643	0.820485	-1.23107
Q8N392	Rho GTPase-activating protein 18 OS=Homo sapiens GN=ARHGAP18 PE=1 SV=3	8.29541	4.22323	3	74.93	6.44	0.914	1.745	0.494	0.451516	207.6	189.7	331	93.7	0.151	-0.129734	0.803227	-1.01742
Q9BX97	Plasmalemma vesicle-associated protein OS=Homo sapiens GN=PLVAP PE=2 SV=1	3.44235	3.61991	2	50.562	8.79	1.722	1.298	0.262	0.451164	38.2	65.8	85.4	17.2	0.129	0.784085	0.37629	-1.93236
P42892	Endothelin-converting enzyme 1 OS=Homo sapiens GN=ECE1 PE=1 SV=2	21.8577	9.35065	6	87.108	5.88	0.999	1.639	0.451	0.450549	422.1	421.7	691.1	190.2	0.311	-0.00144342	0.712816	-1.1488
P12111	Collagen alpha-3(VI) chain OS=Homo sapiens GN=COL6A3 PE=1 SV=5	192.214	14.9512	39	343.457	6.68	0.993	1.031	0.453	0.449829	4837.7	4802.6	4951.7	2174.8	0.755	-0.0101344	0.0440443	-1.14242
Q96Q06	Perilipin-4 OS=Homo sapiens GN=PLIN4 PE=1 SV=2	57.1296	22.6971	18	134.349	8.73	0.678	1.469	0.663	0.449514	1374.2	931.3	1367.7	617.1	0.416	-0.560643	0.554834	-0.592919
Q15848	Adiponectin OS=Homo sapiens GN=ADIPOQ PE=1 SV=1	25.7945	15.9836	3	26.397	5.74	0.589	1.398	0.763	0.449407	959.9	565.8	791.2	431.7	1.894	-0.76366	0.483364	-0.390245
Q9Y2A7	Nck-associated protein 1 OS=Homo sapiens GN=NCKAP1 PE=1 SV=1	7.95158	4.16667	3	128.707	6.62	0.772	1.929	0.582	0.449304	43.1	33.3	64.2	19.4	0.168	-0.373327	0.947853	-0.780909
Q9Y210	Short transient receptor potential channel 6 OS=Homo sapiens GN=TRPC6 PE=1 SV=1	4.67895	2.57787	2	106.258	6.67	0.91	1.606	0.493	0.44863	75.6	68.8	110.5	33.9	0.078	-0.136062	0.683472	-1.02034
Q86WR7	Proline and serine-rich protein 2 OS=Homo sapiens GN=PROSER2 PE=1 SV=2	6.5787	5.74713	2	45.774	7.2	1.091	1.525	0.408	0.445128	92.1	100.5	153.3	41	0.194	0.125651	0.608809	-1.29336
P10644	cAMP-dependent protein kinase type I-alpha regulatory subunit OS=Homo sapiens GN=PRKAR1A PE=1 SV=1	13.5309	14.4357	4	42.955	5.35	0.764	1.66	0.582	0.444648	379.4	289.7	480.8	168.7	0.65	-0.388355	0.731183	-0.780909
O75954	Tetraspanin-9 OS=Homo sapiens GN=TSPAN9 PE=1 SV=1	41.6991	10.8787	2	26.76	7.68	0.954	1.517	0.466	0.444564	735.5	701.4	1064.3	326.8	4.337	-0.0679388	0.601221	-1.1016
Q8N9U0	Tandem C2 domains nuclear protein OS=Homo sapiens GN=TC2N PE=1 SV=2	2.56586	1.63265	1	55.249	9.19	0.858	1.654	0.518	0.444444	150.1	128.8	213	66.7	0.072	-0.22095	0.725959	-0.948976
P98082	Disabled homolog 2 OS=Homo sapiens GN=DAB2 PE=1 SV=3	2.04575	1.03896	1	82.397	5.53	1.208	1.277	0.366	0.442128	23.8	28.8	36.8	10.5	0.058	0.27262	0.352759	-1.45008
O00151	PDZ and LIM domain protein 1 OS=Homo sapiens GN=PDLIM1 PE=1 SV=4	9.97672	11.2462	3	36.049	7.02	0.838	1.735	0.527	0.441626	405.4	339.7	589.3	178.9	0.35	-0.254978	0.794936	-0.924125
Q9Y6X5	Bis(5'-adenosyl)-triphosphatase ENPP4 OS=Homo sapiens GN=ENPP4 PE=1 SV=3	4.93033	4.85651	2	51.608	6.15	1.165	1.331	0.379	0.441535	88.5	103.1	137.3	39.1	0.186	0.22033	0.412511	-1.39973
O75083	WD repeat-containing protein 1 OS=Homo sapiens GN=WDR1 PE=1 SV=4	115.44	33.9934	19	66.152	6.65	0.985	1.643	0.446	0.43931	3360.2	3310.1	5438.1	1477.8	3.642	-0.0218044	0.716332	-1.16488
Q9H9H4	Vacuolar protein sorting-associated protein 37B OS=Homo sapiens GN=VPS37B PE=1 SV=1	2.02609	3.85965	1	31.287	7.34	1.258	1.405	0.349	0.439042	53.9	67.8	95.3	23.7	0.145	0.331132	0.49057	-1.5187
P10314	HLA class I histocompatibility antigen, A-32 alpha chain OS=Homo sapiens GN=HLA-A PE=1 SV=2	84.9149	34.2466	1	41.022	6.47	1.513	2.028	0.29	0.43877	68.5	103.7	210.3	30.1	3.642	0.597412	1.02006	-1.78588
P51575	P2X purinoceptor 1 OS=Homo sapiens GN=P2RX1 PE=1 SV=1	11.6075	12.782	3	44.951	8.47	0.831	1.766	0.527	0.437937	163.8	136.1	240.3	71.8	0.318	-0.26708	0.820485	-0.924125
B2RUZ4	Small integral membrane protein 1 OS=Homo sapiens GN=SMIM1 PE=1 SV=1	9.52198	28.2051	2	8.743	9.03	1.315	1.214	0.333	0.437895	105	138.1	167.6	46	2.162	0.395063	0.279768	-1.58641
P35611	Alpha-adducin OS=Homo sapiens GN=ADD1 PE=1 SV=2	9.73062	6.91995	4	80.905	5.83	0.749	1.731	0.582	0.435918	268.2	200.8	347.5	116.8	0.252	-0.416962	0.791606	-0.780909
P20073	Annexin A7 OS=Homo sapiens GN=ANXA7 PE=1 SV=3	44.1304	19.4672	8	52.706	5.68	0.952	1.258	0.457	0.435064	815.5	776.1	976.5	354.4	1.424	-0.0709665	0.331132	-1.12973
P02745	Complement C1q subcomponent subunit A OS=Homo sapiens GN=C1QA PE=1 SV=2	385.536	41.2245	9	26	9.11	1.035	0.896	0.42	0.4347	9733.5	10070.2	9027.5	4233	195.842	0.0496308	-0.158429	-1.25154
Q9H939	Proline-serine-threonine phosphatase-interacting protein 2 OS=Homo sapiens GN=PSTPIP2 PE=1 SV=4	5.11918	4.79042	2	38.834	8.48	0.871	1.813	0.498	0.433758	165.9	144.4	261.8	71.9	0.179	-0.199255	0.858379	-1.00578
P58546	Myotrophin OS=Homo sapiens GN=MTPN PE=1 SV=2	20.3368	35.5932	5	12.887	5.52	0.877	1.683	0.494	0.433238	440.2	386.3	650.2	191	4.012	-0.189351	0.751035	-1.01742
O95466	Formin-like protein 1 OS=Homo sapiens GN=FMNL1 PE=1 SV=3	9.49587	4.27273	4	121.777	5.72	1.007	1.161	0.43	0.43301	284.9	287	333.2	123.3	0.136	0.0100637	0.215368	-1.21759
Q8WZ73	E3 ubiquitin-protein ligase rififylin OS=Homo sapiens GN=RFFL PE=1 SV=1	3.07167	2.47934	1	40.487	5.48	1.146	1.234	0.377	0.432042	102.3	117.2	144.7	44.2	0.116	0.196607	0.303342	-1.40736
P25789	Proteasome subunit alpha type-4 OS=Homo sapiens GN=PSMA4 PE=1 SV=1	19.0285	36.7816	7	29.465	7.72	0.618	1.359	0.699	0.431982	1304.3	805.8	1094.9	563.1	1.955	-0.694321	0.442545	-0.516636
P04921	Glycophorin-C OS=Homo sapiens GN=GYPC PE=1 SV=1	22.2979	21.0938	2	13.802	4.84	2.037	1.594	0.211	0.429807	37.1	75.5	120.3	15.9	9	1.02645	0.672652	-2.24469
P30481	HLA class I histocompatibility antigen, B-44 alpha chain OS=Homo sapiens GN=HLA-B PE=1 SV=1	85.4781	37.5691	1	40.456	6.04	1.057	2.968	0.406	0.429142	52.6	55.6	165	22.6	3.507	0.0799754	1.56949	-1.30045
P81605	Dermcidin OS=Homo sapiens GN=DCD PE=1 SV=2	21.9819	32.7273	4	11.277	6.54	0.273	0.703	1.558	0.425334	1221.3	333.1	234.3	518.9	2.594	-1.87303	-0.508403	0.639695
O60610	Protein diaphanous homolog 1 OS=Homo sapiens GN=DIAPH1 PE=1 SV=2	66.6575	17.9245	21	141.258	5.41	0.7	1.477	0.606	0.4242	1907.5	1334.7	1971	808.9	1.075	-0.514573	0.56267	-0.72261
P13612	Integrin alpha-4 OS=Homo sapiens GN=ITGA4 PE=1 SV=3	3.87912	4.16667	4	114.827	6.48	1.3	1.569	0.326	0.4238	122.7	159.5	250.3	52	0.16	0.378512	0.649845	-1.61706
Q8TF42	Ubiquitin-associated and SH3 domain-containing protein B OS=Homo sapiens GN=UBASH3B PE=1 SV=2	7.97754	4.77658	3	72.649	6.93	0.989	1.416	0.426	0.421314	184.6	182.5	258.4	77.8	0.194	-0.0159576	0.501821	-1.23107
Q9Y3C5	RING finger protein 11 OS=Homo sapiens GN=RNF11 PE=1 SV=1	2.13664	15.5844	2	17.432	4.78	1.381	2.064	0.305	0.421205	92.1	127.2	262.5	38.8	0.585	0.465713	1.04544	-1.71312
O43866	CD5 antigen-like OS=Homo sapiens GN=CD5L PE=1 SV=1	2460.71	61.6715	19	38.063	5.47	0.757	1.118	0.556	0.420892	56066.8	42424.9	47426.7	23598.4	4640.59	-0.401635	0.16092	-0.846843
P68036	Ubiquitin-conjugating enzyme E2 L3 OS=Homo sapiens GN=UBE2L3 PE=1 SV=1	2.3025	4.54545	1	17.85	8.51	0.668	1.904	0.629	0.420172	178.3	119.1	226.8	74.9	0.292	-0.58208	0.929033	-0.668868
P50995	Annexin A11 OS=Homo sapiens GN=ANXA11 PE=1 SV=1	46.2647	19.2079	8	54.355	7.65	1.144	1.149	0.367	0.419848	882	1009.4	1160.2	370.5	1.754	0.194087	0.200379	-1.44615
Q9UI08	Ena/VASP-like protein OS=Homo sapiens GN=EVL PE=1 SV=2	3.14451	4.32692	1	44.592	8.84	1.364	1.23	0.307	0.418748	24.9	34	41.8	10.4	0.089	0.447844	0.298658	-1.70369
Q15836	Vesicle-associated membrane protein 3 OS=Homo sapiens GN=VAMP3 PE=1 SV=3	12.2973	40	1	11.302	8.79	1.256	1.104	0.333	0.418248	39.6	49.7	54.9	16.6	3.642	0.328836	0.14274	-1.58641
Q5TEU4	NADH dehydrogenase [ubiquinone] 1 alpha subcomplex assembly factor 5 OS=Homo sapiens GN=NDUFAF5 PE=1 SV=1	5.20432	2.6087	1	38.894	6.57	0.76	1.227	0.55	0.418	548.4	416.7	511.4	229.4	0.089	-0.395929	0.295135	-0.862496
O00139	Kinesin-like protein KIF2A OS=Homo sapiens GN=KIF2A PE=1 SV=3	11.4027	4.95751	3	79.905	6.68	0.841	1.714	0.497	0.417977	110	92.5	158.5	45.9	0.194	-0.249822	0.777367	-1.00868
P05534	HLA class I histocompatibility antigen, A-24 alpha chain OS=Homo sapiens GN=HLA-A PE=1 SV=2	110.742	52.0548	4	40.663	6.34	1.002	1.794	0.415	0.41583	252	252.6	453.2	104.8	7.254	0.00288251	0.84318	-1.26882
P17813	Endoglin OS=Homo sapiens GN=ENG PE=1 SV=2	4.80921	4.25532	2	70.533	6.61	1.082	0.995	0.384	0.415488	114.7	124.1	123.5	47.7	0.15	0.1137	-0.00723157	-1.38082
Q9H7M9	V-type immunoglobulin domain-containing suppressor of T-cell activation OS=Homo sapiens GN=C10orf54 PE=1 SV=3	2.69677	10.9325	2	33.887	6.95	1.045	1.401	0.397	0.414865	61.1	63.9	89.5	25.4	0.468	0.0635029	0.486457	-1.33279
Q9C0H2	Protein tweety homolog 3 OS=Homo sapiens GN=TTYH3 PE=1 SV=3	32.5041	12.6195	5	57.508	5.39	1.026	1.344	0.404	0.414504	688.7	706.3	949	285.1	1.228	0.0370307	0.426533	-1.30757
Q9BV40	Vesicle-associated membrane protein 8 OS=Homo sapiens GN=VAMP8 PE=1 SV=1	5.5039	20	2	11.431	7.34	1.128	1.562	0.367	0.413976	94.3	106.4	166.2	39.1	0.931	0.173767	0.643394	-1.44615
Q13201	Multimerin-1 OS=Homo sapiens GN=MMRN1 PE=1 SV=3	436.664	36.1564	36	138.023	7.93	1.093	1.042	0.378	0.413154	8568.7	9362.4	9758.5	3537.3	7.409	0.128293	0.0593553	-1.40354
Q01650	Large neutral amino acids transporter small subunit 1 OS=Homo sapiens GN=SLC7A5 PE=1 SV=2	13.5595	3.15582	3	54.974	7.72	1.151	1.547	0.358	0.412058	282.3	324.9	502.7	116.3	0.389	0.202888	0.629473	-1.48197
P04040	Catalase OS=Homo sapiens GN=CAT PE=1 SV=3	81.0412	30.5503	13	59.719	7.39	0.884	1.226	0.465	0.41106	1693.7	1496.5	1834	695.2	2.455	-0.177882	0.293959	-1.1047
P30461	HLA class I histocompatibility antigen, B-13 alpha chain OS=Homo sapiens GN=HLA-B PE=1 SV=1	95.2398	46.4088	3	40.449	6.14	1.845	0.955	0.222	0.40959	861	1588.3	1517	353	6.586	0.883621	-0.0664274	-2.17137
P23528	Cofilin-1 OS=Homo sapiens GN=CFL1 PE=1 SV=3	157.485	57.2289	12	18.491	8.09	0.964	1.627	0.424	0.408736	4617.7	4450.8	7241.9	1886.7	50.795	-0.0528949	0.702214	-1.23786
Q15833	Syntaxin-binding protein 2 OS=Homo sapiens GN=STXBP2 PE=1 SV=2	59.2125	22.7656	13	66.41	6.55	0.963	1.538	0.424	0.408312	961.8	926.5	1425.4	393.1	1.342	-0.0543923	0.621056	-1.23786
Q9UPY6	Wiskott-Aldrich syndrome protein family member 3 OS=Homo sapiens GN=WASF3 PE=1 SV=2	6.17126	5.37849	2	55.259	6.43	0.924	1.64	0.441	0.407484	89.5	82.7	135.6	36.5	0.233	-0.114035	0.713696	-1.18115
Q00796	Sorbitol dehydrogenase OS=Homo sapiens GN=SORD PE=1 SV=4	1.99745	1.96078	1	38.3	7.97	0.511	0.88	0.796	0.406756	196.5	100.4	88.4	79.9	0.093	-0.968605	-0.184425	-0.32916
O94923	D-glucuronyl C5-epimerase OS=Homo sapiens GN=GLCE PE=1 SV=3	13.0595	9.23825	4	70.057	8.97	0.702	0.857	0.579	0.406458	177.6	124.6	106.8	72.1	0.212	-0.510457	-0.222633	-0.788365
P04899	Guanine nucleotide-binding protein G(i) subunit alpha-2 OS=Homo sapiens GN=GNAI2 PE=1 SV=3	67.3285	41.6901	8	40.425	5.54	1.171	1.676	0.346	0.405166	991.9	1161.6	1947.4	402.3	2.03	0.227741	0.745022	-1.53116
Q13637	Ras-related protein Rab-32 OS=Homo sapiens GN=RAB32 PE=1 SV=3	3.17828	4.44444	1	24.982	6.54	1.107	1.609	0.366	0.405162	55.7	61.7	99.3	22.6	0.122	0.146655	0.686164	-1.45008
Q8WZ42	Titin OS=Homo sapiens GN=TTN PE=1 SV=4	29.1512	0.296943	9	3813.65	6.35	1.406	0.806	0.288	0.404928	1259	1770	1426.4	509	0.007	0.491597	-0.311148	-1.79586
P27105	Erythrocyte band 7 integral membrane protein OS=Homo sapiens GN=STOM PE=1 SV=3	152.143	49.3056	14	31.711	7.88	1.064	1.299	0.38	0.40432	4117.7	4381.9	5691.4	1665	20.544	0.0894982	0.377401	-1.39593
P06239	Tyrosine-protein kinase Lck OS=Homo sapiens GN=LCK PE=1 SV=6	16.92	9.62672	2	57.964	5.36	1.436	1.583	0.281	0.403516	11.2	16.1	25.5	4.5	0.433	0.522056	0.662661	-1.83136
Q8IWA5	Choline transporter-like protein 2 OS=Homo sapiens GN=SLC44A2 PE=1 SV=3	5.49653	7.93201	4	80.071	8.57	1.223	1.346	0.329	0.402367	223.5	273.3	368	89.8	0.245	0.290424	0.428678	-1.60384
P00736	Complement C1r subcomponent OS=Homo sapiens GN=C1R PE=1 SV=2	1283.68	58.8652	36	80.067	6.21	0.967	0.927	0.415	0.401305	45912.2	44384.4	41160.7	18420.4	895.151	-0.0484122	-0.109359	-1.26882
P16109	P-selectin OS=Homo sapiens GN=SELP PE=1 SV=3	31.4253	10.3614	7	90.773	6.6	1.006	1.569	0.397	0.399382	661.1	664.8	1043	263.8	0.947	0.00863031	0.649845	-1.33279
P27918	Properdin OS=Homo sapiens GN=CFP PE=1 SV=2	201.704	29.8507	10	51.242	7.9	0.768	2.165	0.52	0.39936	3798.9	2915.7	6312.7	1517.5	7.318	-0.380822	1.11437	-0.943416
P12110	Collagen alpha-2(VI) chain OS=Homo sapiens GN=COL6A2 PE=1 SV=4	20.782	4.02355	4	108.512	6.21	1.145	1.04	0.348	0.39846	308.9	353.7	367.8	123.1	0.215	0.195348	0.0565835	-1.52284
P09493	Tropomyosin alpha-1 chain OS=Homo sapiens GN=TPM1 PE=1 SV=2	39.8153	17.2535	2	32.689	4.74	0.804	1.846	0.494	0.397176	31.7	25.5	47.1	12.6	0.711	-0.314733	0.884403	-1.01742
Q6WRI0	Immunoglobulin superfamily member 10 OS=Homo sapiens GN=IGSF10 PE=2 SV=1	2.08962	0.26687	1	290.655	9.13	0.636	1.182	0.624	0.396864	105.6	67.1	79.3	41.9	0.014	-0.652901	0.24123	-0.680382
P10321	HLA class I histocompatibility antigen, Cw-7 alpha chain OS=Homo sapiens GN=HLA-C PE=1 SV=3	85.3606	41.5301	1	40.623	6.04	1.305	1.186	0.304	0.39672	174.9	228.3	270.8	69.4	4.623	0.38405	0.246104	-1.71786
Q8WWI5	Choline transporter-like protein 1 OS=Homo sapiens GN=SLC44A1 PE=1 SV=1	11.1067	5.63166	4	73.253	8.6	1.049	1.39	0.378	0.396522	242.7	254.7	354.1	96.3	0.403	0.0690147	0.475085	-1.40354
P50148	Guanine nucleotide-binding protein G(q) subunit alpha OS=Homo sapiens GN=GNAQ PE=1 SV=4	50.8219	30.3621	8	42.115	5.68	1.041	1.663	0.38	0.39558	781.1	812.8	1351.7	309.1	1.807	0.0579701	0.733788	-1.39593
P62993	Growth factor receptor-bound protein 2 OS=Homo sapiens GN=GRB2 PE=1 SV=1	25.5202	23.5023	5	25.19	6.32	1.027	1.758	0.384	0.394368	675.8	694	1220	266.7	1.239	0.0384362	0.813935	-1.38082
Q04656	Copper-transporting ATPase 1 OS=Homo sapiens GN=ATP7A PE=1 SV=3	10.8711	3.46667	4	163.27	6.24	1.228	1.437	0.32	0.39296	103.6	127.2	182.8	40.7	0.114	0.296311	0.52306	-1.64386
P20810	Calpastatin OS=Homo sapiens GN=CAST PE=1 SV=4	47.6522	21.0452	9	76.526	5.07	0.678	1.375	0.579	0.392562	1141.7	774.2	1064.7	448.1	0.957	-0.560643	0.459432	-0.788365
P00488	Coagulation factor XIII A chain OS=Homo sapiens GN=F13A1 PE=1 SV=4	213.115	30.7377	20	83.215	6.09	1.285	1.207	0.305	0.391925	4726.7	6072.4	7327.2	1851.2	5.494	0.361768	0.271426	-1.71312
Q96A44	SPRY domain-containing SOCS box protein 4 OS=Homo sapiens GN=SPSB4 PE=1 SV=1	4.98237	6.22711	1	30.16	9.35	0.891	1.919	0.438	0.390258	43.3	38.6	74.1	16.9	0.129	-0.166503	0.940355	-1.191
P17301	Integrin alpha-2 OS=Homo sapiens GN=ITGA2 PE=1 SV=1	53.9374	9.22947	8	129.214	5.31	0.831	1.686	0.467	0.388077	1147.2	952.9	1606.2	444.9	0.551	-0.26708	0.753605	-1.09851
Q9Y666	Solute carrier family 12 member 7 OS=Homo sapiens GN=SLC12A7 PE=1 SV=3	2.05481	0.738689	1	119.029	6.71	1.204	1.689	0.322	0.387688	36.9	44.4	75	14.3	0.04	0.267835	0.756169	-1.63487
P60709	Actin, cytoplasmic 1 OS=Homo sapiens GN=ACTB PE=1 SV=1	902.942	59.2	6	41.71	5.48	0.847	1.871	0.456	0.386232	18673.3	15809.6	29580.6	7216.8	907.518	-0.239566	0.90381	-1.13289
Q96L08	Sushi domain-containing protein 3 OS=Homo sapiens GN=SUSD3 PE=2 SV=1	3.26168	5.88235	1	27.102	10.21	0.991	1.33	0.389	0.385499	16.4	16.3	21.7	6.3	0.155	-0.013043	0.411426	-1.36216
Q9Y613	FH1/FH2 domain-containing protein 1 OS=Homo sapiens GN=FHOD1 PE=1 SV=3	62.5994	13.488	12	126.473	6.39	0.913	1.759	0.422	0.385286	765.2	698.4	1228.3	294.8	0.836	-0.131313	0.814755	-1.24469
Q14254	Flotillin-2 OS=Homo sapiens GN=FLOT2 PE=1 SV=2	41.8561	25	9	47.035	5.25	1.422	1.378	0.27	0.38394	628	893.3	1230.6	241.1	0.855	0.507921	0.462576	-1.88897
P15153	Ras-related C3 botulinum toxin substrate 2 OS=Homo sapiens GN=RAC2 PE=1 SV=1	17.956	28.6458	1	21.415	7.61	1.144	1.241	0.335	0.38324	79.4	90.8	112.7	30.4	1.61	0.194087	0.311503	-1.57777
P01892	HLA class I histocompatibility antigen, A-2 alpha chain OS=Homo sapiens GN=HLA-A PE=1 SV=1	124.992	51.5068	3	40.896	6.99	1.352	1.731	0.282	0.381264	2048.8	2770.8	4795.8	782.3	11.023	0.435095	0.791606	-1.82623
Q9Y4D1	Disheveled-associated activator of morphogenesis 1 OS=Homo sapiens GN=DAAM1 PE=1 SV=2	36.3949	11.1317	11	123.396	7.23	1.038	1.52	0.367	0.380946	636.8	661.1	1004.6	242.8	0.422	0.0538064	0.604071	-1.44615
Q02952	A-kinase anchor protein 12 OS=Homo sapiens GN=AKAP12 PE=1 SV=4	232.471	39.6184	46	191.367	4.41	0.498	1.02	0.76	0.37848	5379.9	2680.3	2732.9	2038.2	3.507	-1.00578	0.0285692	-0.395929
P37840	Alpha-synuclein OS=Homo sapiens GN=SNCA PE=1 SV=1	2.93676	6.42857	1	14.451	4.7	1.155	1.65	0.326	0.37653	59.9	69.2	114.2	22.6	0.292	0.207893	0.722466	-1.61706
P63000	Ras-related C3 botulinum toxin substrate 1 OS=Homo sapiens GN=RAC1 PE=1 SV=1	18.6089	35.9375	2	21.436	8.5	0.99	1.457	0.378	0.37422	673.6	666.8	971.3	252.2	2.511	-0.0144996	0.543001	-1.40354
Q4KMP7	TBC1 domain family member 10B OS=Homo sapiens GN=TBC1D10B PE=1 SV=3	2.53998	3.83663	2	87.145	9.19	0.97	1.917	0.384	0.37248	57.4	55.7	106.8	21.4	0.218	-0.0439433	0.93885	-1.38082
P18206	Vinculin OS=Homo sapiens GN=VCL PE=1 SV=4	317.365	47.0899	45	123.722	5.66	0.725	1.774	0.509	0.369025	8394.5	6089.2	10803	3098.4	5.504	-0.463947	0.827006	-0.974262
P59998	Actin-related protein 2/3 complex subunit 4 OS=Homo sapiens GN=ARPC4 PE=1 SV=3	7.2441	11.9048	2	19.654	8.43	0.873	2.33	0.421	0.367533	178.7	156.1	363.7	65.7	0.585	-0.195946	1.22033	-1.24811
P53801	Pituitary tumor-transforming gene 1 protein-interacting protein OS=Homo sapiens GN=PTTG1IP PE=1 SV=1	19.3876	10	1	20.31	8.79	0.987	1.499	0.37	0.36519	231	228	341.8	84.5	0.52	-0.018878	0.584	-1.4344
P12109	Collagen alpha-1(VI) chain OS=Homo sapiens GN=COL6A1 PE=1 SV=3	55.2152	20.1362	14	108.462	5.43	1.036	1.142	0.352	0.364672	1055.3	1093.5	1249.1	385.3	0.856	0.051024	0.191563	-1.50635
Q9NUM4	Transmembrane protein 106B OS=Homo sapiens GN=TMEM106B PE=1 SV=2	1.78869	4.74453	1	31.108	6.99	0.948	1.328	0.384	0.364032	18	17.1	22.7	6.6	0.145	-0.077041	0.409255	-1.38082
P61225	Ras-related protein Rap-2b OS=Homo sapiens GN=RAP2B PE=1 SV=1	16.339	37.7049	3	20.491	4.81	1.137	1.698	0.319	0.362703	489.6	556.8	945.4	177.5	1.424	0.185232	0.763836	-1.64837
P16284	Platelet endothelial cell adhesion molecule OS=Homo sapiens GN=PECAM1 PE=1 SV=1	163.123	31.0298	20	82.484	6.99	1.192	1.804	0.304	0.362368	2635.9	3142.3	5667.3	955.7	4.495	0.253384	0.851199	-1.71786
O00161	Synaptosomal-associated protein 23 OS=Homo sapiens GN=SNAP23 PE=1 SV=1	32.9712	34.5972	7	23.34	5.01	0.955	1.515	0.379	0.361945	584.4	558.3	845.8	211.8	3.217	-0.0664274	0.599318	-1.39973
P63211	Guanine nucleotide-binding protein G(T) subunit gamma-T1 OS=Homo sapiens GN=GNGT1 PE=1 SV=2	5.1356	10.8108	1	8.49	4.82	1.092	1.959	0.328	0.358176	378.6	413.6	810.3	135.8	0.292	0.126973	0.970117	-1.60823
P49407	Beta-arrestin-1 OS=Homo sapiens GN=ARRB1 PE=1 SV=2	5.75326	4.54545	2	47.036	6.2	0.986	1.875	0.362	0.356932	150.1	147.9	277.3	53.5	0.202	-0.0203404	0.906891	-1.46594
P49747	Cartilage oligomeric matrix protein OS=Homo sapiens GN=COMP PE=1 SV=2	222.153	42.0079	18	82.808	4.6	0.612	1.057	0.583	0.356796	4882.3	2990.3	3160.2	1744.2	10.885	-0.708396	0.0799754	-0.778432
Q8WUX1	Sodium-coupled neutral amino acid transporter 5 OS=Homo sapiens GN=SLC38A5 PE=1 SV=1	2.39288	1.69492	1	51.423	8.21	1.225	1.428	0.288	0.3528	62.6	76.7	109.5	22.1	0.122	0.292782	0.513996	-1.79586
A5D8V6	Vacuolar protein sorting-associated protein 37C OS=Homo sapiens GN=VPS37C PE=1 SV=2	2.54353	2.25352	1	38.635	5.21	0.953	1.559	0.368	0.350704	92.7	88.4	137.8	32.5	0.166	-0.0694519	0.640621	-1.44222
P11234	Ras-related protein Ral-B OS=Homo sapiens GN=RALB PE=1 SV=1	9.56413	6.79612	1	23.394	6.62	1.102	1.538	0.317	0.349334	97.4	107.3	165	34	0.311	0.140124	0.621056	-1.65745
Q9H0U4	Ras-related protein Rab-1B OS=Homo sapiens GN=RAB1B PE=1 SV=1	30.6118	40.2985	1	22.157	5.73	1.064	1.774	0.328	0.348992	12	12.8	22.7	4.2	1.955	0.0894982	0.827006	-1.60823
O15143	Actin-related protein 2/3 complex subunit 1B OS=Homo sapiens GN=ARPC1B PE=1 SV=3	27.3715	20.6989	6	40.923	8.35	0.955	1.587	0.365	0.348575	774.3	739.8	1174.3	269.9	1.015	-0.0664274	0.666302	-1.45403
Q96AP7	Endothelial cell-selective adhesion molecule OS=Homo sapiens GN=ESAM PE=1 SV=1	20.5793	12.0513	3	41.151	9.32	0.955	1.846	0.365	0.348575	211.1	201.6	372.1	73.6	0.65	-0.0664274	0.884403	-1.45403
Q9Y6Y9	Lymphocyte antigen 96 OS=Homo sapiens GN=LY96 PE=1 SV=2	1.95584	6.25	1	18.533	8.51	0.494	1.174	0.705	0.34827	160.7	79.4	93.2	55.9	0.292	-1.01742	0.231432	-0.504305
P15144	Aminopeptidase N OS=Homo sapiens GN=ANPEP PE=1 SV=4	97.8585	24.6122	23	109.471	5.48	1.264	1.665	0.275	0.3476	3007.9	3803.3	6332.5	1045	2.577	0.337996	0.735522	-1.8625
P07737	Profilin-1 OS=Homo sapiens GN=PFN1 PE=1 SV=2	141.302	71.4286	10	15.045	8.27	0.819	1.467	0.424	0.347256	3567.7	2922.7	4286.6	1239.5	250.189	-0.288065	0.552869	-1.23786
P32942	Intercellular adhesion molecule 3 OS=Homo sapiens GN=ICAM3 PE=1 SV=2	4.8305	4.7532	2	59.503	5.43	1.492	1.51	0.232	0.346144	173.9	259.5	391.8	60.1	0.166	0.577248	0.594549	-2.1078
Q53TN4	Cytochrome b reductase 1 OS=Homo sapiens GN=CYBRD1 PE=1 SV=1	11.2303	8.04196	3	31.621	8.76	0.945	1.476	0.366	0.34587	216.1	204.2	301.5	74.8	1.31	-0.0816138	0.561693	-1.45008
P23229	Integrin alpha-6 OS=Homo sapiens GN=ITGA6 PE=1 SV=5	206.21	30.6195	27	126.526	6.61	0.941	1.582	0.365	0.343465	5382.3	5063.7	8010.4	1848.6	2.935	-0.0877334	0.66175	-1.45403
P01591	Immunoglobulin J chain OS=Homo sapiens GN=JCHAIN PE=1 SV=4	412.274	72.956	12	18.087	5.24	0.775	1.086	0.443	0.343325	12971.7	10049	10909.2	4450.2	431.876	-0.367732	0.119024	-1.17462
Q76LX8	A disintegrin and metalloproteinase with thrombospondin motifs 13 OS=Homo sapiens GN=ADAMTS13 PE=1 SV=1	71.4608	14.3658	14	153.505	7.17	0.594	0.975	0.577	0.342738	1616.3	959.4	935.6	553.7	0.74	-0.751465	-0.0365259	-0.793357
Q8N386	Leucine-rich repeat-containing protein 25 OS=Homo sapiens GN=LRRC25 PE=1 SV=2	1.94855	2.62295	1	33.157	5.05	1.023	1.28	0.335	0.342705	69.7	71.3	91.2	23.9	0.259	0.0328061	0.356144	-1.57777
Q9Y2Q0	Phospholipid-transporting ATPase IA OS=Homo sapiens GN=ATP8A1 PE=1 SV=1	6.07731	1.89003	2	131.285	6.84	1.119	1.392	0.305	0.341295	35.6	39.8	55.4	12.2	0.09	0.16221	0.477159	-1.71312
P29966	Myristoylated alanine-rich C-kinase substrate OS=Homo sapiens GN=MARCKS PE=1 SV=4	30.7481	29.8193	6	31.536	4.45	0.76	0.98	0.447	0.33972	460.9	350.5	343.6	156.8	4.623	-0.395929	-0.0291463	-1.16165
P00352	Retinal dehydrogenase 1 OS=Homo sapiens GN=ALDH1A1 PE=1 SV=2	15.4076	17.1657	6	54.827	6.73	1.14	0.728	0.298	0.33972	238.1	271.5	197.7	80.9	0.655	0.189034	-0.45799	-1.74662
P08514	Integrin alpha-IIb OS=Homo sapiens GN=ITGA2B PE=1 SV=3	629.068	41.1935	36	113.306	5.38	0.908	1.721	0.373	0.338684	11602.2	10539.8	18139.2	3934	52.6	-0.139236	0.783247	-1.42275
P17252	Protein kinase C alpha type OS=Homo sapiens GN=PRKCA PE=1 SV=4	3.79031	2.52976	1	76.7	7.05	0.866	1.831	0.391	0.338606	19.1	16.5	30.2	6.5	0.054	-0.207561	0.872632	-1.35476
Q9Y624	Junctional adhesion molecule A OS=Homo sapiens GN=F11R PE=1 SV=1	30.957	32.7759	8	32.562	7.9	1.036	1.79	0.326	0.337736	803.1	831.6	1488.6	271	1.994	0.051024	0.83996	-1.61706
Q9Y490	Talin-1 OS=Homo sapiens GN=TLN1 PE=1 SV=3	1346.31	60.6454	115	269.599	6.07	0.78	1.925	0.432	0.33696	29429.5	22960.7	44199.9	9914.9	26.784	-0.358454	0.944858	-1.2109
P07948	Tyrosine-protein kinase Lyn OS=Homo sapiens GN=LYN PE=1 SV=3	53.7987	22.4609	8	58.537	7.11	0.981	1.872	0.343	0.336483	1038.7	1018.9	1907.5	349.1	1.285	-0.027675	0.90458	-1.54372
P35247	Pulmonary surfactant-associated protein D OS=Homo sapiens GN=SFTPD PE=1 SV=3	20.0728	20.8	5	37.705	6.6	0.405	1.784	0.825	0.334125	407.6	164.9	294.2	136.1	1.154	-1.30401	0.835116	-0.277534
Q9HAV0	Guanine nucleotide-binding protein subunit beta-4 OS=Homo sapiens GN=GNB4 PE=1 SV=3	12.6747	13.5294	1	37.543	6	1.245	1.14	0.266	0.33117	14.6	18.2	20.8	4.8	0.73	0.316146	0.189034	-1.9105
P18433	Receptor-type tyrosine-protein phosphatase alpha OS=Homo sapiens GN=PTPRA PE=1 SV=2	9.18484	9.85037	5	90.542	6.7	1.022	1.693	0.323	0.330106	335.1	342.6	580	110.7	0.284	0.0313952	0.759582	-1.63039
Q6UX06	Olfactomedin-4 OS=Homo sapiens GN=OLFM4 PE=1 SV=1	27.6931	15.098	6	57.244	5.69	0.638	1.43	0.515	0.32857	1220.3	778.6	1113.5	401.2	1.102	-0.648372	0.516015	-0.957356
Q13418	Integrin-linked protein kinase OS=Homo sapiens GN=ILK PE=1 SV=2	100.765	30.531	13	51.386	8.07	0.809	1.999	0.403	0.326027	4913.7	3974.2	7943.3	1601.6	3.87	-0.305788	0.999278	-1.31115
Q14019	Coactosin-like protein OS=Homo sapiens GN=COTL1 PE=1 SV=3	18.7691	19.7183	5	15.935	5.67	0.95	1.744	0.342	0.3249	960.1	912.4	1591.6	312.2	1.848	-0.0740006	0.8024	-1.54793
Q08380	Galectin-3-binding protein OS=Homo sapiens GN=LGALS3BP PE=1 SV=1	446.212	44.9573	25	65.289	5.27	1.195	1.011	0.271	0.323845	9229.8	11032.7	11154.4	2987.8	30.623	0.257011	0.015783	-1.88364
Q5SYB0	FERM and PDZ domain-containing protein 1 OS=Homo sapiens GN=FRMPD1 PE=1 SV=1	3.36541	0.443599	1	173.328	5.25	0.743	1.264	0.433	0.321719	351.7	261.2	330.1	113.2	0.023	-0.428566	0.337996	-1.20756
Q08722	Leukocyte surface antigen CD47 OS=Homo sapiens GN=CD47 PE=1 SV=1	25.9387	6.19195	2	35.191	7.21	1.244	1.664	0.258	0.320952	813.3	1011.4	1682.9	261.1	0.848	0.314986	0.734655	-1.95456
P08962	CD63 antigen OS=Homo sapiens GN=CD63 PE=1 SV=2	8.90218	7.56303	2	25.619	7.81	1.058	1.336	0.302	0.319516	507.8	537.3	717.6	162.5	0.701	0.0813396	0.41792	-1.72738
P55072	Transitional endoplasmic reticulum ATPase OS=Homo sapiens GN=VCP PE=1 SV=4	217.298	43.7965	30	89.266	5.26	0.656	0.984	0.486	0.318816	6076.6	3987.7	3922.5	1938.5	5.579	-0.608232	-0.0232698	-1.04097
P13224	Platelet glycoprotein Ib beta chain OS=Homo sapiens GN=GP1BB PE=1 SV=1	27.8405	16.5049	4	21.704	9.31	0.89	1.352	0.357	0.31773	1117.8	994.7	1344.5	355.5	1.848	-0.168123	0.435095	-1.486
P06729	T-cell surface antigen CD2 OS=Homo sapiens GN=CD2 PE=1 SV=2	2.57896	2.2792	1	39.424	9.63	1.496	1.643	0.212	0.317152	51.3	76.8	126.2	16.2	0.096	0.58111	0.716332	-2.23786
Q14644	Ras GTPase-activating protein 3 OS=Homo sapiens GN=RASA3 PE=1 SV=3	25.4192	13.5492	10	95.638	7.15	0.891	1.954	0.355	0.316305	450.1	400.9	783.3	142.4	0.45	-0.166503	0.96643	-1.49411
P30273	High affinity immunoglobulin epsilon receptor subunit gamma OS=Homo sapiens GN=FCER1G PE=1 SV=1	22.9773	32.5581	4	9.661	7.12	1.074	1.678	0.294	0.315756	1041.4	1118.8	1877.1	329.4	14.849	0.102994	0.746743	-1.76611
P52566	Rho GDP-dissociation inhibitor 2 OS=Homo sapiens GN=ARHGDIB PE=1 SV=3	20.4888	30.3483	4	22.974	5.21	1.079	1.997	0.29	0.31291	563.4	607.9	1214.2	176	1.371	0.109695	0.997834	-1.78588
P61224	Ras-related protein Rap-1b OS=Homo sapiens GN=RAP1B PE=1 SV=1	120.127	46.7391	3	20.812	5.78	0.92	1.572	0.34	0.3128	2920.7	2686.2	4223	912.9	42.94	-0.120294	0.652601	-1.55639
O75558	Syntaxin-11 OS=Homo sapiens GN=STX11 PE=1 SV=1	46.1897	36.2369	11	33.175	6.55	0.95	1.782	0.326	0.3097	527.9	501.3	893.3	163.2	3.833	-0.0740006	0.833497	-1.61706
P31146	Coronin-1A OS=Homo sapiens GN=CORO1A PE=1 SV=4	83.3391	37.744	15	50.994	6.68	0.596	1.427	0.518	0.308728	3220.6	1919.5	2738.5	994.2	6.11	-0.746616	0.512985	-0.948976
Q09327	Beta-1,4-mannosyl-glycoprotein 4-beta-N-acetylglucosaminyltransferase OS=Homo sapiens GN=MGAT3 PE=2 SV=3	54.4528	26.2664	11	61.274	8.28	1.067	0.728	0.289	0.308363	920.9	982.9	715.7	284.5	1.371	0.0935602	-0.45799	-1.79086
P13498	Cytochrome b-245 light chain OS=Homo sapiens GN=CYBA PE=1 SV=3	2.53018	7.69231	1	20.999	9.54	1.48	1.396	0.208	0.30784	34.5	51.1	71.3	10.7	0.233	0.565597	0.481299	-2.26534
P55103	Inhibin beta C chain OS=Homo sapiens GN=INHBC PE=2 SV=1	4.34502	5.39773	1	38.213	7.11	0.273	1.579	1.115	0.304395	80.6	22	34.7	24.5	0.311	-1.87303	0.659011	0.157044
Q86UX7	Fermitin family homolog 3 OS=Homo sapiens GN=FERMT3 PE=1 SV=1	214.55	44.2279	23	75.905	6.98	0.801	1.941	0.379	0.303579	4888.1	3914.4	7596.2	1484.8	8.501	-0.320126	0.9568	-1.39973
P21333	Filamin-A OS=Homo sapiens GN=FLNA PE=1 SV=4	1301.37	59.9924	118	280.564	6.06	0.823	1.845	0.368	0.302864	30763.5	25324.9	46712.4	9324	29.512	-0.281036	0.883621	-1.44222
Q93088	Betaine--homocysteine S-methyltransferase 1 OS=Homo sapiens GN=BHMT PE=1 SV=2	10.54	9.85222	3	44.97	7.03	0.257	2.003	1.171	0.300947	300.1	77.2	154.6	90.4	0.445	-1.96016	1.00216	0.227741
P12931	Proto-oncogene tyrosine-protein kinase Src OS=Homo sapiens GN=SRC PE=1 SV=3	34.2145	14.9254	4	59.797	7.42	0.828	1.788	0.363	0.300564	733.2	607.2	1085.7	220.1	0.874	-0.272297	0.838347	-1.46196
P30825	High affinity cationic amino acid transporter 1 OS=Homo sapiens GN=SLC7A1 PE=1 SV=1	14.138	5.40541	3	67.594	5.43	1.355	1.738	0.221	0.299455	285.7	387.1	672.6	85.4	0.28	0.438293	0.797428	-2.17788
Q9HBI1	Beta-parvin OS=Homo sapiens GN=PARVB PE=1 SV=1	44.4618	23.6264	8	41.688	6.73	0.799	1.836	0.373	0.298027	1363.6	1089.3	1999.5	405.9	2.325	-0.323733	0.876566	-1.42275
Q9BX67	Junctional adhesion molecule C OS=Homo sapiens GN=JAM3 PE=1 SV=1	11.7238	11.6129	3	34.998	7.59	1.183	1.395	0.247	0.292201	336.2	397.7	554.9	98.1	0.551	0.24245	0.480265	-2.01742
Q9NRX5	Serine incorporator 1 OS=Homo sapiens GN=SERINC1 PE=1 SV=1	3.48348	6.62252	2	50.461	5.85	1.224	1.446	0.236	0.288864	21.2	26	37.6	6.1	0.245	0.291604	0.532068	-2.08314
P11169	Solute carrier family 2, facilitated glucose transporter member 3 OS=Homo sapiens GN=SLC2A3 PE=1 SV=1	60.305	11.4919	7	53.889	7.2	0.953	1.6	0.303	0.288759	1589.3	1515	2423.4	459.3	2.481	-0.0694519	0.678072	-1.72261
P13746	HLA class I histocompatibility antigen, A-11 alpha chain OS=Homo sapiens GN=HLA-A PE=1 SV=1	101.554	44.9315	1	40.911	6.15	0.73	1.581	0.393	0.28689	22.9	16.7	26.4	6.6	4.754	-0.454032	0.660837	-1.3474
P04275	von Willebrand factor OS=Homo sapiens GN=VWF PE=1 SV=4	1028.7	44.401	91	309.058	5.48	1.09	0.855	0.262	0.28558	28350.9	30911.7	26435.4	8099	11.436	0.124328	-0.226004	-1.93236
Q08043	Alpha-actinin-3 OS=Homo sapiens GN=ACTN3 PE=1 SV=2	45.577	7.21421	2	103.176	5.52	0.639	0.671	0.445	0.284355	85.1	54.4	36.5	24.2	0.383	-0.646112	-0.575615	-1.16812
Q15404	Ras suppressor protein 1 OS=Homo sapiens GN=RSU1 PE=1 SV=3	101.625	30.6859	7	31.521	8.65	0.816	1.875	0.346	0.282336	2077.1	1694.1	3175.7	586.6	10.288	-0.293359	0.906891	-1.53116
Q9UQP3	Tenascin-N OS=Homo sapiens GN=TNN PE=1 SV=2	124.882	27.7906	28	143.944	5.63	0.456	1.253	0.618	0.281808	3265	1489.9	1866.2	921.3	1.997	-1.13289	0.325386	-0.694321
P62328	Thymosin beta-4 OS=Homo sapiens GN=TMSB4X PE=1 SV=2	25.585	43.1818	3	5.05	5.06	0.831	2.177	0.339	0.281709	1668.2	1386.1	3017.9	470.1	24.119	-0.26708	1.12234	-1.56064
Q8NBJ4	Golgi membrane protein 1 OS=Homo sapiens GN=GOLM1 PE=1 SV=1	138.038	37.4065	18	45.306	4.97	1.337	0.548	0.21	0.28077	3602.5	4816.6	2639.1	1013.5	7.66	0.418999	-0.867752	-2.25154
Q8NBI5	Solute carrier family 43 member 3 OS=Homo sapiens GN=SLC43A3 PE=1 SV=2	4.38049	5.70265	2	54.493	8.53	2.226	1.034	0.126	0.280476	60.5	134.7	139.3	17	0.222	1.15445	0.0482362	-2.9885
P11049	Leukocyte antigen CD37 OS=Homo sapiens GN=CD37 PE=1 SV=2	4.6704	6.04982	2	31.683	7.94	1.294	1.349	0.215	0.27821	161.5	209	281.8	44.9	0.145	0.371838	0.43189	-2.21759
P12814	Alpha-actinin-1 OS=Homo sapiens GN=ACTN1 PE=1 SV=2	356.126	41.2556	19	102.993	5.41	0.502	2.073	0.554	0.278108	9022	4527.8	9387.5	2510	6.862	-0.994241	1.05172	-0.852042
P30479	HLA class I histocompatibility antigen, B-41 alpha chain OS=Homo sapiens GN=HLA-B PE=1 SV=1	104.036	43.9227	1	40.514	6.54	1.335	1.707	0.202	0.26967	540.4	721.7	1232.1	145.5	5.529	0.41684	0.771463	-2.30757
Q9ULV4	Coronin-1C OS=Homo sapiens GN=CORO1C PE=1 SV=1	9.56296	5.48523	2	53.215	7.08	0.718	1.908	0.374	0.268532	252.9	181.6	346.5	68	0.389	-0.477944	0.932061	-1.41889
Q9NY97	N-acetyllactosaminide beta-1,3-N-acetylglucosaminyltransferase 2 OS=Homo sapiens GN=B3GNT2 PE=1 SV=2	4.94031	5.54156	2	45.993	8.54	1.043	0.612	0.256	0.267008	228.3	238.2	145.7	61	0.186	0.0607392	-0.708396	-1.96578
P05106	Integrin beta-3 OS=Homo sapiens GN=ITGB3 PE=1 SV=2	629.364	43.2741	31	87	5.24	0.939	1.781	0.284	0.266676	18001.2	16902.6	30107.3	4796.6	55.899	-0.0908029	0.832688	-1.81604
P41240	Tyrosine-protein kinase CSK OS=Homo sapiens GN=CSK PE=1 SV=1	2.48742	1.55556	1	50.672	7.06	0.926	1.683	0.287	0.265762	64.8	60	101	17.2	0.068	-0.110916	0.751035	-1.80088
P05556	Integrin beta-1 OS=Homo sapiens GN=ITGB1 PE=1 SV=2	190.8	27.0677	20	88.357	5.39	0.972	1.692	0.271	0.263412	6160.8	5989	10134.9	1625.8	5.641	-0.0409718	0.75873	-1.88364
Q6P4E1	Protein CASC4 OS=Homo sapiens GN=CASC4 PE=1 SV=1	2.11592	2.30947	1	48.835	5.82	0.443	0.995	0.591	0.261813	57.5	25.5	25.4	15.1	0.072	-1.17462	-0.00723157	-0.75877
O15427	Monocarboxylate transporter 4 OS=Homo sapiens GN=SLC16A3 PE=1 SV=1	2.92758	1.50538	1	49.437	7.96	1.276	1.559	0.204	0.260304	103.9	132.5	206.5	27	0.129	0.351628	0.640621	-2.29336
P30531	Sodium- and chloride-dependent GABA transporter 1 OS=Homo sapiens GN=SLC6A1 PE=1 SV=2	4.75819	1.16861	1	67.029	8.09	0.799	1.023	0.321	0.256479	388.9	310.9	318.1	99.9	0.096	-0.323733	0.0328061	-1.63935
P80723	Brain acid soluble protein 1 OS=Homo sapiens GN=BASP1 PE=1 SV=2	78.3608	62.5551	11	22.68	4.63	0.693	0.762	0.369	0.255717	1495.2	1035.6	788.7	381.9	14.399	-0.529073	-0.392137	-1.43831
Q8N3R9	MAGUK p55 subfamily member 5 OS=Homo sapiens GN=MPP5 PE=1 SV=3	4.78002	1.03704	1	77.246	6.14	0.471	1.615	0.541	0.254811	295.1	139.1	224.6	75.2	0.096	-1.0862	0.691534	-0.8863
P32119	Peroxiredoxin-2 OS=Homo sapiens GN=PRDX2 PE=1 SV=5	32.3893	32.3232	8	21.878	5.97	0.434	0.929	0.587	0.254758	2648.9	1148.6	1067	674.2	3.642	-1.20423	-0.106249	-0.768568
Q8NG11	Tetraspanin-14 OS=Homo sapiens GN=TSPAN14 PE=1 SV=1	24.2004	13.3333	3	30.671	6.84	1.007	1.687	0.251	0.252757	474.3	477.6	805.7	120	0.719	0.0100637	0.75446	-1.99424
P48059	LIM and senescent cell antigen-like-containing domain protein 1 OS=Homo sapiens GN=LIMS1 PE=1 SV=4	67.385	35.3846	9	37.226	8.05	0.766	1.775	0.329	0.252014	1709.8	1309.1	2324.3	430.8	3.062	-0.384584	0.827819	-1.60384
O00194	Ras-related protein Rab-27B OS=Homo sapiens GN=RAB27B PE=1 SV=4	26.647	32.1101	7	24.592	5.52	0.905	1.629	0.276	0.24978	452.6	409.7	667.6	113.2	1.955	-0.14401	0.703987	-1.85726
P48509	CD151 antigen OS=Homo sapiens GN=CD151 PE=1 SV=3	18.8871	13.0435	4	28.276	7.47	1.09	1.407	0.226	0.24634	812.9	885.7	1246.3	200.2	1.154	0.124328	0.492622	-2.14561
Q6ZUX7	Lipoma HMGIC fusion partner-like 2 protein OS=Homo sapiens GN=LHFPL2 PE=2 SV=2	6.2637	3.94737	1	24.469	6.49	1.182	1.247	0.202	0.238764	139.6	165	205.7	33.4	0.389	0.24123	0.318461	-2.30757
Q15389	Angiopoietin-1 OS=Homo sapiens GN=ANGPT1 PE=1 SV=2	165.639	44.7791	20	57.476	6.76	0.551	1.571	0.425	0.234175	8306.8	4575.6	7190.3	1943	9	-0.859876	0.651683	-1.23447
Q9HBR0	Putative sodium-coupled neutral amino acid transporter 10 OS=Homo sapiens GN=SLC38A10 PE=1 SV=2	45.9662	12.3324	10	119.687	5.73	0.598	0.708	0.391	0.233818	891.3	533.1	377.5	208.2	0.492	-0.741783	-0.498179	-1.35476
Q6ZRP7	Sulfhydryl oxidase 2 OS=Homo sapiens GN=QSOX2 PE=1 SV=3	24.876	12.7507	8	77.48	7.72	0.62	0.842	0.376	0.23312	474.2	294.2	247.8	110.6	0.677	-0.68966	-0.248108	-1.4112
Q9NY65	Tubulin alpha-8 chain OS=Homo sapiens GN=TUBA8 PE=1 SV=1	65.7591	28.7305	4	50.062	5.06	0.825	1.959	0.279	0.230175	54.7	45.1	88.4	12.6	3.365	-0.277534	0.970117	-1.84166
P07947	Tyrosine-protein kinase Yes OS=Homo sapiens GN=YES1 PE=1 SV=3	27.9294	12.523	3	60.763	6.74	0.947	1.939	0.24	0.22728	476.1	450.7	874	108.2	0.719	-0.0785637	0.955313	-2.05889
O95866	Protein G6b OS=Homo sapiens GN=G6B PE=1 SV=1	14.6974	11.2033	3	26.147	9.61	1.184	1.588	0.182	0.215488	641.8	759.9	1206.8	138.4	0.54	0.243669	0.667211	-2.45799
Q92930	Ras-related protein Rab-8B OS=Homo sapiens GN=RAB8B PE=1 SV=2	18.3515	26.57	2	23.569	9.07	1.273	1.723	0.169	0.215137	35	44.5	76.7	7.5	1.336	0.348232	0.784923	-2.5649
P04439	HLA class I histocompatibility antigen, A-3 alpha chain OS=Homo sapiens GN=HLA-A PE=1 SV=2	108.307	44.9315	1	40.815	6	1.232	1.402	0.169	0.208208	400.7	493.7	692	83.4	5.813	0.301002	0.487486	-2.5649
O00501	Claudin-5 OS=Homo sapiens GN=CLDN5 PE=2 SV=1	2.93887	4.58716	1	23.132	7.91	1.15	1.461	0.181	0.20815	70.9	81.6	119.2	14.7	0.334	0.201634	0.546956	-2.46594
Q5T2S8	Armadillo repeat-containing protein 4 OS=Homo sapiens GN=ARMC4 PE=1 SV=1	2.44559	0.670498	1	115.606	7.77	0.704	1.83	0.28	0.19712	107.5	75.7	138.5	21.2	0.03	-0.506353	0.871844	-1.8365
Q8TAG9	Exocyst complex component 6 OS=Homo sapiens GN=EXOC6 PE=1 SV=3	1.74228	1.61692	1	93.663	6.2	0.255	0.97	0.762	0.19431	28.2	7.2	7	5.5	0.04	-1.97143	-0.0439433	-0.392137
Q16706	Alpha-mannosidase 2 OS=Homo sapiens GN=MAN2A1 PE=1 SV=2	18.283	4.54545	6	131.057	7.58	0.623	0.663	0.306	0.190638	914.9	569.7	377.9	174.3	0.306	-0.682696	-0.592919	-1.7084
A8K7I4	Calcium-activated chloride channel regulator 1 OS=Homo sapiens GN=CLCA1 PE=1 SV=3	6.65296	4.26696	4	100.163	6.37	0.484	1.887	0.393	0.190212	290.4	140.6	265.3	55.2	0.175	-1.04692	0.916094	-1.3474
P21926	CD9 antigen OS=Homo sapiens GN=CD9 PE=1 SV=4	68.6239	24.5614	6	25.399	7.15	1.032	1.554	0.175	0.1806	5482.9	5660.2	8797.9	991.8	11.328	0.045443	0.635987	-2.51457
Q86SF2	N-acetylgalactosaminyltransferase 7 OS=Homo sapiens GN=GALNT7 PE=1 SV=1	10.3709	6.5449	4	75.341	7.11	0.6	0.692	0.3	0.18	219.4	131.6	91	39.5	0.216	-0.736966	-0.531156	-1.73697
Q6GTS8	Probable carboxypeptidase PM20D1 OS=Homo sapiens GN=PM20D1 PE=2 SV=3	13.8075	8.96414	4	55.706	6.67	0.266	0.737	0.629	0.167314	415	110.4	81.4	69.4	0.509	-1.9105	-0.440263	-0.668868
O75791	GRB2-related adapter protein 2 OS=Homo sapiens GN=GRAP2 PE=1 SV=1	5.37631	6.36364	2	37.886	6.95	0.927	2.052	0.133	0.123291	42.8	39.7	81.5	5.3	0.212	-0.109359	1.03703	-2.9105
Q8N0Z3	Spindle and centriole-associated protein 1 OS=Homo sapiens GN=SPICE1 PE=1 SV=1	2.29362	1.05263	1	96.205	7.44	1.499	23.617	0.01	0.01499	4.4	6.6	155.9		0.04	0.584	4.56175	-6.64386
Q14242	P-selectin glycoprotein ligand 1 OS=Homo sapiens GN=SELPLG PE=1 SV=1	2.34979	3.64078	1	43.174	4.4	0.984	1.26	0.01	0.00984	7.6	7.5	9.5		0.233	-0.0232698	0.333424	-6.64386
Q6RW13	Type-1 angiotensin II receptor-associated protein OS=Homo sapiens GN=AGTRAP PE=1 SV=1	4.53883	13.8365	1	17.408	6.14	0.491	1.38	0.01	0.00491	7.1	3.5	4.8		0.334	-1.02621	0.464668	-6.64386
