# Supplementary material for: Involvement of serum‐derived exosomes of elderly patients with bone loss in failure of bone remodeling via alteration of exosomal bone‐related proteins
Source: Aging Cell. 2018 Mar 30;17(3):e12758. doi: 10.1111/acel.12758 (PMC5946082; doi:10.1111/acel.12758)
Supplement: Supplementary file 3 [file ACEL-17-e12758-s003.xlsx]

## Sheet: Osteoporosis DEPs
Accession	Description	Score Sequest HT	Coverage	# Unique Peptides	MW [kDa]	calc. pI	Abundance Ratio: (131) / (127)	Abundances (Normalized): 126	Abundances (Normalized): 127	Abundances (Normalized): 130	Abundances (Normalized): 131	emPAI	Log2(127/126)	Log2(130/127)	Log2(131/127)
P06454	Prothymosin alpha OS=Homo sapiens GN=PTMA PE=1 SV=2	6.73434	15.3153	2	12.196	3.78	23.192	44	26.2	32	607.6	2.162	-0.746616	0.286881	4.53556
P27482	Calmodulin-like protein 3 OS=Homo sapiens GN=CALML3 PE=1 SV=2	39.3322	32.8859	4	16.88	4.42	22.435	89.9	93.5	97	2097.7	2.455	0.0565835	0.0524159	4.48768
P31947	14-3-3 protein sigma OS=Homo sapiens GN=SFN PE=1 SV=1	118.129	56.8548	10	27.757	4.74	19.312	514.8	553.8	480.8	10695	12.689	0.105678	-0.204233	4.27143
P00742	Coagulation factor X OS=Homo sapiens GN=F10 PE=1 SV=2	2585.95	52.2541	29	54.697	5.94	17.899	11545.7	9684.1	18125	173339	26262.6	-0.253257	0.90458	4.16181
P14625	Endoplasmin OS=Homo sapiens GN=HSP90B1 PE=1 SV=1	533.422	50.8095	41	92.411	4.84	17.775	3825	2374.8	2300.1	42211.3	27.072	-0.687335	-0.0454314	4.15178
P02765	Alpha-2-HS-glycoprotein OS=Homo sapiens GN=AHSG PE=1 SV=1	5065.08	65.3951	24	39.3	5.72	15.537	15660.1	13454.3	31268.1	209036	1.4678e+06	-0.21927	1.21661	3.95764
P05060	Secretogranin-1 OS=Homo sapiens GN=CHGB PE=1 SV=2	29.4275	14.3279	7	78.229	5.07	15.307	203.1	106.5	93.8	1630.2	0.632	-0.932361	-0.182786	3.93612
P22891	Vitamin K-dependent protein Z OS=Homo sapiens GN=PROZ PE=1 SV=2	678.56	50.5	18	44.715	5.97	15.113	3973.1	2835.4	6145.5	42852.3	342.332	-0.486004	1.1157	3.91772
P04070	Vitamin K-dependent protein C OS=Homo sapiens GN=PROC PE=1 SV=1	857.593	45.987	21	52.037	6.28	14.616	3674.6	3034.8	5277.5	44356	288.427	-0.275786	0.798258	3.86948
P36952	Serpin B5 OS=Homo sapiens GN=SERPINB5 PE=1 SV=2	22.5131	20.2667	5	42.073	6.05	14.229	121.3	149.6	153.3	2128.7	0.711	0.302173	0.0356239	3.83076
P35321	Cornifin-A OS=Homo sapiens GN=SPRR1A PE=1 SV=2	10.2423	28.0899	2	9.871	8.48	13.787	130.7	99	93.6	1364.9	0.778	-0.401635	-0.0800879	3.78524
Q8WWY7	WAP four-disulfide core domain protein 12 OS=Homo sapiens GN=WFDC12 PE=2 SV=1	2.63998	9.00901	1	12.042	5.5	13.602	27.5	20.7	23	281.6	0.292	-0.409278	0.153157	3.76575
P48594	Serpin B4 OS=Homo sapiens GN=SERPINB4 PE=1 SV=2	25.3029	24.6154	5	44.825	6.21	13.194	119.9	127.2	106.3	1678.3	2.03	0.0854247	-0.258425	3.72181
Q5JRA6	Melanoma inhibitory activity protein 3 OS=Homo sapiens GN=MIA3 PE=1 SV=1	56.7596	5.61091	8	213.57	4.84	12.029	560.7	320.7	458.2	3857.7	0.201	-0.805913	0.515006	3.58844
P29508	Serpin B3 OS=Homo sapiens GN=SERPINB3 PE=1 SV=2	25.8195	28.9744	5	44.537	6.81	11.71	193.4	178.8	165.5	2093.7	1.683	-0.114035	-0.110916	3.54967
P00740	Coagulation factor IX OS=Homo sapiens GN=F9 PE=1 SV=2	886.231	49.6746	20	51.745	5.47	10.843	6141.7	5985.4	7007.5	64897.8	122.285	-0.0365259	0.227741	3.43869
Q14515	SPARC-like protein 1 OS=Homo sapiens GN=SPARCL1 PE=1 SV=2	54.5116	28.1627	11	75.161	4.81	10.052	212.8	205.8	198.2	2068.7	1.387	-0.0484122	-0.0543923	3.32941
Q06481	Amyloid-like protein 2 OS=Homo sapiens GN=APLP2 PE=1 SV=2	88.8537	17.1691	10	86.9	4.79	9.634	433.8	373.8	390.9	3601.3	1.754	-0.21424	0.0648829	3.26813
P31151	Protein S100-A7 OS=Homo sapiens GN=S100A7 PE=1 SV=4	33.7845	34.6535	4	11.464	6.77	9.555	437.3	366.9	367.9	3505.8	9	-0.253257	0.00432161	3.25626
P29373	Cellular retinoic acid-binding protein 2 OS=Homo sapiens GN=CRABP2 PE=1 SV=2	5.2942	11.5942	1	15.683	5.4	9.502	19.7	19.7	16.3	187.2	0.425	-0.00288828	-0.270556	3.24823
Q9NZT1	Calmodulin-like protein 5 OS=Homo sapiens GN=CALML5 PE=1 SV=2	80.08	65.7534	8	15.883	4.44	9.434	572.4	546.8	414	5158.6	62.096	-0.0664274	-0.401635	3.23787
P26583	High mobility group protein B2 OS=Homo sapiens GN=HMGB2 PE=1 SV=2	14.6864	15.7895	3	24.019	7.81	9.186	181.7	110.1	154	1011.4	0.848	-0.72261	0.484396	3.19944
P07900	Heat shock protein HSP 90-alpha OS=Homo sapiens GN=HSP90AA1 PE=1 SV=5	275.12	35.1093	13	84.607	5.02	9.178	3597	2317	2742.9	21265.8	9.965	-0.634867	0.243669	3.19818
P10645	Chromogranin-A OS=Homo sapiens GN=CHGA PE=1 SV=7	10.152	9.40919	3	50.658	4.6	9.167	62.8	67.6	82.3	619.7	0.334	0.105678	0.284514	3.19645
P27797	Calreticulin OS=Homo sapiens GN=CALR PE=1 SV=1	128.289	53.4772	14	48.112	4.44	8.963	1064.4	1168.9	1277.6	10476.4	14.086	0.134878	0.128293	3.16398
B3EWG4	Putative protein FAM25BP OS=Homo sapiens GN=FAM25BP PE=5 SV=1	5.69188	25.8427	2	9.314	6.15	8.761	4.4	4.9	4.4	42.9	0.778	0.151859	-0.148801	3.1311
P13667	Protein disulfide-isomerase A4 OS=Homo sapiens GN=PDIA4 PE=1 SV=2	128.473	43.7209	23	72.887	5.07	8.657	1195.4	1050.9	974.1	9098.1	6.499	-0.186065	-0.109359	3.11387
P09601	Heme oxygenase 1 OS=Homo sapiens GN=HMOX1 PE=1 SV=1	3.18331	3.81944	1	32.798	8.25	8.51	24.3	21.2	18.4	180.4	0.122	-0.194295	-0.204233	3.08916
Q9UK55	Protein Z-dependent protease inhibitor OS=Homo sapiens GN=SERPINA10 PE=1 SV=1	421.777	51.5766	22	50.674	8.27	8.403	4608.2	3602.2	5053.3	30269.1	60.359	-0.354759	0.488515	3.0709
P15924	Desmoplakin OS=Homo sapiens GN=DSP PE=1 SV=3	435.621	38.1749	102	331.569	6.81	8.274	5125.7	3880.9	3662.5	32109.3	2.191	-0.401635	-0.0831412	3.04858
P11362	Fibroblast growth factor receptor 1 OS=Homo sapiens GN=FGFR1 PE=1 SV=3	50.4563	7.78589	5	91.809	6.21	8.044	614	471.6	557.2	3793.5	0.668	-0.380822	0.24123	3.00791
P05067	Amyloid beta A4 protein OS=Homo sapiens GN=APP PE=1 SV=3	194.029	32.8571	19	86.888	4.82	7.899	1640.1	1327.7	4495.8	10487.6	5.19	-0.304006	1.75958	2.98167
Q14393	Growth arrest-specific protein 6 OS=Homo sapiens GN=GAS6 PE=1 SV=2	108.788	25.104	16	79.625	6.21	7.888	862.2	857.1	1064.3	6760.7	2.631	-0.00868224	0.312665	2.97966
P10646	Tissue factor pathway inhibitor OS=Homo sapiens GN=TFPI PE=1 SV=1	112.365	31.5789	9	34.992	8.25	7.832	1282.2	1123.5	3837.1	8799.5	10.103	-0.190997	1.77189	2.96938
Q15149	Plectin OS=Homo sapiens GN=PLEC PE=1 SV=3	46.697	4.20581	15	531.466	5.96	7.818	384.9	389.3	426.7	3043.7	0.103	0.015783	0.132248	2.9668
P62857	40S ribosomal protein S28 OS=Homo sapiens GN=RPS28 PE=1 SV=1	2.44334	17.3913	1	7.836	10.7	7.793	3.8	7.4	6	57.7	0.585	0.962734	-0.312939	2.96218
P14923	Junction plakoglobin OS=Homo sapiens GN=JUP PE=1 SV=3	99.2479	32.2148	16	81.693	6.14	7.747	702.7	589.9	536	4569.9	2.02	-0.251539	-0.137648	2.95364
P08833	Insulin-like growth factor-binding protein 1 OS=Homo sapiens GN=IGFBP1 PE=1 SV=1	54.4298	38.2239	8	27.885	5.19	7.652	717.9	549.8	591.9	4207.2	3.642	-0.384584	0.105678	2.93584
Q13835	Plakophilin-1 OS=Homo sapiens GN=PKP1 PE=1 SV=2	49.294	18.7416	10	82.808	9.13	7.644	352.1	318.8	296.3	2437	0.621	-0.142417	-0.104697	2.93433
P47929	Galectin-7 OS=Homo sapiens GN=LGALS7 PE=1 SV=2	103.602	80.1471	8	15.066	7.62	7.541	549.2	535.5	418.8	4038.2	22.101	-0.0365259	-0.354759	2.91476
P02545	Prelamin-A/C OS=Homo sapiens GN=LMNA PE=1 SV=1	76.1683	25	16	74.095	7.02	7.468	598	583.5	521.2	4357.4	1.384	-0.0350469	-0.163268	2.90072
P02775	Platelet basic protein OS=Homo sapiens GN=PPBP PE=1 SV=3	329.107	38.2812	6	13.885	8.79	7.458	2352.3	2088.4	6604.1	15575.4	73.989	-0.171368	1.66084	2.89879
Q99733	Nucleosome assembly protein 1-like 4 OS=Homo sapiens GN=NAP1L4 PE=1 SV=1	10.2839	7.73333	1	42.797	4.69	7.269	8.5	7.8	10.5	56.7	0.468	-0.128156	0.426533	2.86176
P10720	Platelet factor 4 variant OS=Homo sapiens GN=PF4V1 PE=1 SV=1	886.64	59.6154	3	11.545	9.1	7.227	1613.6	1705.9	25972.5	12329.3	5622.41	0.0799754	3.92837	2.8534
Q9Y2K3	Myosin-15 OS=Homo sapiens GN=MYH15 PE=1 SV=5	8.18337	1.38746	2	224.479	5.85	7.177	174.5	120.8	194.7	866.9	0.048	-0.531156	0.688852	2.84338
P05388	60S acidic ribosomal protein P0 OS=Homo sapiens GN=RPLP0 PE=1 SV=1	17.9281	15.7729	4	34.252	5.97	7.039	137.6	114.5	249.1	805.9	0.995	-0.265345	1.12102	2.81537
P62269	40S ribosomal protein S18 OS=Homo sapiens GN=RPS18 PE=1 SV=3	3.59285	7.89474	2	17.708	10.99	6.56	5.7	9.2	11.4	60.4	0.389	0.689746	0.31034	2.7137
Q01469	Fatty acid-binding protein, epidermal OS=Homo sapiens GN=FABP5 PE=1 SV=3	53.162	58.5185	8	15.155	7.01	6.444	564.9	617.3	605.8	3978.1	13.678	0.128293	-0.027675	2.68796
P24593	Insulin-like growth factor-binding protein 5 OS=Homo sapiens GN=IGFBP5 PE=1 SV=1	2.47729	2.57353	1	30.55	8.21	6.246	40.5	29.9	22.8	186.8	0.129	-0.438307	-0.390245	2.64293
P05387	60S acidic ribosomal protein P2 OS=Homo sapiens GN=RPLP2 PE=1 SV=1	19.1661	53.913	3	11.658	4.54	6.154	121.7	118.4	293.7	728.7	9	-0.0394883	1.31034	2.62152
P25398	40S ribosomal protein S12 OS=Homo sapiens GN=RPS12 PE=1 SV=3	2.91292	6.06061	1	14.505	7.21	6.129	39.3	42.5	68.6	260.5	0.259	0.1137	0.691534	2.61565
P46782	40S ribosomal protein S5 OS=Homo sapiens GN=RPS5 PE=1 SV=4	2.95139	7.35294	1	22.862	9.72	6.097	3.6	4.5	9.2	27.4	0.166	0.319618	1.03914	2.6081
P08238	Heat shock protein HSP 90-beta OS=Homo sapiens GN=HSP90AB1 PE=1 SV=4	208.168	27.2099	6	83.212	5.03	5.866	197.8	206.6	245.9	1211.8	4.147	0.0635029	0.250962	2.55238
P22532	Small proline-rich protein 2D OS=Homo sapiens GN=SPRR2D PE=2 SV=2	18.6753	61.1111	4	7.9	8.37	5.851	164.9	165.9	132.1	970.6	5.813	0.00863031	-0.327348	2.54868
P05120	Plasminogen activator inhibitor 2 OS=Homo sapiens GN=SERPINB2 PE=1 SV=2	4.0711	5.78313	2	46.566	5.63	5.793	20.5	15.1	18.7	87.5	0.186	-0.438307	0.308011	2.53431
P62701	40S ribosomal protein S4, X isoform OS=Homo sapiens GN=RPS4X PE=1 SV=2	4.10177	7.22433	2	29.579	10.15	5.766	51.3	52.9	66.3	305	0.222	0.0440443	0.325386	2.52757
P39687	Acidic leucine-rich nuclear phosphoprotein 32 family member A OS=Homo sapiens GN=ANP32A PE=1 SV=1	11.6417	16.8675	4	28.568	4.09	5.688	270.1	168.2	180.4	956.8	1.154	-0.682696	0.10165	2.50792
P04792	Heat shock protein beta-1 OS=Homo sapiens GN=HSPB1 PE=1 SV=2	27.8134	43.9024	5	22.768	6.4	5.567	382	369.1	397.4	2054.9	2.728	-0.0499049	0.107018	2.4769
Q13131	5'-AMP-activated protein kinase catalytic subunit alpha-1 OS=Homo sapiens GN=PRKAA1 PE=1 SV=4	6.74922	1.78891	1	63.969	8.12	5.525	7.9	8.1	8.6	44.8	0.194	0.0328061	0.0922074	2.46597
P00734	Prothrombin OS=Homo sapiens GN=F2 PE=1 SV=2	6197.5	63.8264	41	69.992	5.9	5.45	33678.7	32951.6	41593.2	179584	10576.7	-0.0320936	0.335712	2.44626
Q15185	Prostaglandin E synthase 3 OS=Homo sapiens GN=PTGES3 PE=1 SV=1	16.7215	16.25	2	18.685	4.54	5.447	177.4	125.5	132.6	683.6	1.31	-0.500218	0.0786098	2.44546
O94769	Extracellular matrix protein 2 OS=Homo sapiens GN=ECM2 PE=2 SV=1	57.468	26.1803	12	79.739	5.41	5.353	639	677.4	590.9	3626.3	1.721	0.0840643	-0.1976	2.42035
P08709	Coagulation factor VII OS=Homo sapiens GN=F7 PE=1 SV=1	358.634	35.1931	13	51.56	7.23	5.344	2473.5	2233	2529.9	11933.6	24.929	-0.147202	0.180148	2.41792
Q02487	Desmocollin-2 OS=Homo sapiens GN=DSC2 PE=1 SV=1	2.40948	5.4384	3	99.899	5.34	5.257	31.8	25.6	38	134.6	0.139	-0.312939	0.570463	2.39424
Q02413	Desmoglein-1 OS=Homo sapiens GN=DSG1 PE=1 SV=2	102.084	19.8284	16	113.676	5.03	5.151	1189.6	787.8	901.7	4057.9	2.318	-0.595097	0.195348	2.36485
P09429	High mobility group protein B1 OS=Homo sapiens GN=HMGB1 PE=1 SV=3	8.69037	20.9302	3	24.878	5.74	5.134	98.9	66.6	121.7	341.9	1.031	-0.571322	0.869477	2.36008
Q92841	Probable ATP-dependent RNA helicase DDX17 OS=Homo sapiens GN=DDX17 PE=1 SV=2	2.53006	1.09739	1	80.222	8.27	5.13	23.9	25	28.4	128.2	0.054	0.0676387	0.181421	2.35896
P14314	Glucosidase 2 subunit beta OS=Homo sapiens GN=PRKCSH PE=1 SV=2	20.9533	17.6136	6	59.388	4.41	5.129	235.1	231.5	252.5	1187.4	0.978	-0.0218044	0.125651	2.35868
P13928	Annexin A8 OS=Homo sapiens GN=ANXA8 PE=1 SV=3	4.03242	4.28135	2	36.858	5.78	5.095	63.1	84.8	61.4	432.1	0.166	0.426533	-0.463947	2.34908
Q9BXN1	Asporin OS=Homo sapiens GN=ASPN PE=1 SV=2	68.79	35.5263	13	43.389	7.08	5.093	967.3	710.3	2085.3	3617.5	4.995	-0.446148	1.55385	2.34852
P31431	Syndecan-4 OS=Homo sapiens GN=SDC4 PE=1 SV=2	42.8624	25.2525	5	21.628	4.5	5.057	230.7	321.2	976.9	1624.3	7.111	0.478195	1.60455	2.33828
Q13185	Chromobox protein homolog 3 OS=Homo sapiens GN=CBX3 PE=1 SV=4	1.87874	7.10383	1	20.798	5.33	4.908	7.6	7.3	14.9	35.8	0.179	-0.0619024	1.02928	2.29514
P23284	Peptidyl-prolyl cis-trans isomerase B OS=Homo sapiens GN=PPIB PE=1 SV=2	41.1613	44.4444	10	23.728	9.41	4.895	714	730.3	1813.1	3574.9	3.833	0.0328061	1.31208	2.29131
P46777	60S ribosomal protein L5 OS=Homo sapiens GN=RPL5 PE=1 SV=3	7.66616	9.09091	3	34.341	9.72	4.85	83.6	116.7	167.5	566	0.35	0.481299	0.521051	2.27798
P07910	Heterogeneous nuclear ribonucleoproteins C1/C2 OS=Homo sapiens GN=HNRNPC PE=1 SV=4	8.94709	6.20915	2	33.65	5.08	4.836	104.1	73.3	79.1	354.5	0.318	-0.506353	0.109695	2.27381
P13639	Elongation factor 2 OS=Homo sapiens GN=EEF2 PE=1 SV=4	23.9575	8.27506	6	95.277	6.83	4.759	188.7	241.4	276.7	1148.8	0.245	0.355016	0.196607	2.25066
P01344	Insulin-like growth factor II OS=Homo sapiens GN=IGF2 PE=1 SV=1	24.5155	15	3	20.127	9.32	4.755	585.5	496.5	413.7	2361	1.424	-0.237864	-0.263612	2.24945
O75635	Serpin B7 OS=Homo sapiens GN=SERPINB7 PE=1 SV=1	2.02487	5.26316	2	42.877	6.8	4.753	26	25.1	16.1	119.3	0.172	-0.0484122	-0.637109	2.24884
P22735	Protein-glutamine gamma-glutamyltransferase K OS=Homo sapiens GN=TGM1 PE=1 SV=4	3.83348	3.05998	2	89.73	6.04	4.734	45.2	34.5	42.7	163.3	0.084	-0.390245	0.309176	2.24306
Q08554	Desmocollin-1 OS=Homo sapiens GN=DSC1 PE=1 SV=2	61.8847	16.3311	11	99.924	5.43	4.673	810.4	487.2	445.4	2276.7	0.919	-0.734563	-0.129734	2.22435
P62140	Serine/threonine-protein phosphatase PP1-beta catalytic subunit OS=Homo sapiens GN=PPP1CB PE=1 SV=3	11.6001	11.0092	1	37.163	6.19	4.641	33.9	34.7	47.6	161.1	0.369	0.0342157	0.455229	2.21444
Q86TY3	Uncharacterized protein C14orf37 OS=Homo sapiens GN=C14orf37 PE=1 SV=1	2.37317	1.29199	1	84.121	4.34	4.64	20.1	22.4	18.1	103.9	0.083	0.153157	-0.309359	2.21412
P0DME0	Protein SETSIP OS=Homo sapiens GN=SETSIP PE=1 SV=1	9.10714	12.2517	3	34.861	4.31	4.632	56.1	54.7	75.9	253.4	0.701	-0.0380063	0.473008	2.21164
Q9BTT0	Acidic leucine-rich nuclear phosphoprotein 32 family member E OS=Homo sapiens GN=ANP32E PE=1 SV=1	6.81328	11.194	2	30.674	3.85	4.595	24.5	16.6	21.2	76.3	0.585	-0.560643	0.350497	2.20006
P58107	Epiplakin OS=Homo sapiens GN=EPPK1 PE=1 SV=2	72.8685	12.9666	15	555.279	5.6	4.588	192.3	243.1	183.6	1115.4	0.165	0.337996	-0.405451	2.19787
P62913	60S ribosomal protein L11 OS=Homo sapiens GN=RPL11 PE=1 SV=2	5.98431	3.93258	1	20.24	9.6	4.545	40.4	46.7	63	212.3	0.179	0.210389	0.43189	2.18428
P51858	Hepatoma-derived growth factor OS=Homo sapiens GN=HDGF PE=1 SV=1	10.6622	22.0833	4	26.772	4.73	4.516	65.2	66.2	74	299	0.624	0.0229004	0.16092	2.17505
P84090	Enhancer of rudimentary homolog OS=Homo sapiens GN=ERH PE=1 SV=1	1.72192	10.5769	1	12.251	5.92	4.455	18.5	18.5	42.5	82.4	0.334	-0.00288828	1.20101	2.15543
Q9BQ50	Three prime repair exonuclease 2 OS=Homo sapiens GN=TREX2 PE=1 SV=1	2.98	5.01792	1	30.601	6.83	4.438	3.9	4.8	7.3	21.3	0.129	0.297485	0.604071	2.14991
P07237	Protein disulfide-isomerase OS=Homo sapiens GN=P4HB PE=1 SV=3	87.1978	27.9528	16	57.081	4.87	4.368	1361.2	1694.9	2122.8	7404	2.082	0.316146	0.324235	2.12697
P63244	Receptor of activated protein C kinase 1 OS=Homo sapiens GN=RACK1 PE=1 SV=3	2.81648	4.10095	1	35.055	7.69	4.352	14.6	13.3	12.8	57.9	0.11	-0.139236	-0.0499049	2.12168
P05109	Protein S100-A8 OS=Homo sapiens GN=S100A8 PE=1 SV=1	21.1836	41.9355	6	10.828	7.03	4.267	467	573	421.2	2444.9	4.995	0.295135	-0.444184	2.09322
P54652	Heat shock-related 70 kDa protein 2 OS=Homo sapiens GN=HSPA2 PE=1 SV=1	119.128	18.7793	1	69.978	5.74	4.215	11.9	14.6	19.7	61.5	1.848	0.292782	0.434028	2.07553
P18621	60S ribosomal protein L17 OS=Homo sapiens GN=RPL17 PE=1 SV=3	3.25712	7.6087	1	21.383	10.17	4.186	33	40.3	112.5	168.7	0.179	0.290424	1.4813	2.06557
P63167	Dynein light chain 1, cytoplasmic OS=Homo sapiens GN=DYNLL1 PE=1 SV=1	2.07174	24.7191	1	10.359	7.4	4.186	3.1	9.2	20	38.5	2.162	1.5656	1.123	2.06557
Q13217	DnaJ homolog subfamily C member 3 OS=Homo sapiens GN=DNAJC3 PE=1 SV=1	13.1831	16.0714	7	57.544	6.15	4.16	195.4	225	277.9	936.1	0.624	0.204141	0.304511	2.05658
Q14574	Desmocollin-3 OS=Homo sapiens GN=DSC3 PE=1 SV=3	9.80369	6.58482	4	99.906	6.1	4.135	29.8	34.5	31	142.7	0.152	0.212881	-0.153607	2.04789
P43243	Matrin-3 OS=Homo sapiens GN=MATR3 PE=1 SV=2	2.30596	2.00708	1	94.565	6.25	4.098	6.1	4.2	3.7	17.2	0.041	-0.54372	-0.182786	2.03492
P50502	Hsc70-interacting protein OS=Homo sapiens GN=ST13 PE=1 SV=2	78.4761	24.9322	8	41.305	5.27	4.073	1059.9	941.6	1401.4	3835.1	3.642	-0.171368	0.573375	2.02609
Q9UBH0	Interleukin-36 receptor antagonist protein OS=Homo sapiens GN=IL36RN PE=1 SV=1	4.71588	6.45161	1	16.951	5.2	4.059	76.4	48.4	38.8	196.5	0.334	-0.657445	-0.318326	2.02112
P10599	Thioredoxin OS=Homo sapiens GN=TXN PE=1 SV=3	32.9662	31.4286	4	11.73	4.92	4.054	563.8	566.5	704.1	2296.6	4.623	0.0071955	0.313826	2.01935
Q13283	Ras GTPase-activating protein-binding protein 1 OS=Homo sapiens GN=G3BP1 PE=1 SV=1	2.87702	2.36052	1	52.132	5.52	4.048	17.9	16.4	16.4	66.4	0.096	-0.129734	0.00288251	2.01721
Q14134	Tripartite motif-containing protein 29 OS=Homo sapiens GN=TRIM29 PE=1 SV=2	27.2201	11.7347	7	65.793	7.15	4.025	346.6	316.6	413.6	1274.5	0.492	-0.131313	0.385155	2.00899
P14735	Insulin-degrading enzyme OS=Homo sapiens GN=IDE PE=1 SV=4	10.5884	5.49558	5	117.893	6.61	3.967	100.1	98.8	113.2	391.9	0.166	-0.018878	0.196607	1.98805
Q8IW75	Serpin A12 OS=Homo sapiens GN=SERPINA12 PE=1 SV=1	3.10875	2.41546	1	47.145	9.29	3.958	48.5	19	18.2	75.2	0.07	-1.35107	-0.0634092	1.98477
P01040	Cystatin-A OS=Homo sapiens GN=CSTA PE=1 SV=1	9.35724	34.6939	3	11	5.5	3.885	158	90	70.5	349.7	1.154	-0.810966	-0.352916	1.95791
Q9BUN1	Protein MENT OS=Homo sapiens GN=MENT PE=2 SV=1	1.71402	4.39883	1	36.746	8.59	3.827	9.9	15.8	21.4	60.5	0.233	0.673556	0.436162	1.93621
P62906	60S ribosomal protein L10a OS=Homo sapiens GN=RPL10A PE=1 SV=2	2.07108	12.9032	2	24.816	9.94	3.81	9.4	8.5	42	32.4	0.311	-0.148801	2.30568	1.92979
O75369	Filamin-B OS=Homo sapiens GN=FLNB PE=1 SV=2	67.9157	6.03382	9	277.99	5.73	3.72	192.6	230.8	227.1	858.6	0.306	0.260628	-0.0232698	1.8953
Q9Y4E8	Ubiquitin carboxyl-terminal hydrolase 15 OS=Homo sapiens GN=USP15 PE=1 SV=3	9.98366	5.19878	5	112.348	5.22	3.671	14.2	14.8	16.4	54.3	0.201	0.0565835	0.151859	1.87617
Q04637	Eukaryotic translation initiation factor 4 gamma 1 OS=Homo sapiens GN=EIF4G1 PE=1 SV=4	4.44134	1.50094	2	175.382	5.33	3.668	33.9	27.6	35.3	101.2	0.054	-0.296899	0.35727	1.87499
P07225	Vitamin K-dependent protein S OS=Homo sapiens GN=PROS1 PE=1 SV=1	937.19	48.2249	27	75.074	5.67	3.663	19813.7	14954	17507.3	54779.3	275.605	-0.405451	0.227741	1.87303
O43776	Asparagine--tRNA ligase, cytoplasmic OS=Homo sapiens GN=NARS PE=1 SV=1	3.60015	3.46715	1	62.903	6.25	3.649	5.8	9.2	13.6	33.6	0.064	0.664483	0.559737	1.8675
P08493	Matrix Gla protein OS=Homo sapiens GN=MGP PE=1 SV=2	62.6842	11.6505	2	12.345	9.67	3.621	1080.6	1013.6	1587.7	3670.6	38.811	-0.0923402	0.647084	1.85639
O60240	Perilipin-1 OS=Homo sapiens GN=PLIN1 PE=1 SV=2	1.81446	2.68199	1	55.956	6.42	3.598	8.4	9	9.1	32.4	0.068	0.0962619	0.0229004	1.8472
P05386	60S acidic ribosomal protein P1 OS=Homo sapiens GN=RPLP1 PE=1 SV=1	7.81443	14.0351	1	11.507	4.32	3.586	80.9	81.6	131.1	292.6	1.512	0.0129262	0.68437	1.84238
P30530	Tyrosine-protein kinase receptor UFO OS=Homo sapiens GN=AXL PE=1 SV=3	9.3789	2.68456	2	98.273	5.43	3.566	121.2	92	102.1	328	0.108	-0.397828	0.15056	1.83431
P07355	Annexin A2 OS=Homo sapiens GN=ANXA2 PE=1 SV=2	74.1719	37.1681	12	38.58	7.75	3.561	556.2	762.5	834.3	2715.4	3.047	0.455229	0.129613	1.83228
P61254	60S ribosomal protein L26 OS=Homo sapiens GN=RPL26 PE=1 SV=1	2.60104	5.51724	1	17.248	10.55	3.56	40.3	48.2	80.8	171.6	0.233	0.259423	0.745022	1.83188
P62249	40S ribosomal protein S16 OS=Homo sapiens GN=RPS16 PE=1 SV=2	4.95722	5.47945	1	16.435	10.21	3.546	64.8	78.1	85.2	276.9	0.179	0.269033	0.125651	1.82619
P05019	Insulin-like growth factor I OS=Homo sapiens GN=IGF1 PE=1 SV=1	10.235	13.8462	3	21.827	9.72	3.532	375.3	286.3	299.6	1011.1	1.031	-0.390245	0.0662614	1.82049
O60437	Periplakin OS=Homo sapiens GN=PPL PE=1 SV=4	26.0416	7.91572	11	204.623	5.6	3.526	205.4	200.8	211.4	708	0.178	-0.0320936	0.0745054	1.81803
Q13630	GDP-L-fucose synthase OS=Homo sapiens GN=TSTA3 PE=1 SV=1	3.50449	3.42679	1	35.87	6.6	3.513	41.4	36.5	93	128.2	0.11	-0.182786	1.34937	1.8127
O00571	ATP-dependent RNA helicase DDX3X OS=Homo sapiens GN=DDX3X PE=1 SV=3	6.4923	1.51057	1	73.198	7.18	3.508	26.9	26.9	34.8	94.4	0.103	0.00144197	0.372952	1.81065
Q92817	Envoplakin OS=Homo sapiens GN=EVPL PE=1 SV=3	13.3607	2.9513	5	231.463	6.96	3.486	90.4	138.4	146.5	482.5	0.085	0.615416	0.0827026	1.80157
Q5T4S7	E3 ubiquitin-protein ligase UBR4 OS=Homo sapiens GN=UBR4 PE=1 SV=1	5.172	1.42774	4	573.476	6.04	3.366	23.1	29.5	75.2	99.3	0.03	0.350497	1.3505	1.75104
P31944	Caspase-14 OS=Homo sapiens GN=CASP14 PE=1 SV=2	41.9089	30.5785	10	27.662	5.58	3.287	657	370.8	294.3	1218.9	2.981	-0.826233	-0.332789	1.71677
P26373	60S ribosomal protein L13 OS=Homo sapiens GN=RPL13 PE=1 SV=4	3.02288	5.21327	1	24.247	11.65	3.257	15.3	25.2	48.4	82.1	0.145	0.719841	0.941106	1.70354
Q9Y3R4	Sialidase-2 OS=Homo sapiens GN=NEU2 PE=1 SV=2	1.68712	3.15789	1	42.227	6.87	3.253	19.1	16.9	18.3	55	0.11	-0.172994	0.1137	1.70177
Q15435	Protein phosphatase 1 regulatory subunit 7 OS=Homo sapiens GN=PPP1R7 PE=1 SV=1	2.07347	2.5	1	41.539	4.91	3.236	75.1	64.3	79.5	208.1	0.089	-0.224317	0.306846	1.69421
P06748	Nucleophosmin OS=Homo sapiens GN=NPM1 PE=1 SV=2	28.0021	15.6463	3	32.555	4.78	3.224	71.1	61.6	170.8	198.6	0.585	-0.207561	1.47093	1.68885
Q13103	Secreted phosphoprotein 24 OS=Homo sapiens GN=SPP2 PE=1 SV=1	543.076	44.0758	12	24.322	8.32	3.216	5608.3	5359.2	20745.1	17235.2	115.591	-0.0649175	1.95271	1.68527
P30443	HLA class I histocompatibility antigen, A-1 alpha chain OS=Homo sapiens GN=HLA-A PE=1 SV=1	91.6165	38.3562	1	40.82	6.54	3.212	18	20.1	25.8	64.6	3.365	0.155749	0.359521	1.68347
Q9Y251	Heparanase OS=Homo sapiens GN=HPSE PE=1 SV=2	23.8823	10.3131	5	61.11	9.28	3.199	478.1	403.4	525	1290.5	0.682	-0.244685	0.379621	1.67762
P02743	Serum amyloid P-component OS=Homo sapiens GN=APCS PE=1 SV=2	101.48	30.9417	9	25.371	6.54	3.188	2370.1	1869.3	5578.3	5959.7	42.288	-0.341903	1.57725	1.67265
P08294	Extracellular superoxide dismutase [Cu-Zn] OS=Homo sapiens GN=SOD3 PE=1 SV=2	29.7098	20.4167	4	25.835	6.61	3.188	115.6	115.5	117.9	368.3	1.512	-0.00144342	0.0285692	1.67265
Q9Y262	Eukaryotic translation initiation factor 3 subunit L OS=Homo sapiens GN=EIF3L PE=1 SV=1	4.78777	3.19149	2	66.684	6.34	3.187	92.3	85	257.9	270.9	0.122	-0.120294	1.60122	1.6722
Q12797	Aspartyl/asparaginyl beta-hydroxylase OS=Homo sapiens GN=ASPH PE=1 SV=3	4.40331	3.95778	2	85.809	5.01	3.156	32.9	34.4	57.2	108.6	0.122	0.0648829	0.734655	1.6581
Q6UWN5	Ly6/PLAUR domain-containing protein 5 OS=Homo sapiens GN=LYPD5 PE=1 SV=2	2.46434	6.3745	1	26.918	7.24	3.152	4.5	5.7	5.7	18	0.212	0.339137	-0.013043	1.65627
P11021	78 kDa glucose-regulated protein OS=Homo sapiens GN=HSPA5 PE=1 SV=2	90.6169	33.792	15	72.288	5.16	3.143	848.7	866.4	1069	2723.4	2.244	0.0299829	0.303342	1.65214
P62316	Small nuclear ribonucleoprotein Sm D2 OS=Homo sapiens GN=SNRPD2 PE=1 SV=1	1.92375	8.47458	1	13.518	9.91	3.139	17	17.1	32.7	53.7	0.292	0.00432161	0.934328	1.65031
P18669	Phosphoglycerate mutase 1 OS=Homo sapiens GN=PGAM1 PE=1 SV=2	5.93434	23.2283	4	28.786	7.18	3.1	7.3	7.6	8.5	23.6	0.668	0.0551957	0.166073	1.63227
Q86VP6	Cullin-associated NEDD8-dissociated protein 1 OS=Homo sapiens GN=CAND1 PE=1 SV=2	16.1615	4.47154	6	136.289	5.78	3.094	130.6	120.4	134.1	372.6	0.189	-0.117161	0.155749	1.62947
O60506	Heterogeneous nuclear ribonucleoprotein Q OS=Homo sapiens GN=SYNCRIP PE=1 SV=2	8.42495	7.0626	3	69.56	8.59	3.091	3.4	5.5	4.8	17	0.17	0.69332	-0.187707	1.62807
P02776	Platelet factor 4 OS=Homo sapiens GN=PF4 PE=1 SV=2	810.951	39.604	4	10.838	8.62	3.074	9522	8656.3	64860.1	26608.5	3.98107e+06	-0.137648	2.90554	1.62012
P13489	Ribonuclease inhibitor OS=Homo sapiens GN=RNH1 PE=1 SV=2	21.6319	18.2213	6	49.941	4.82	3.07	288.5	293	358.3	899.6	0.585	0.0229004	0.290424	1.61824
P17936	Insulin-like growth factor-binding protein 3 OS=Homo sapiens GN=IGFBP3 PE=1 SV=2	58.2582	33.677	8	31.654	8.69	3.057	792.7	722.2	697.7	2207.9	3.489	-0.134477	-0.0499049	1.61212
P31949	Protein S100-A11 OS=Homo sapiens GN=S100A11 PE=1 SV=2	29.6843	41.9048	4	11.733	7.12	3.051	645.1	967.2	1229.6	2951.2	4.179	0.584	0.345964	1.60928
P19021	Peptidyl-glycine alpha-amidating monooxygenase OS=Homo sapiens GN=PAM PE=1 SV=2	5.62502	4.9332	3	108.263	6.42	3.023	12.9	14.2	12.1	42.9	0.126	0.134878	-0.227692	1.59598
P18124	60S ribosomal protein L7 OS=Homo sapiens GN=RPL7 PE=1 SV=1	9.10625	7.66129	1	29.207	10.65	3.008	48.2	59.3	148.4	178.4	0.292	0.299831	1.32308	1.5888
Q15008	26S proteasome non-ATPase regulatory subunit 6 OS=Homo sapiens GN=PSMD6 PE=1 SV=1	7.96992	8.48329	3	45.502	5.62	2.996	33.1	36.3	49.7	108.8	0.25	0.134878	0.454176	1.58304
P07476	Involucrin OS=Homo sapiens GN=IVL PE=1 SV=2	103.069	36.9231	18	68.437	4.61	2.958	1266.8	657.9	652.8	1946	4.456	-0.946194	-0.011588	1.56462
Q9Y446	Plakophilin-3 OS=Homo sapiens GN=PKP3 PE=1 SV=1	13.0475	6.77541	5	87.029	9.32	2.914	103.5	152	101.9	442.9	0.224	0.554834	-0.575615	1.543
P19971	Thymidine phosphorylase OS=Homo sapiens GN=TYMP PE=1 SV=2	28.5313	20.7469	8	49.924	5.53	2.903	248.4	237.5	258.1	689.5	0.848	-0.0649175	0.120352	1.53754
P49591	Serine--tRNA ligase, cytoplasmic OS=Homo sapiens GN=SARS PE=1 SV=3	1.69009	1.55642	1	58.74	6.43	2.889	21.5	21.3	42.2	61.5	0.058	-0.0101344	0.987685	1.53057
P15169	Carboxypeptidase N catalytic chain OS=Homo sapiens GN=CPN1 PE=1 SV=1	166.92	36.2445	14	52.253	7.34	2.887	2583.6	2269.8	2324.1	6554	7.483	-0.186065	0.0342157	1.52957
Q13442	28 kDa heat- and acid-stable phosphoprotein OS=Homo sapiens GN=PDAP1 PE=1 SV=1	2.56292	7.18232	1	20.618	8.87	2.878	19.8	24.9	27.9	71.7	0.166	0.328836	0.166073	1.52507
P29692	Elongation factor 1-delta OS=Homo sapiens GN=EEF1D PE=1 SV=5	5.03577	8.18505	2	31.103	5.01	2.877	43.8	47	45.4	135.2	0.222	0.10165	-0.0499049	1.52457
Q07065	Cytoskeleton-associated protein 4 OS=Homo sapiens GN=CKAP4 PE=1 SV=2	4.97869	5.98007	3	65.983	5.92	2.874	25.3	34.1	32.7	98	0.202	0.428678	-0.0619024	1.52306
P39023	60S ribosomal protein L3 OS=Homo sapiens GN=RPL3 PE=1 SV=2	1.80418	2.97767	1	46.08	10.18	2.851	33.8	33.1	100.7	94.4	0.08	-0.0291463	1.60502	1.51147
P55209	Nucleosome assembly protein 1-like 1 OS=Homo sapiens GN=NAP1L1 PE=1 SV=1	28.0448	11.7647	2	45.346	4.46	2.839	224.7	203.6	301.6	578.1	1.637	-0.142417	0.566572	1.50538
Q9ULZ3	Apoptosis-associated speck-like protein containing a CARD OS=Homo sapiens GN=PYCARD PE=1 SV=2	4.21145	12.3077	2	21.613	6.34	2.765	14.7	14.9	11.7	41.2	0.425	0.015783	-0.347399	1.46728
Q5T1M5	FK506-binding protein 15 OS=Homo sapiens GN=FKBP15 PE=1 SV=2	4.41027	2.95324	3	133.547	5.2	2.752	48.6	41.2	58.7	113.4	0.102	-0.239566	0.509949	1.46048
A8MWX3	Putative WAS protein family homolog 4 OS=Homo sapiens GN=WASH4P PE=5 SV=1	3.84496	2.51572	1	51.563	6.67	2.746	23.2	27.7	42.1	76.1	0.089	0.253384	0.60502	1.45733
P15907	Beta-galactoside alpha-2,6-sialyltransferase 1 OS=Homo sapiens GN=ST6GAL1 PE=1 SV=1	8.93755	7.14286	3	46.575	9.01	2.74	339	310.6	649.1	851	0.318	-0.12658	1.0635	1.45418
Q9Y383	Putative RNA-binding protein Luc7-like 2 OS=Homo sapiens GN=LUC7L2 PE=1 SV=2	16.3698	14.5408	5	46.486	10.01	2.737	103.7	112.7	323.1	308.4	0.738	0.120352	1.51904	1.4526
Q9HCM2	Plexin-A4 OS=Homo sapiens GN=PLXNA4 PE=1 SV=4	1.75068	1.58395	2	212.318	6.86	2.714	18.3	13.2	19.4	35.8	0.037	-0.467932	0.556797	1.44042
Q96G03	Phosphoglucomutase-2 OS=Homo sapiens GN=PGM2 PE=1 SV=4	4.46035	4.24837	2	68.24	6.73	2.69	40	35.4	47.7	95.2	0.103	-0.176251	0.42975	1.42761
P49189	4-trimethylaminobutyraldehyde dehydrogenase OS=Homo sapiens GN=ALDH9A1 PE=1 SV=3	1.89684	2.02429	1	53.767	5.87	2.688	33.2	29.3	46.5	78.8	0.072	-0.179515	0.668119	1.42653
Q14204	Cytoplasmic dynein 1 heavy chain 1 OS=Homo sapiens GN=DYNC1H1 PE=1 SV=5	4.07811	1.24839	4	532.072	6.4	2.667	54.5	53.9	54.9	143.7	0.028	-0.0174171	0.0257376	1.41522
P06702	Protein S100-A9 OS=Homo sapiens GN=S100A9 PE=1 SV=1	34.567	67.5439	7	13.234	6.13	2.665	499.1	736.2	812.8	1962.3	22.714	0.560715	0.14274	1.41414
O14950	Myosin regulatory light chain 12B OS=Homo sapiens GN=MYL12B PE=1 SV=2	18.6917	29.0698	4	19.767	4.84	2.651	429.6	256.9	442.7	681.1	1.31	-0.741783	0.784923	1.40654
P04004	Vitronectin OS=Homo sapiens GN=VTN PE=1 SV=1	936.387	40.1674	19	54.271	5.8	2.624	12896.8	12169.7	22411.9	31927.6	99	-0.0831412	0.881273	1.39177
P60174	Triosephosphate isomerase OS=Homo sapiens GN=TPI1 PE=1 SV=3	29.5376	24.1259	5	30.772	5.92	2.619	354	343.7	570.3	900.2	1.336	-0.0424568	0.730314	1.38902
P62829	60S ribosomal protein L23 OS=Homo sapiens GN=RPL23 PE=1 SV=1	1.89267	7.14286	1	14.856	10.51	2.608	20.2	24.3	32.9	63.4	0.259	0.264236	0.436162	1.38294
P22792	Carboxypeptidase N subunit 2 OS=Homo sapiens GN=CPN2 PE=1 SV=3	156.25	22.0183	10	60.518	5.99	2.592	3740.5	3265.8	3265.2	8465.4	5.918	-0.195946	0	1.37407
Q7L1Q6	Basic leucine zipper and W2 domain-containing protein 1 OS=Homo sapiens GN=BZW1 PE=1 SV=1	2.03263	2.6253	1	48.013	5.92	2.588	24.5	22.2	21.3	57.5	0.075	-0.140826	-0.0619024	1.37184
Q09666	Neuroblast differentiation-associated protein AHNAK OS=Homo sapiens GN=AHNAK PE=1 SV=2	115.863	17.0968	35	628.699	6.15	2.576	1094.1	1409	1848.5	3630.3	0.258	0.365133	0.391768	1.36513
P13797	Plastin-3 OS=Homo sapiens GN=PLS3 PE=1 SV=4	5.00972	6.50794	1	70.766	5.6	2.569	20.2	18.8	28.7	48.3	0.222	-0.100051	0.608809	1.36121
P60903	Protein S100-A10 OS=Homo sapiens GN=S100A10 PE=1 SV=2	2.07913	17.5258	1	11.196	7.37	2.561	25	39.7	60.2	101.7	0.778	0.666302	0.601221	1.35671
P06576	ATP synthase subunit beta, mitochondrial OS=Homo sapiens GN=ATP5B PE=1 SV=3	2.68515	2.26843	1	56.525	5.4	2.553	21.6	22.8	61.2	58.2	0.068	0.0745054	1.42546	1.35219
Q8N841	Tubulin polyglutamylase TTLL6 OS=Homo sapiens GN=TTLL6 PE=1 SV=2	2.49164	0.948992	1	96.34	8.82	2.553	25.9	25.2	165.6	64.3	0.039	-0.0380063	2.71655	1.35219
P04080	Cystatin-B OS=Homo sapiens GN=CSTB PE=1 SV=2	3.52927	12.2449	1	11.133	7.56	2.548	13.5	9.5	13.2	24.2	0.334	-0.512514	0.468844	1.34937
P60660	Myosin light polypeptide 6 OS=Homo sapiens GN=MYL6 PE=1 SV=2	74.3663	55.6291	8	16.919	4.65	2.463	1404.2	936.7	1736.8	2307.4	13.251	-0.584241	0.890641	1.30042
Q02878	60S ribosomal protein L6 OS=Homo sapiens GN=RPL6 PE=1 SV=3	9.05249	11.1111	4	32.708	10.58	2.461	117.6	155.8	415.7	383.4	0.468	0.405992	1.41576	1.29924
Q96AQ6	Pre-B-cell leukemia transcription factor-interacting protein 1 OS=Homo sapiens GN=PBXIP1 PE=1 SV=1	2.68076	2.05198	1	80.594	5.33	2.433	19.9	33.7	40.1	82	0.049	0.759582	0.249749	1.28274
Q7L5N1	COP9 signalosome complex subunit 6 OS=Homo sapiens GN=COPS6 PE=1 SV=1	3.19105	4.58716	1	36.14	5.73	2.396	11.4	11	12.3	26.4	0.129	-0.0558912	0.164786	1.26063
Q8NE71	ATP-binding cassette sub-family F member 1 OS=Homo sapiens GN=ABCF1 PE=1 SV=2	2.34596	1.30178	1	95.866	6.8	2.388	9.9	12.3	14.3	29.4	0.043	0.31034	0.215368	1.2558
P00338	L-lactate dehydrogenase A chain OS=Homo sapiens GN=LDHA PE=1 SV=2	28.5254	21.3855	5	36.665	8.27	2.385	479.5	511.9	710.9	1220.8	0.978	0.0949116	0.474047	1.25399
P17980	26S protease regulatory subunit 6A OS=Homo sapiens GN=PSMC3 PE=1 SV=3	2.16299	8.20046	2	49.172	5.24	2.384	15.5	20.4	25.1	48.6	0.15	0.393965	0.297485	1.25338
Q06830	Peroxiredoxin-1 OS=Homo sapiens GN=PRDX1 PE=1 SV=1	17.2467	27.6382	5	22.096	8.13	2.372	526.1	439.5	598.9	1042.6	1.054	-0.260152	0.446786	1.2461
P05089	Arginase-1 OS=Homo sapiens GN=ARG1 PE=1 SV=2	10.2541	13.0435	3	34.713	7.21	2.369	86.4	53.9	33.1	127.7	0.369	-0.680382	-0.703689	1.24428
P12956	X-ray repair cross-complementing protein 6 OS=Homo sapiens GN=XRCC6 PE=1 SV=2	2.49528	1.47783	1	69.799	6.64	2.346	25.4	41.6	41.2	97.6	0.053	0.711054	-0.0144996	1.2302
Q9C0C9	(E3-independent) E2 ubiquitin-conjugating enzyme OS=Homo sapiens GN=UBE2O PE=1 SV=3	70.9858	22.8328	20	141.205	5.12	2.29	455	477.6	1635.3	1093.5	0.905	0.0703893	1.77568	1.19535
P17931	Galectin-3 OS=Homo sapiens GN=LGALS3 PE=1 SV=5	8.60543	14	3	26.136	8.56	2.283	56.3	91.1	92.9	208	0.874	0.694212	0.0285692	1.19093
P20042	Eukaryotic translation initiation factor 2 subunit 2 OS=Homo sapiens GN=EIF2S2 PE=1 SV=2	3.58554	3.3033	1	38.364	5.8	2.271	76.4	66.8	103.1	151.7	0.11	-0.194295	0.625738	1.18333
O00567	Nucleolar protein 56 OS=Homo sapiens GN=NOP56 PE=1 SV=4	3.37209	2.18855	1	66.009	9.19	2.268	8.6	13	14.9	29.5	0.059	0.595504	0.196607	1.18142
Q6PL24	Protein TMED8 OS=Homo sapiens GN=TMED8 PE=1 SV=1	3.36699	2.46154	1	35.718	4.74	2.256	39	30.9	46.9	69.7	0.179	-0.336428	0.60027	1.17377
P10124	Serglycin OS=Homo sapiens GN=SRGN PE=1 SV=3	52.6797	41.7722	8	17.641	4.96	2.253	636.9	518.8	3307.3	1168.8	267.27	-0.295128	2.67243	1.17185
P35579	Myosin-9 OS=Homo sapiens GN=MYH9 PE=1 SV=4	800.108	46.0714	88	226.392	5.6	2.248	16242.6	10102.6	17110.5	22710.1	11.232	-0.685014	0.760434	1.16864
Q16629	Serine/arginine-rich splicing factor 7 OS=Homo sapiens GN=SRSF7 PE=1 SV=1	5.687	8.82353	1	27.35	11.82	2.241	15.2	24.1	120.2	54	0.105	0.664483	2.31846	1.16414
P39019	40S ribosomal protein S19 OS=Homo sapiens GN=RPS19 PE=1 SV=2	2.19257	6.2069	1	16.051	10.32	2.237	52.5	76.1	63.3	170.2	0.179	0.534062	-0.265345	1.16157
P20700	Lamin-B1 OS=Homo sapiens GN=LMNB1 PE=1 SV=2	5.2548	2.90102	2	66.368	5.16	2.219	14.9	28.9	17.7	64.1	0.103	0.9568	-0.708396	1.14991
Q9NZD2	Glycolipid transfer protein OS=Homo sapiens GN=GLTP PE=1 SV=3	2.38244	4.30622	1	23.834	7.39	2.213	65.5	83.6	67	185	0.155	0.351628	-0.320126	1.146
Q9UNW1	Multiple inositol polyphosphate phosphatase 1 OS=Homo sapiens GN=MINPP1 PE=1 SV=1	2.36492	5.95483	2	55.016	7.81	2.21	18	16.7	17.1	36.9	0.155	-0.112475	0.0299829	1.14405
P41091	Eukaryotic translation initiation factor 2 subunit 3 OS=Homo sapiens GN=EIF2S3 PE=1 SV=3	7.82592	9.74576	3	51.077	8.4	2.207	12	15.5	13.5	34.2	0.212	0.367371	-0.204233	1.14209
P63241	Eukaryotic translation initiation factor 5A-1 OS=Homo sapiens GN=EIF5A PE=1 SV=2	2.8276	11.039	2	16.821	5.24	2.207	130.3	137.1	224.7	302.5	0.52	0.0731347	0.712816	1.14209
Q4G0F5	Vacuolar protein sorting-associated protein 26B OS=Homo sapiens GN=VPS26B PE=1 SV=2	2.34176	3.27381	1	39.13	7.36	2.205	41.6	50.7	66.7	111.8	0.096	0.286881	0.395063	1.14078
P05062	Fructose-bisphosphate aldolase B OS=Homo sapiens GN=ALDOB PE=1 SV=2	24.962	19.2308	5	39.448	7.87	2.199	201.1	267.9	247.7	589.2	1.081	0.413594	-0.112475	1.13685
Q9Y3U8	60S ribosomal protein L36 OS=Homo sapiens GN=RPL36 PE=1 SV=3	5.50502	9.52381	1	12.246	11.59	2.188	75.1	58.8	188.6	128.7	0.468	-0.352916	1.68122	1.12961
P84098	60S ribosomal protein L19 OS=Homo sapiens GN=RPL19 PE=1 SV=1	3.38945	4.59184	1	23.451	11.47	2.168	44.7	52.3	153.4	113.4	0.166	0.226509	1.55238	1.11636
O15371	Eukaryotic translation initiation factor 3 subunit D OS=Homo sapiens GN=EIF3D PE=1 SV=1	2.65593	4.74453	2	63.932	6.05	2.162	39.3	43.4	83.8	93.8	0.141	0.144046	0.950095	1.11237
O95218	Zinc finger Ran-binding domain-containing protein 2 OS=Homo sapiens GN=ZRANB2 PE=1 SV=2	2.62917	7.57576	2	37.382	10.01	2.158	17.6	36.6	122.4	79	0.212	1.05797	1.74157	1.10969
P62753	40S ribosomal protein S6 OS=Homo sapiens GN=RPS6 PE=1 SV=1	17.1013	17.6707	5	28.663	10.84	2.138	211.4	274.7	604.3	587.2	0.65	0.377401	1.1375	1.09626
Q08188	Protein-glutamine gamma-glutamyltransferase E OS=Homo sapiens GN=TGM3 PE=1 SV=4	8.39536	9.66811	4	76.584	5.86	2.134	33.5	50	24.6	106.7	0.212	0.57628	-1.02621	1.09356
P49767	Vascular endothelial growth factor C OS=Homo sapiens GN=VEGFC PE=1 SV=1	2.35556	1.67064	1	46.852	7.52	2.13	63.9	24.7	24.7	52.6	0.077	-1.36959	-0.00288828	1.09085
Q9P0J7	E3 ubiquitin-protein ligase KCMF1 OS=Homo sapiens GN=KCMF1 PE=1 SV=2	2.55589	2.3622	1	41.919	5.66	2.123	74	37	80.6	78.5	0.122	-1	1.12234	1.0861
P22692	Insulin-like growth factor-binding protein 4 OS=Homo sapiens GN=IGFBP4 PE=1 SV=2	15.4834	17.8295	3	27.915	7.15	2.117	64.5	65.3	60.2	138.2	0.501	0.0186342	-0.117161	1.08202
P62995	Transformer-2 protein homolog beta OS=Homo sapiens GN=TRA2B PE=1 SV=1	9.38447	6.94444	2	33.646	11.25	2.111	73.5	104.7	452.2	221	0.413	0.510962	2.1107	1.07793
Q13200	26S proteasome non-ATPase regulatory subunit 2 OS=Homo sapiens GN=PSMD2 PE=1 SV=3	1.88692	1.32159	1	100.136	5.2	2.105	17.6	18.6	24.7	39.2	0.038	0.0758749	0.407081	1.07382
O43491	Band 4.1-like protein 2 OS=Homo sapiens GN=EPB41L2 PE=1 SV=1	19.3956	8.25871	7	112.519	5.44	2.076	59.4	74.1	204.1	153.8	0.287	0.319618	1.46153	1.05381
P04085	Platelet-derived growth factor subunit A OS=Homo sapiens GN=PDGFA PE=1 SV=1	5.78391	5.21327	1	24.028	9.39	2.048	84.5	86.2	97.1	176.5	0.334	0.0285692	0.171207	1.03422
E9PAV3	Nascent polypeptide-associated complex subunit alpha, muscle-specific form OS=Homo sapiens GN=NACA PE=1 SV=1	10.8724	1.39557	2	205.295	9.58	2.046	35	43.7	40.2	89.4	0.038	0.321928	-0.121863	1.03281
P36578	60S ribosomal protein L4 OS=Homo sapiens GN=RPL4 PE=1 SV=5	10.8864	6.55738	3	47.667	11.06	2.035	38.7	50.8	130.5	103.4	0.292	0.393965	1.36121	1.02503
Q92614	Unconventional myosin-XVIIIa OS=Homo sapiens GN=MYO18A PE=1 SV=3	16.2044	5.06329	8	232.971	6.3	2	88.5	107.5	227.1	215	0.124	0.280956	1.07861	1
P30626	Sorcin OS=Homo sapiens GN=SRI PE=1 SV=1	15.0183	28.7879	4	21.662	5.59	0.499	355	366.7	522.1	182.9	1.61	0.0468403	0.509949	-1.00289
P01137	Transforming growth factor beta-1 OS=Homo sapiens GN=TGFB1 PE=1 SV=2	37.2164	28.4615	9	44.313	8.53	0.498	662.3	780.4	882.4	388.5	1.471	0.23634	0.177599	-1.00578
P21589	5'-nucleotidase OS=Homo sapiens GN=NT5E PE=1 SV=1	7.95581	11.324	4	63.327	7.03	0.498	76.9	77.7	102.3	38.7	0.324	0.015783	0.397255	-1.00578
Q9H939	Proline-serine-threonine phosphatase-interacting protein 2 OS=Homo sapiens GN=PSTPIP2 PE=1 SV=4	5.11918	4.79042	2	38.834	8.48	0.498	165.9	144.4	261.8	71.9	0.179	-0.199255	0.858379	-1.00578
O95622	Adenylate cyclase type 5 OS=Homo sapiens GN=ADCY5 PE=1 SV=3	3.6338	0.713719	1	138.818	7.24	0.498	39.1	37.6	55.5	18.7	0.034	-0.0558912	0.561693	-1.00578
O00139	Kinesin-like protein KIF2A OS=Homo sapiens GN=KIF2A PE=1 SV=3	11.4027	4.95751	3	79.905	6.68	0.497	110	92.5	158.5	45.9	0.194	-0.249822	0.777367	-1.00868
O15204	ADAM DEC1 OS=Homo sapiens GN=ADAMDEC1 PE=1 SV=2	7.8761	6.38298	2	52.742	7.34	0.496	80.2	76.2	62.7	37.8	0.16	-0.0740006	-0.281036	-1.01159
P09493	Tropomyosin alpha-1 chain OS=Homo sapiens GN=TPM1 PE=1 SV=2	39.8153	17.2535	2	32.689	4.74	0.494	31.7	25.5	47.1	12.6	0.711	-0.314733	0.884403	-1.01742
P58546	Myotrophin OS=Homo sapiens GN=MTPN PE=1 SV=2	20.3368	35.5932	5	12.887	5.52	0.494	440.2	386.3	650.2	191	4.012	-0.189351	0.751035	-1.01742
Q8N392	Rho GTPase-activating protein 18 OS=Homo sapiens GN=ARHGAP18 PE=1 SV=3	8.29541	4.22323	3	74.93	6.44	0.494	207.6	189.7	331	93.7	0.151	-0.129734	0.803227	-1.01742
Q9Y210	Short transient receptor potential channel 6 OS=Homo sapiens GN=TRPC6 PE=1 SV=1	4.67895	2.57787	2	106.258	6.67	0.493	75.6	68.8	110.5	33.9	0.078	-0.136062	0.683472	-1.02034
Q08431	Lactadherin OS=Homo sapiens GN=MFGE8 PE=1 SV=2	13.3108	19.1214	5	43.095	8.15	0.492	105.7	114.3	138.1	56.3	0.668	0.112367	0.27262	-1.02327
P68032	Actin, alpha cardiac muscle 1 OS=Homo sapiens GN=ACTC1 PE=1 SV=1	590.792	42.9708	3	41.992	5.39	0.491	1954.8	1878.4	3338.3	922.8	89.852	-0.0573917	0.829444	-1.02621
P10301	Ras-related protein R-Ras OS=Homo sapiens GN=RRAS PE=1 SV=1	3.69074	14.6789	2	23.466	6.93	0.491	59.5	58.7	90.4	28.8	0.334	-0.0203404	0.62293	-1.02621
Q9UQN3	Charged multivesicular body protein 2b OS=Homo sapiens GN=CHMP2B PE=1 SV=1	2.71716	4.69484	1	23.891	8.76	0.491	31.4	55	58.1	27	0.145	0.809003	0.0786098	-1.02621
P16949	Stathmin OS=Homo sapiens GN=STMN1 PE=1 SV=3	6.0277	11.4094	2	17.292	5.97	0.489	28.5	42.5	56.6	20.8	0.389	0.575312	0.413594	-1.03209
Q00765	Receptor expression-enhancing protein 5 OS=Homo sapiens GN=REEP5 PE=1 SV=3	2.409	4.2328	1	21.479	8.1	0.488	61.1	104.4	98.3	51	0.212	0.773152	-0.086201	-1.03505
P55072	Transitional endoplasmic reticulum ATPase OS=Homo sapiens GN=VCP PE=1 SV=4	217.298	43.7965	30	89.266	5.26	0.486	6076.6	3987.7	3922.5	1938.5	5.579	-0.608232	-0.0232698	-1.04097
P98160	Basement membrane-specific heparan sulfate proteoglycan core protein OS=Homo sapiens GN=HSPG2 PE=1 SV=4	111.068	8.74516	28	468.532	6.51	0.486	1585.6	1950	3612.6	946.8	0.463	0.298658	0.889863	-1.04097
P02549	Spectrin alpha chain, erythrocytic 1 OS=Homo sapiens GN=SPTA1 PE=1 SV=5	22.7536	5.49814	10	279.842	5.05	0.486	231	276	347.6	134.3	0.146	0.257011	0.332278	-1.04097
P02724	Glycophorin-A OS=Homo sapiens GN=GYPA PE=1 SV=2	7.03047	20.6667	1	16.321	5.47	0.486	34.5	41.8	63	20.3	1.683	0.27858	0.591679	-1.04097
P61204	ADP-ribosylation factor 3 OS=Homo sapiens GN=ARF3 PE=1 SV=2	20.9529	18.232	3	20.588	7.43	0.485	361.6	398	781.1	192.9	1.154	0.138814	0.97306	-1.04394
Q8WWZ8	Oncoprotein-induced transcript 3 protein OS=Homo sapiens GN=OIT3 PE=1 SV=2	18.1116	10.2752	5	59.983	5.58	0.485	940.7	899.9	1033.4	436.4	0.63	-0.0634092	0.199123	-1.04394
Q8N3P4	Vacuolar protein sorting-associated protein 8 homolog OS=Homo sapiens GN=VPS8 PE=1 SV=3	2.39511	0.630252	1	161.65	5.64	0.485	76.6	90.8	109.5	44	0.024	0.244887	0.27023	-1.04394
Q99816	Tumor susceptibility gene 101 protein OS=Homo sapiens GN=TSG101 PE=1 SV=2	16.2989	6.92308	4	43.916	6.46	0.483	165.7	180.6	294.6	87.3	0.65	0.124328	0.705757	-1.0499
P62879	Guanine nucleotide-binding protein G(I)/G(S)/G(T) subunit beta-2 OS=Homo sapiens GN=GNB2 PE=1 SV=3	26.2336	24.4118	3	37.307	6	0.482	542.5	596.7	805.4	287.4	1.404	0.137504	0.432959	-1.05289
P00915	Carbonic anhydrase 1 OS=Homo sapiens GN=CA1 PE=1 SV=2	58.9206	29.8851	7	28.852	7.12	0.481	1190.1	1758.7	2027.6	845.3	4.623	0.563646	0.205393	-1.05589
P61026	Ras-related protein Rab-10 OS=Homo sapiens GN=RAB10 PE=1 SV=1	34.6198	29.5	4	22.527	8.38	0.481	1223.2	1223.2	1884.4	588.1	2.162	0	0.623867	-1.05589
A5YKK6	CCR4-NOT transcription complex subunit 1 OS=Homo sapiens GN=CNOT1 PE=1 SV=2	9.35916	0.799663	1	266.768	7.11	0.481	63.5	59.7	46	28.7	0.015	-0.0877334	-0.375197	-1.05589
P09871	Complement C1s subcomponent OS=Homo sapiens GN=C1S PE=1 SV=1	2454.65	49.2733	30	76.635	4.96	0.48	48489.5	51620.7	46897	24776.6	6811.92	0.0908534	-0.139236	-1.05889
Q4KMQ2	Anoctamin-6 OS=Homo sapiens GN=ANO6 PE=1 SV=2	11.5559	4.50549	3	106.096	7.77	0.48	234.9	245.4	433.2	117.9	0.166	0.0635029	0.819668	-1.05889
Q8IWB7	WD repeat and FYVE domain-containing protein 1 OS=Homo sapiens GN=WDFY1 PE=1 SV=1	4.89193	2.68293	1	46.293	7.33	0.48	62.6	66.3	114.8	31.8	0.083	0.0813396	0.791606	-1.05889
P52790	Hexokinase-3 OS=Homo sapiens GN=HK3 PE=1 SV=2	2.27379	1.08342	1	98.962	5.4	0.48	16.3	25.8	29.1	12.4	0.047	0.66175	0.172488	-1.05889
P40763	Signal transducer and activator of transcription 3 OS=Homo sapiens GN=STAT3 PE=1 SV=2	1.79547	0.779221	1	88.011	6.3	0.48	32.5	33.2	51.5	15.9	0.047	0.0313952	0.633199	-1.05889
P11226	Mannose-binding protein C OS=Homo sapiens GN=MBL2 PE=1 SV=2	146.491	55.6452	11	26.127	5.49	0.479	3275	4591.5	4739.1	2197.5	23.484	0.487486	0.045443	-1.0619
Q14764	Major vault protein OS=Homo sapiens GN=MVP PE=1 SV=4	131.51	34.2665	23	99.266	5.48	0.479	2020.2	3259.6	3946.3	1561.6	3.823	0.690641	0.276199	-1.0619
P11215	Integrin alpha-M OS=Homo sapiens GN=ITGAM PE=1 SV=2	55.6746	12.5868	11	127.099	7.23	0.479	599	860.8	1044.3	412.4	0.736	0.52306	0.27858	-1.0619
P14543	Nidogen-1 OS=Homo sapiens GN=NID1 PE=1 SV=3	31.5012	11.2269	10	136.291	5.29	0.479	687.6	994	943.8	476	0.54	0.532068	-0.07552	-1.0619
Q01082	Spectrin beta chain, non-erythrocytic 1 OS=Homo sapiens GN=SPTBN1 PE=1 SV=2	14.2004	3.4687	6	274.439	5.57	0.477	96.1	110.1	88.6	52.5	0.107	0.196607	-0.314733	-1.06794
O60234	Glia maturation factor gamma OS=Homo sapiens GN=GMFG PE=1 SV=1	2.36249	9.15493	1	16.79	5.26	0.475	46.5	46.9	85.9	22.3	0.52	0.0114956	0.87342	-1.074
O00560	Syntenin-1 OS=Homo sapiens GN=SDCBP PE=1 SV=1	74.2538	34.2282	6	32.424	7.53	0.472	411	510.6	590.1	241	4.456	0.312665	0.209141	-1.08314
Q15485	Ficolin-2 OS=Homo sapiens GN=FCN2 PE=1 SV=2	22.9925	27.1565	6	33.98	6.77	0.472	487.6	834.1	983.5	393.5	1.081	0.77484	0.237564	-1.08314
P25445	Tumor necrosis factor receptor superfamily member 6 OS=Homo sapiens GN=FAS PE=1 SV=1	9.28414	10.7463	3	37.708	7.94	0.47	127.5	165.4	259.2	77.7	0.304	0.375178	0.648005	-1.08927
P24557	Thromboxane-A synthase OS=Homo sapiens GN=TBXAS1 PE=1 SV=3	2.49623	2.25141	1	60.479	7.62	0.47	31.7	34.8	43.2	16.4	0.066	0.136191	0.31034	-1.08927
P11279	Lysosome-associated membrane glycoprotein 1 OS=Homo sapiens GN=LAMP1 PE=1 SV=3	11.4549	7.19424	3	44.854	8.75	0.469	321	344.3	489	161.6	0.304	0.10165	0.505891	-1.09234
P17301	Integrin alpha-2 OS=Homo sapiens GN=ITGA2 PE=1 SV=1	53.9374	9.22947	8	129.214	5.31	0.467	1147.2	952.9	1606.2	444.9	0.551	-0.26708	0.753605	-1.09851
Q02817	Mucin-2 OS=Homo sapiens GN=MUC2 PE=1 SV=2	2.21858	0.46341	2	539.958	5.8	0.467	100.5	114.6	275.8	53.5	0.038	0.189034	1.26724	-1.09851
O75954	Tetraspanin-9 OS=Homo sapiens GN=TSPAN9 PE=1 SV=1	41.6991	10.8787	2	26.76	7.68	0.466	735.5	701.4	1064.3	326.8	4.337	-0.0679388	0.601221	-1.1016
Q9ULI3	Protein HEG homolog 1 OS=Homo sapiens GN=HEG1 PE=1 SV=3	36.9188	7.31354	8	147.369	6.18	0.466	321.8	513.7	895.5	239.2	0.415	0.675364	0.801573	-1.1016
P04040	Catalase OS=Homo sapiens GN=CAT PE=1 SV=3	81.0412	30.5503	13	59.719	7.39	0.465	1693.7	1496.5	1834	695.2	2.455	-0.177882	0.293959	-1.1047
Q99653	Calcineurin B homologous protein 1 OS=Homo sapiens GN=CHP1 PE=1 SV=3	8.54605	17.4359	2	22.442	5.1	0.465	54.5	63.2	93	29.4	0.54	0.214125	0.556797	-1.1047
P28065	Proteasome subunit beta type-9 OS=Homo sapiens GN=PSMB9 PE=1 SV=2	5.00005	4.56621	1	23.25	5.03	0.464	289.4	325.4	340.3	151.1	0.212	0.168642	0.0648829	-1.1078
P23467	Receptor-type tyrosine-protein phosphatase beta OS=Homo sapiens GN=PTPRB PE=1 SV=3	7.03564	2.75413	4	224.161	7.61	0.463	82.6	127	149.6	58.8	0.071	0.621056	0.23634	-1.11092
Q96DZ9	CKLF-like MARVEL transmembrane domain-containing protein 5 OS=Homo sapiens GN=CMTM5 PE=1 SV=2	5.0276	8.52018	1	24.637	6.62	0.463	19.8	20.9	30.7	9.7	1.683	0.0745054	0.555816	-1.11092
P0CG39	POTE ankyrin domain family member J OS=Homo sapiens GN=POTEJ PE=3 SV=1	106.538	6.26204	1	117.315	5.97	0.461	66.4	70	122.7	32.3	0.484	0.0745054	0.809826	-1.11716
P04839	Cytochrome b-245 heavy chain OS=Homo sapiens GN=CYBB PE=1 SV=2	7.54839	5.96491	2	65.294	8.63	0.461	93	123.2	155.4	56.8	0.136	0.404903	0.334568	-1.11716
O15400	Syntaxin-7 OS=Homo sapiens GN=STX7 PE=1 SV=4	42.7054	21.0728	4	29.797	5.55	0.46	481.6	615.4	925.8	283.1	1.448	0.353888	0.588805	-1.12029
Q15276	Rab GTPase-binding effector protein 1 OS=Homo sapiens GN=RABEP1 PE=1 SV=2	2.90657	2.43619	2	99.229	5.01	0.46	13.5	20.1	29.1	9.3	0.067	0.573375	0.533065	-1.12029
P60953	Cell division control protein 42 homolog OS=Homo sapiens GN=CDC42 PE=1 SV=2	22.3235	31.4136	4	21.245	6.55	0.459	155.7	194	282.1	89.1	4.337	0.317304	0.540027	-1.12343
P26038	Moesin OS=Homo sapiens GN=MSN PE=1 SV=3	187.349	44.714	24	67.778	6.4	0.458	3671.2	5919.5	8265.2	2712.6	9	0.688852	0.481299	-1.12658
P51151	Ras-related protein Rab-9A OS=Homo sapiens GN=RAB9A PE=1 SV=1	2.41992	6.96517	1	22.823	5.47	0.458	11.6	17.6	18.3	8.1	0.311	0.60027	0.0551957	-1.12658
P20073	Annexin A7 OS=Homo sapiens GN=ANXA7 PE=1 SV=3	44.1304	19.4672	8	52.706	5.68	0.457	815.5	776.1	976.5	354.4	1.424	-0.0709665	0.331132	-1.12973
Q9UHW9	Solute carrier family 12 member 6 OS=Homo sapiens GN=SLC12A6 PE=1 SV=2	12.7092	4.69565	5	127.534	7.08	0.457	237.1	341.1	459.1	155.9	0.184	0.524064	0.428678	-1.12973
P60709	Actin, cytoplasmic 1 OS=Homo sapiens GN=ACTB PE=1 SV=1	902.942	59.2	6	41.71	5.48	0.456	18673.3	15809.6	29580.6	7216.8	907.518	-0.239566	0.90381	-1.13289
O95562	Vesicle transport protein SFT2B OS=Homo sapiens GN=SFT2D2 PE=1 SV=1	5.12693	6.25	1	17.767	9.13	0.455	91.6	136	137.1	61.9	0.334	0.570463	0.0114956	-1.13606
P08637	Low affinity immunoglobulin gamma Fc region receptor III-A OS=Homo sapiens GN=FCGR3A PE=1 SV=2	18.8244	15.3543	1	29.071	8.07	0.454	623.3	736.7	693.1	334.5	1.683	0.24123	-0.0877334	-1.13924
Q15286	Ras-related protein Rab-35 OS=Homo sapiens GN=RAB35 PE=1 SV=1	17.7022	15.4229	1	23.011	8.29	0.454	114.3	154.6	255.5	70.1	1.054	0.435095	0.725087	-1.13924
P12111	Collagen alpha-3(VI) chain OS=Homo sapiens GN=COL6A3 PE=1 SV=5	192.214	14.9512	39	343.457	6.68	0.453	4837.7	4802.6	4951.7	2174.8	0.755	-0.0101344	0.0440443	-1.14242
P78536	Disintegrin and metalloproteinase domain-containing protein 17 OS=Homo sapiens GN=ADAM17 PE=1 SV=1	6.32671	3.76214	3	92.961	5.76	0.453	113.9	154.8	230.8	70.1	0.112	0.442545	0.57628	-1.14242
Q13642	Four and a half LIM domains protein 1 OS=Homo sapiens GN=FHL1 PE=1 SV=4	8.53889	18.2663	5	36.239	8.97	0.452	318.1	325.5	433.6	147.2	0.585	0.0328061	0.413594	-1.14561
O60496	Docking protein 2 OS=Homo sapiens GN=DOK2 PE=1 SV=2	5.37961	6.31068	2	45.351	6.02	0.452	129.4	139.4	191.7	63	0.222	0.107018	0.459432	-1.14561
O15389	Sialic acid-binding Ig-like lectin 5 OS=Homo sapiens GN=SIGLEC5 PE=1 SV=1	5.02377	5.26316	2	60.677	7.27	0.452	55	66.9	90.8	30.2	0.179	0.282143	0.441483	-1.14561
P14555	Phospholipase A2, membrane associated OS=Homo sapiens GN=PLA2G2A PE=1 SV=2	2.5607	5.55556	1	16.072	9.23	0.452	80.4	81.2	83.2	36.7	0.166	0.0143553	0.0356239	-1.14561
P42892	Endothelin-converting enzyme 1 OS=Homo sapiens GN=ECE1 PE=1 SV=2	21.8577	9.35065	6	87.108	5.88	0.451	422.1	421.7	691.1	190.2	0.311	-0.00144342	0.712816	-1.1488
Q9P0T7	Transmembrane protein 9 OS=Homo sapiens GN=TMEM9 PE=1 SV=1	4.11842	3.82514	1	20.56	6.65	0.45	136.4	163.2	281.4	73.5	0.194	0.258217	0.786596	-1.152
O60449	Lymphocyte antigen 75 OS=Homo sapiens GN=LY75 PE=1 SV=3	2.19315	0.522648	1	198.184	6.67	0.45	11.2	13.4	21.5	6	0.022	0.255803	0.680774	-1.152
P42574	Caspase-3 OS=Homo sapiens GN=CASP3 PE=1 SV=2	4.8904	8.66426	2	31.587	6.54	0.449	127.9	138.4	194.1	62.1	0.245	0.1137	0.487486	-1.15521
P40818	Ubiquitin carboxyl-terminal hydrolase 8 OS=Homo sapiens GN=USP8 PE=1 SV=1	4.87348	1.16279	1	127.444	8.51	0.448	5	14.4	21.3	6.5	0.056	1.53157	0.56267	-1.15843
Q93050	V-type proton ATPase 116 kDa subunit a isoform 1 OS=Homo sapiens GN=ATP6V0A1 PE=1 SV=3	58.2988	14.4564	11	96.35	6.43	0.447	664.7	940.9	1265.1	420.7	1.268	0.501821	0.427606	-1.16165
P29966	Myristoylated alanine-rich C-kinase substrate OS=Homo sapiens GN=MARCKS PE=1 SV=4	30.7481	29.8193	6	31.536	4.45	0.447	460.9	350.5	343.6	156.8	4.623	-0.395929	-0.0291463	-1.16165
O75083	WD repeat-containing protein 1 OS=Homo sapiens GN=WDR1 PE=1 SV=4	115.44	33.9934	19	66.152	6.65	0.446	3360.2	3310.1	5438.1	1477.8	3.642	-0.0218044	0.716332	-1.16488
P62873	Guanine nucleotide-binding protein G(I)/G(S)/G(T) subunit beta-1 OS=Homo sapiens GN=GNB1 PE=1 SV=3	24.2411	15.5882	2	37.353	6	0.446	195.6	221.4	288	98.7	0.995	0.178874	0.379621	-1.16488
Q93084	Sarcoplasmic/endoplasmic reticulum calcium ATPase 3 OS=Homo sapiens GN=ATP2A3 PE=1 SV=2	23.0531	5.65676	5	113.904	5.57	0.446	453.8	526.3	807.6	234.8	0.334	0.214125	0.618239	-1.16488
Q08043	Alpha-actinin-3 OS=Homo sapiens GN=ACTN3 PE=1 SV=2	45.577	7.21421	2	103.176	5.52	0.445	85.1	54.4	36.5	24.2	0.383	-0.646112	-0.575615	-1.16812
Q8N6Q3	CD177 antigen OS=Homo sapiens GN=CD177 PE=1 SV=2	3.47342	2.51716	1	46.332	6.29	0.445	25.4	28.3	42.4	12.6	0.11	0.158337	0.584963	-1.16812
P01591	Immunoglobulin J chain OS=Homo sapiens GN=JCHAIN PE=1 SV=4	412.274	72.956	12	18.087	5.24	0.443	12971.7	10049	10909.2	4450.2	431.876	-0.367732	0.119024	-1.17462
Q9H4M9	EH domain-containing protein 1 OS=Homo sapiens GN=EHD1 PE=1 SV=2	60.8076	30.8989	9	60.589	6.83	0.443	1206.9	1255.4	2099.1	555.8	1.894	0.0565835	0.741575	-1.17462
Q9UPY6	Wiskott-Aldrich syndrome protein family member 3 OS=Homo sapiens GN=WASF3 PE=1 SV=2	6.17126	5.37849	2	55.259	6.43	0.441	89.5	82.7	135.6	36.5	0.233	-0.114035	0.713696	-1.18115
P35555	Fibrillin-1 OS=Homo sapiens GN=FBN1 PE=1 SV=3	128.04	13.5493	29	312.022	4.93	0.44	1189.8	1510.2	5092.4	665	0.72	0.343692	1.7536	-1.18442
P09471	Guanine nucleotide-binding protein G(o) subunit alpha OS=Homo sapiens GN=GNAO1 PE=1 SV=4	7.89827	7.9096	1	40.025	5.53	0.44	10.3	11	16.2	4.8	0.212	0.0922074	0.561693	-1.18442
Q6PJF5	Inactive rhomboid protein 2 OS=Homo sapiens GN=RHBDF2 PE=1 SV=2	6.17622	3.03738	2	96.624	8.82	0.44	37.6	45.5	50.3	20	0.099	0.276199	0.146655	-1.18442
P28907	ADP-ribosyl cyclase/cyclic ADP-ribose hydrolase 1 OS=Homo sapiens GN=CD38 PE=1 SV=2	2.27741	3	1	34.306	7.66	0.44	29.5	36.9	51.5	16.2	0.105	0.320773	0.480265	-1.18442
Q86VX2	COMM domain-containing protein 7 OS=Homo sapiens GN=COMMD7 PE=1 SV=2	2.11919	7.5	1	22.526	5.92	0.44	443.8	468.5	527.4	206.3	0.212	0.0786098	0.171207	-1.18442
Q96A44	SPRY domain-containing SOCS box protein 4 OS=Homo sapiens GN=SPSB4 PE=1 SV=1	4.98237	6.22711	1	30.16	9.35	0.438	43.3	38.6	74.1	16.9	0.129	-0.166503	0.940355	-1.191
P13598	Intercellular adhesion molecule 2 OS=Homo sapiens GN=ICAM2 PE=1 SV=2	1.67108	3.63636	1	30.635	7.43	0.435	47.3	59.1	72.4	25.7	0.259	0.321928	0.293959	-1.20091
Q14766	Latent-transforming growth factor beta-binding protein 1 OS=Homo sapiens GN=LTBP1 PE=1 SV=4	79.9469	13.6549	16	186.673	5.96	0.434	1228.6	1588.9	1691.5	690.3	0.601	0.370722	0.0908534	-1.20423
P50895	Basal cell adhesion molecule OS=Homo sapiens GN=BCAM PE=1 SV=2	59.5671	22.6115	13	67.363	5.81	0.434	756.1	1163.3	1939.3	505.1	1.371	0.621993	0.737254	-1.20423
Q15907	Ras-related protein Rab-11B OS=Homo sapiens GN=RAB11B PE=1 SV=4	20.0757	31.6514	6	24.473	5.94	0.433	509.7	535.7	810.2	232.2	1.069	0.0717627	0.596458	-1.20756
Q96SJ8	Tetraspanin-18 OS=Homo sapiens GN=TSPAN18 PE=2 SV=1	7.07851	6.04839	1	27.691	4.96	0.433	46.9	60.1	78.6	26	0.389	0.358396	0.387363	-1.20756
Q5SYB0	FERM and PDZ domain-containing protein 1 OS=Homo sapiens GN=FRMPD1 PE=1 SV=1	3.36541	0.443599	1	173.328	5.25	0.433	351.7	261.2	330.1	113.2	0.023	-0.428566	0.337996	-1.20756
Q9UNE7	E3 ubiquitin-protein ligase CHIP OS=Homo sapiens GN=STUB1 PE=1 SV=2	2.71358	11.8812	3	34.834	5.87	0.433	10.2	13.9	18.1	6	0.292	0.444667	0.379621	-1.20756
Q9Y490	Talin-1 OS=Homo sapiens GN=TLN1 PE=1 SV=3	1346.31	60.6454	115	269.599	6.07	0.432	29429.5	22960.7	44199.9	9914.9	26.784	-0.358454	0.944858	-1.2109
O95428	Papilin OS=Homo sapiens GN=PAPLN PE=2 SV=4	7.31399	2.34742	3	137.612	6.89	0.432	123.6	188.8	119.5	81.5	0.102	0.611645	-0.659723	-1.2109
O95466	Formin-like protein 1 OS=Homo sapiens GN=FMNL1 PE=1 SV=3	9.49587	4.27273	4	121.777	5.72	0.43	284.9	287	333.2	123.3	0.136	0.0100637	0.215368	-1.21759
Q9UIQ6	Leucyl-cystinyl aminopeptidase OS=Homo sapiens GN=LNPEP PE=1 SV=3	9.0244	4.39024	3	117.274	5.73	0.429	53.1	76.4	79.5	32.8	0.118	0.526069	0.0579701	-1.22095
Q14847	LIM and SH3 domain protein 1 OS=Homo sapiens GN=LASP1 PE=1 SV=2	8.57186	17.2414	4	29.698	7.05	0.426	82.3	87.2	154	37.1	0.624	0.0840643	0.820485	-1.23107
Q8TF42	Ubiquitin-associated and SH3 domain-containing protein B OS=Homo sapiens GN=UBASH3B PE=1 SV=2	7.97754	4.77658	3	72.649	6.93	0.426	184.6	182.5	258.4	77.8	0.194	-0.0159576	0.501821	-1.23107
Q15389	Angiopoietin-1 OS=Homo sapiens GN=ANGPT1 PE=1 SV=2	165.639	44.7791	20	57.476	6.76	0.425	8306.8	4575.6	7190.3	1943	9	-0.859876	0.651683	-1.23447
P23528	Cofilin-1 OS=Homo sapiens GN=CFL1 PE=1 SV=3	157.485	57.2289	12	18.491	8.09	0.424	4617.7	4450.8	7241.9	1886.7	50.795	-0.0528949	0.702214	-1.23786
P07737	Profilin-1 OS=Homo sapiens GN=PFN1 PE=1 SV=2	141.302	71.4286	10	15.045	8.27	0.424	3567.7	2922.7	4286.6	1239.5	250.189	-0.288065	0.552869	-1.23786
Q15833	Syntaxin-binding protein 2 OS=Homo sapiens GN=STXBP2 PE=1 SV=2	59.2125	22.7656	13	66.41	6.55	0.424	961.8	926.5	1425.4	393.1	1.342	-0.0543923	0.621056	-1.23786
P68431	Histone H3.1 OS=Homo sapiens GN=HIST1H3A PE=1 SV=2	11.3108	14.7059	2	15.394	11.12	0.423	141.8	495.4	577.5	209.5	0.995	1.80488	0.221568	-1.24127
Q9Y613	FH1/FH2 domain-containing protein 1 OS=Homo sapiens GN=FHOD1 PE=1 SV=3	62.5994	13.488	12	126.473	6.39	0.422	765.2	698.4	1228.3	294.8	0.836	-0.131313	0.814755	-1.24469
P05023	Sodium/potassium-transporting ATPase subunit alpha-1 OS=Homo sapiens GN=ATP1A1 PE=1 SV=1	82.8014	18.0841	14	112.824	5.49	0.421	872.8	988.2	1412.8	416.5	1.336	0.178874	0.516015	-1.24811
P59998	Actin-related protein 2/3 complex subunit 4 OS=Homo sapiens GN=ARPC4 PE=1 SV=3	7.2441	11.9048	2	19.654	8.43	0.421	178.7	156.1	363.7	65.7	0.585	-0.195946	1.22033	-1.24811
Q9Y639	Neuroplastin OS=Homo sapiens GN=NPTN PE=1 SV=2	3.54234	5.02513	2	44.36	7.99	0.421	159.7	232.8	347.1	98.1	0.194	0.543001	0.57628	-1.24811
P02745	Complement C1q subcomponent subunit A OS=Homo sapiens GN=C1QA PE=1 SV=2	385.536	41.2245	9	26	9.11	0.42	9733.5	10070.2	9027.5	4233	195.842	0.0496308	-0.158429	-1.25154
P17693	HLA class I histocompatibility antigen, alpha chain G OS=Homo sapiens GN=HLA-G PE=1 SV=1	22.6409	13.9053	1	38.2	5.69	0.419	15.5	26.2	43.1	11	0.492	0.757023	0.716332	-1.25498
P35613	Basigin OS=Homo sapiens GN=BSG PE=1 SV=2	14.4169	11.4286	3	42.174	5.66	0.416	42.1	56.6	74.3	23.6	0.389	0.428678	0.392867	-1.26534
P63218	Guanine nucleotide-binding protein G(I)/G(S)/G(O) subunit gamma-5 OS=Homo sapiens GN=GNG5 PE=1 SV=3	3.14132	13.2353	1	7.314	9.85	0.416	179.6	216	378.6	89.9	0.468	0.266637	0.809826	-1.26534
P00736	Complement C1r subcomponent OS=Homo sapiens GN=C1R PE=1 SV=2	1283.68	58.8652	36	80.067	6.21	0.415	45912.2	44384.4	41160.7	18420.4	895.151	-0.0484122	-0.109359	-1.26882
P05534	HLA class I histocompatibility antigen, A-24 alpha chain OS=Homo sapiens GN=HLA-A PE=1 SV=2	110.742	52.0548	4	40.663	6.34	0.415	252	252.6	453.2	104.8	7.254	0.00288251	0.84318	-1.26882
Q96PL5	Erythroid membrane-associated protein OS=Homo sapiens GN=ERMAP PE=1 SV=1	26.5424	15.3684	6	52.572	8.47	0.414	418	572.5	847.3	237.1	0.778	0.454176	0.565597	-1.2723
P22748	Carbonic anhydrase 4 OS=Homo sapiens GN=CA4 PE=1 SV=2	18.4167	10.8974	3	35.01	7.83	0.414	224.8	506.3	695.4	209.7	0.778	1.17121	0.458382	-1.2723
P25686	DnaJ homolog subfamily B member 2 OS=Homo sapiens GN=DNAJB2 PE=1 SV=3	2.11899	3.7037	1	35.558	5.95	0.414	22.1	37.4	50.8	15.5	0.101	0.75873	0.440421	-1.2723
P11277	Spectrin beta chain, erythrocytic OS=Homo sapiens GN=SPTB PE=1 SV=5	31.7665	5.98971	10	246.316	5.27	0.413	320.2	449.7	623.5	185.6	0.17	0.489543	0.470927	-1.27579
Q9BY43	Charged multivesicular body protein 4a OS=Homo sapiens GN=CHMP4A PE=1 SV=3	5.80475	10.3604	2	25.083	4.7	0.412	25.2	37.9	55.1	15.6	0.701	0.587845	0.539035	-1.27928
Q6EMK4	Vasorin OS=Homo sapiens GN=VASN PE=1 SV=1	2.61511	1.04012	1	71.668	7.39	0.412	77	144.1	80.5	59.4	0.075	0.90458	-0.841663	-1.27928
P49913	Cathelicidin antimicrobial peptide OS=Homo sapiens GN=CAMP PE=1 SV=1	28.1529	24.1176	5	19.289	9.41	0.411	1203.3	1465.4	1961.4	602.6	3.125	0.284514	0.421156	-1.28279
Q68DH5	LMBR1 domain-containing protein 2 OS=Homo sapiens GN=LMBRD2 PE=1 SV=1	4.61118	3.88489	2	81.12	7.5	0.411	29.1	39.8	69.2	16.4	0.141	0.449957	0.796598	-1.28279
Q9H1K6	Mesoderm development candidate 1 OS=Homo sapiens GN=MESDC1 PE=1 SV=1	2.20229	3.03867	1	37.734	8.15	0.411	14	23.3	22.7	9.6	0.136	0.734655	-0.0365259	-1.28279
P16452	Erythrocyte membrane protein band 4.2 OS=Homo sapiens GN=EPB42 PE=1 SV=3	11.2779	8.24891	4	76.961	8.09	0.41	81	141.7	225.7	58.1	0.233	0.80653	0.671746	-1.2863
P15090	Fatty acid-binding protein, adipocyte OS=Homo sapiens GN=FABP4 PE=1 SV=3	8.22178	31.8182	3	14.709	7.14	0.408	167.1	455.9	584.4	186	0.995	1.44784	0.358396	-1.29336
Q86WR7	Proline and serine-rich protein 2 OS=Homo sapiens GN=PROSER2 PE=1 SV=2	6.5787	5.74713	2	45.774	7.2	0.408	92.1	100.5	153.3	41	0.194	0.125651	0.608809	-1.29336
P16070	CD44 antigen OS=Homo sapiens GN=CD44 PE=1 SV=3	29.8764	7.95148	5	81.487	5.33	0.407	421.4	843.5	970.4	343.3	0.693	1.00144	0.201634	-1.2969
P30481	HLA class I histocompatibility antigen, B-44 alpha chain OS=Homo sapiens GN=HLA-B PE=1 SV=1	85.4781	37.5691	1	40.456	6.04	0.406	52.6	55.6	165	22.6	3.507	0.0799754	1.56949	-1.30045
P16157	Ankyrin-1 OS=Homo sapiens GN=ANK1 PE=1 SV=3	35.6213	7.38969	12	206.137	6.01	0.406	207.6	355.5	458.1	144.4	0.289	0.775683	0.366252	-1.30045
O43914	TYRO protein tyrosine kinase-binding protein OS=Homo sapiens GN=TYROBP PE=1 SV=1	2.30333	13.2743	1	12.171	8.31	0.405	17.2	20.2	27	8.2	2.162	0.228973	0.420078	-1.30401
Q9C0H2	Protein tweety homolog 3 OS=Homo sapiens GN=TTYH3 PE=1 SV=3	32.5041	12.6195	5	57.508	5.39	0.404	688.7	706.3	949	285.1	1.228	0.0370307	0.426533	-1.30757
Q15599	Na(+)/H(+) exchange regulatory cofactor NHE-RF2 OS=Homo sapiens GN=SLC9A3R2 PE=1 SV=2	24.8825	19.2878	5	37.391	7.93	0.404	281	542.4	791.6	219.2	0.585	0.948601	0.54498	-1.30757
Q13418	Integrin-linked protein kinase OS=Homo sapiens GN=ILK PE=1 SV=2	100.765	30.531	13	51.386	8.07	0.403	4913.7	3974.2	7943.3	1601.6	3.87	-0.305788	0.999278	-1.31115
Q9Y696	Chloride intracellular channel protein 4 OS=Homo sapiens GN=CLIC4 PE=1 SV=4	28.669	31.6206	7	28.754	5.59	0.403	122.6	200.2	312.8	80.6	1.976	0.706641	0.643394	-1.31115
O75955	Flotillin-1 OS=Homo sapiens GN=FLOT1 PE=1 SV=3	21.5752	18.267	6	47.326	7.49	0.403	105.7	155.8	213	62.8	0.501	0.559737	0.451013	-1.31115
Q9NQ84	G-protein coupled receptor family C group 5 member C OS=Homo sapiens GN=GPRC5C PE=1 SV=2	1.75935	2.04082	1	48.162	8.43	0.402	38.4	57.6	64	23.1	0.129	0.584	0.151859	-1.31473
Q9BYB0	SH3 and multiple ankyrin repeat domains protein 3 OS=Homo sapiens GN=SHANK3 PE=1 SV=3	5.78442	1.61756	3	184.555	8.88	0.401	42.1	53.9	71.8	21.6	0.07	0.35727	0.414677	-1.31833
O15162	Phospholipid scramblase 1 OS=Homo sapiens GN=PLSCR1 PE=1 SV=1	3.38688	3.14465	1	35.026	4.94	0.401	100.7	136.3	121.2	54.7	0.212	0.436162	-0.168123	-1.31833
P30495	HLA class I histocompatibility antigen, B-56 alpha chain OS=Homo sapiens GN=HLA-B PE=1 SV=1	99.008	45.5801	0	40.453	6.15	0.399	22	32.1	46.8	12.8	5.918	0.543001	0.54201	-1.32554
Q99808	Equilibrative nucleoside transporter 1 OS=Homo sapiens GN=SLC29A1 PE=1 SV=3	13.2927	8.99123	3	50.186	8.29	0.399	377.3	581.4	791.3	232.1	0.369	0.623867	0.444667	-1.32554
P16109	P-selectin OS=Homo sapiens GN=SELP PE=1 SV=3	31.4253	10.3614	7	90.773	6.6	0.397	661.1	664.8	1043	263.8	0.947	0.00863031	0.649845	-1.33279
Q9H7M9	V-type immunoglobulin domain-containing suppressor of T-cell activation OS=Homo sapiens GN=C10orf54 PE=1 SV=3	2.69677	10.9325	2	33.887	6.95	0.397	61.1	63.9	89.5	25.4	0.468	0.0635029	0.486457	-1.33279
P08575	Receptor-type tyrosine-protein phosphatase C OS=Homo sapiens GN=PTPRC PE=1 SV=2	96.3698	15.8742	18	147.162	6.15	0.396	1086.4	1465.8	2226.2	581	0.869	0.43189	0.603122	-1.33643
P24821	Tenascin OS=Homo sapiens GN=TNC PE=1 SV=3	38.1067	7.63289	13	240.7	4.89	0.395	663.4	791.7	466.8	312.4	0.31	0.254594	-0.761213	-1.34008
P13746	HLA class I histocompatibility antigen, A-11 alpha chain OS=Homo sapiens GN=HLA-A PE=1 SV=1	101.554	44.9315	1	40.911	6.15	0.393	22.9	16.7	26.4	6.6	4.754	-0.454032	0.660837	-1.3474
A8K7I4	Calcium-activated chloride channel regulator 1 OS=Homo sapiens GN=CLCA1 PE=1 SV=3	6.65296	4.26696	4	100.163	6.37	0.393	290.4	140.6	265.3	55.2	0.175	-1.04692	0.916094	-1.3474
P08754	Guanine nucleotide-binding protein G(k) subunit alpha OS=Homo sapiens GN=GNAI3 PE=1 SV=3	13.2758	13.8418	2	40.506	5.69	0.392	147.9	218.2	313.7	85.6	0.585	0.560715	0.524064	-1.35107
P01848	T-cell receptor alpha chain C region OS=Homo sapiens GN=TRAC PE=1 SV=1	2.13694	6.33803	1	15.918	4.82	0.392	57.3	68	111.4	26.7	0.259	0.24732	0.711935	-1.35107
Q9HBR0	Putative sodium-coupled neutral amino acid transporter 10 OS=Homo sapiens GN=SLC38A10 PE=1 SV=2	45.9662	12.3324	10	119.687	5.73	0.391	891.3	533.1	377.5	208.2	0.492	-0.741783	-0.498179	-1.35476
Q10589	Bone marrow stromal antigen 2 OS=Homo sapiens GN=BST2 PE=1 SV=1	15.0772	17.7778	3	19.756	5.6	0.391	180.5	380.7	577.7	149	0.778	1.07656	0.601221	-1.35476
P17252	Protein kinase C alpha type OS=Homo sapiens GN=PRKCA PE=1 SV=4	3.79031	2.52976	1	76.7	7.05	0.391	19.1	16.5	30.2	6.5	0.054	-0.207561	0.872632	-1.35476
Q12846	Syntaxin-4 OS=Homo sapiens GN=STX4 PE=1 SV=2	13.1425	23.2323	4	34.159	6.28	0.39	226.6	290.1	428.2	113.2	0.73	0.356144	0.561693	-1.35845
P12429	Annexin A3 OS=Homo sapiens GN=ANXA3 PE=1 SV=3	49.1151	31.5789	10	36.353	5.92	0.389	931.9	1187.4	1445.4	461.9	1.712	0.349365	0.283329	-1.36216
P22303	Acetylcholinesterase OS=Homo sapiens GN=ACHE PE=1 SV=1	7.15774	1.9544	1	67.753	6.29	0.389	31.2	55.8	73.5	21.7	0.15	0.839153	0.397255	-1.36216
Q96L08	Sushi domain-containing protein 3 OS=Homo sapiens GN=SUSD3 PE=2 SV=1	3.26168	5.88235	1	27.102	10.21	0.389	16.4	16.3	21.7	6.3	0.155	-0.013043	0.411426	-1.36216
P0DJI8	Serum amyloid A-1 protein OS=Homo sapiens GN=SAA1 PE=1 SV=1	40.2632	48.3607	4	13.524	6.79	0.387	542	1489.8	1061.1	576.9	4.012	1.45891	-0.490051	-1.36959
Q9Y2G3	Probable phospholipid-transporting ATPase IF OS=Homo sapiens GN=ATP11B PE=1 SV=2	2.97628	5.01274	4	134.104	6.96	0.387	61.4	82.5	110.6	32	0.179	0.426533	0.422233	-1.36959
P62993	Growth factor receptor-bound protein 2 OS=Homo sapiens GN=GRB2 PE=1 SV=1	25.5202	23.5023	5	25.19	6.32	0.384	675.8	694	1220	266.7	1.239	0.0384362	0.813935	-1.38082
Q9H4G4	Golgi-associated plant pathogenesis-related protein 1 OS=Homo sapiens GN=GLIPR2 PE=1 SV=3	21.9363	45.4545	5	17.208	9.41	0.384	377	524	713	201.2	2.162	0.475085	0.444667	-1.38082
P17813	Endoglin OS=Homo sapiens GN=ENG PE=1 SV=2	4.80921	4.25532	2	70.533	6.61	0.384	114.7	124.1	123.5	47.7	0.15	0.1137	-0.00723157	-1.38082
Q4KMP7	TBC1 domain family member 10B OS=Homo sapiens GN=TBC1D10B PE=1 SV=3	2.53998	3.83663	2	87.145	9.19	0.384	57.4	55.7	106.8	21.4	0.218	-0.0439433	0.93885	-1.38082
Q9NUM4	Transmembrane protein 106B OS=Homo sapiens GN=TMEM106B PE=1 SV=2	1.78869	4.74453	1	31.108	6.99	0.384	18	17.1	22.7	6.6	0.145	-0.077041	0.409255	-1.38082
P08133	Annexin A6 OS=Homo sapiens GN=ANXA6 PE=1 SV=3	53.4578	20.951	13	75.826	5.6	0.383	979.8	1405.8	1752.4	538.3	0.796	0.521051	0.318461	-1.38458
P30511	HLA class I histocompatibility antigen, alpha chain F OS=Homo sapiens GN=HLA-F PE=2 SV=3	5.06281	13.8728	2	39.037	5.57	0.383	13.5	40.4	54	15.5	0.52	1.57676	0.420078	-1.38458
P27105	Erythrocyte band 7 integral membrane protein OS=Homo sapiens GN=STOM PE=1 SV=3	152.143	49.3056	14	31.711	7.88	0.38	4117.7	4381.9	5691.4	1665	20.544	0.0894982	0.377401	-1.39593
P50148	Guanine nucleotide-binding protein G(q) subunit alpha OS=Homo sapiens GN=GNAQ PE=1 SV=4	50.8219	30.3621	8	42.115	5.68	0.38	781.1	812.8	1351.7	309.1	1.807	0.0579701	0.733788	-1.39593
P60033	CD81 antigen OS=Homo sapiens GN=CD81 PE=1 SV=1	42.377	15.2542	2	25.792	5.29	0.38	575.1	706.7	929.6	268.2	2.981	0.297485	0.395063	-1.39593
P08195	4F2 cell-surface antigen heavy chain OS=Homo sapiens GN=SLC3A2 PE=1 SV=3	30.9956	19.6825	7	67.952	5.01	0.38	399.7	503.1	708.4	191.1	0.645	0.332278	0.493647	-1.39593
Q86UX7	Fermitin family homolog 3 OS=Homo sapiens GN=FERMT3 PE=1 SV=1	214.55	44.2279	23	75.905	6.98	0.379	4888.1	3914.4	7596.2	1484.8	8.501	-0.320126	0.9568	-1.39973
O00161	Synaptosomal-associated protein 23 OS=Homo sapiens GN=SNAP23 PE=1 SV=1	32.9712	34.5972	7	23.34	5.01	0.379	584.4	558.3	845.8	211.8	3.217	-0.0664274	0.599318	-1.39973
P61421	V-type proton ATPase subunit d 1 OS=Homo sapiens GN=ATP6V0D1 PE=1 SV=1	28.402	18.5185	5	40.303	5	0.379	882.2	1169.1	1925.2	442.6	1.154	0.405992	0.719841	-1.39973
Q9Y6X5	Bis(5'-adenosyl)-triphosphatase ENPP4 OS=Homo sapiens GN=ENPP4 PE=1 SV=3	4.93033	4.85651	2	51.608	6.15	0.379	88.5	103.1	137.3	39.1	0.186	0.22033	0.412511	-1.39973
Q13201	Multimerin-1 OS=Homo sapiens GN=MMRN1 PE=1 SV=3	436.664	36.1564	36	138.023	7.93	0.378	8568.7	9362.4	9758.5	3537.3	7.409	0.128293	0.0593553	-1.40354
P63000	Ras-related C3 botulinum toxin substrate 1 OS=Homo sapiens GN=RAC1 PE=1 SV=1	18.6089	35.9375	2	21.436	8.5	0.378	673.6	666.8	971.3	252.2	2.511	-0.0144996	0.543001	-1.40354
P57087	Junctional adhesion molecule B OS=Homo sapiens GN=JAM2 PE=1 SV=1	11.2391	9.73154	2	33.186	9.09	0.378	44.3	96.1	155	36.4	0.259	1.11636	0.688852	-1.40354
Q8WWI5	Choline transporter-like protein 1 OS=Homo sapiens GN=SLC44A1 PE=1 SV=1	11.1067	5.63166	4	73.253	8.6	0.378	242.7	254.7	354.1	96.3	0.403	0.0690147	0.475085	-1.40354
Q8WZ73	E3 ubiquitin-protein ligase rififylin OS=Homo sapiens GN=RFFL PE=1 SV=1	3.07167	2.47934	1	40.487	5.48	0.377	102.3	117.2	144.7	44.2	0.116	0.196607	0.303342	-1.40736
Q07000	HLA class I histocompatibility antigen, Cw-15 alpha chain OS=Homo sapiens GN=HLA-C PE=1 SV=1	98.2787	47.2678	1	40.837	6.33	0.376	710.4	1043.4	1552.1	392.6	4.995	0.554834	0.573375	-1.4112
Q6ZRP7	Sulfhydryl oxidase 2 OS=Homo sapiens GN=QSOX2 PE=1 SV=3	24.876	12.7507	8	77.48	7.72	0.376	474.2	294.2	247.8	110.6	0.677	-0.68966	-0.248108	-1.4112
P07359	Platelet glycoprotein Ib alpha chain OS=Homo sapiens GN=GP1BA PE=1 SV=2	1.71173	1.68712	1	71.495	6.29	0.376	26	46.7	43.8	17.5	0.155	0.84559	-0.093879	-1.4112
P69905	Hemoglobin subunit alpha OS=Homo sapiens GN=HBA1 PE=1 SV=2	289.903	63.3803	8	15.248	8.68	0.374	6078.7	10012.1	11705.7	3744.4	773.264	0.719841	0.225275	-1.41889
Q9ULV4	Coronin-1C OS=Homo sapiens GN=CORO1C PE=1 SV=1	9.56296	5.48523	2	53.215	7.08	0.374	252.9	181.6	346.5	68	0.389	-0.477944	0.932061	-1.41889
P08514	Integrin alpha-IIb OS=Homo sapiens GN=ITGA2B PE=1 SV=3	629.068	41.1935	36	113.306	5.38	0.373	11602.2	10539.8	18139.2	3934	52.6	-0.139236	0.783247	-1.42275
Q9HBI1	Beta-parvin OS=Homo sapiens GN=PARVB PE=1 SV=1	44.4618	23.6264	8	41.688	6.73	0.373	1363.6	1089.3	1999.5	405.9	2.325	-0.323733	0.876566	-1.42275
Q9UK41	Vacuolar protein sorting-associated protein 28 homolog OS=Homo sapiens GN=VPS28 PE=1 SV=1	2.15528	12.6697	3	25.409	5.54	0.371	124.4	152.3	205.7	56.5	0.585	0.291604	0.434028	-1.43051
P53801	Pituitary tumor-transforming gene 1 protein-interacting protein OS=Homo sapiens GN=PTTG1IP PE=1 SV=1	19.3876	10	1	20.31	8.79	0.37	231	228	341.8	84.5	0.52	-0.018878	0.584	-1.4344
P80723	Brain acid soluble protein 1 OS=Homo sapiens GN=BASP1 PE=1 SV=2	78.3608	62.5551	11	22.68	4.63	0.369	1495.2	1035.6	788.7	381.9	14.399	-0.529073	-0.392137	-1.43831
Q86Y82	Syntaxin-12 OS=Homo sapiens GN=STX12 PE=1 SV=1	4.69767	6.15942	2	31.622	5.59	0.369	125.8	165.8	280.6	61.2	0.274	0.39835	0.759582	-1.43831
P21333	Filamin-A OS=Homo sapiens GN=FLNA PE=1 SV=4	1301.37	59.9924	118	280.564	6.06	0.368	30763.5	25324.9	46712.4	9324	29.512	-0.281036	0.883621	-1.44222
P01116	GTPase KRas OS=Homo sapiens GN=KRAS PE=1 SV=1	5.06304	11.6402	2	21.642	6.77	0.368	39.1	56.1	74.6	20.7	0.638	0.519039	0.411426	-1.44222
A5D8V6	Vacuolar protein sorting-associated protein 37C OS=Homo sapiens GN=VPS37C PE=1 SV=2	2.54353	2.25352	1	38.635	5.21	0.368	92.7	88.4	137.8	32.5	0.166	-0.0694519	0.640621	-1.44222
P50995	Annexin A11 OS=Homo sapiens GN=ANXA11 PE=1 SV=1	46.2647	19.2079	8	54.355	7.65	0.367	882	1009.4	1160.2	370.5	1.754	0.194087	0.200379	-1.44615
Q9Y4D1	Disheveled-associated activator of morphogenesis 1 OS=Homo sapiens GN=DAAM1 PE=1 SV=2	36.3949	11.1317	11	123.396	7.23	0.367	636.8	661.1	1004.6	242.8	0.422	0.0538064	0.604071	-1.44615
Q9BV40	Vesicle-associated membrane protein 8 OS=Homo sapiens GN=VAMP8 PE=1 SV=1	5.5039	20	2	11.431	7.34	0.367	94.3	106.4	166.2	39.1	0.931	0.173767	0.643394	-1.44615
Q53TN4	Cytochrome b reductase 1 OS=Homo sapiens GN=CYBRD1 PE=1 SV=1	11.2303	8.04196	3	31.621	8.76	0.366	216.1	204.2	301.5	74.8	1.31	-0.0816138	0.561693	-1.45008
Q13637	Ras-related protein Rab-32 OS=Homo sapiens GN=RAB32 PE=1 SV=3	3.17828	4.44444	1	24.982	6.54	0.366	55.7	61.7	99.3	22.6	0.122	0.146655	0.686164	-1.45008
P98082	Disabled homolog 2 OS=Homo sapiens GN=DAB2 PE=1 SV=3	2.04575	1.03896	1	82.397	5.53	0.366	23.8	28.8	36.8	10.5	0.058	0.27262	0.352759	-1.45008
P23229	Integrin alpha-6 OS=Homo sapiens GN=ITGA6 PE=1 SV=5	206.21	30.6195	27	126.526	6.61	0.365	5382.3	5063.7	8010.4	1848.6	2.935	-0.0877334	0.66175	-1.45403
O15143	Actin-related protein 2/3 complex subunit 1B OS=Homo sapiens GN=ARPC1B PE=1 SV=3	27.3715	20.6989	6	40.923	8.35	0.365	774.3	739.8	1174.3	269.9	1.015	-0.0664274	0.666302	-1.45403
Q96AP7	Endothelial cell-selective adhesion molecule OS=Homo sapiens GN=ESAM PE=1 SV=1	20.5793	12.0513	3	41.151	9.32	0.365	211.1	201.6	372.1	73.6	0.65	-0.0664274	0.884403	-1.45403
P30203	T-cell differentiation antigen CD6 OS=Homo sapiens GN=CD6 PE=1 SV=3	4.89012	3.14371	2	71.755	4.92	0.365	70.9	115.4	136.2	42.2	0.179	0.702214	0.240009	-1.45403
Q685J3	Mucin-17 OS=Homo sapiens GN=MUC17 PE=1 SV=2	2.02971	0.378366	1	451.465	4.11	0.365	19.3	34.2	59.6	12.5	0.045	0.825379	0.801573	-1.45403
P12931	Proto-oncogene tyrosine-protein kinase Src OS=Homo sapiens GN=SRC PE=1 SV=3	34.2145	14.9254	4	59.797	7.42	0.363	733.2	607.2	1085.7	220.1	0.874	-0.272297	0.838347	-1.46196
Q658P3	Metalloreductase STEAP3 OS=Homo sapiens GN=STEAP3 PE=1 SV=2	42.9517	14.3443	5	54.566	8.6	0.362	429	546.1	845.4	197.5	0.887	0.348232	0.630405	-1.46594
P49407	Beta-arrestin-1 OS=Homo sapiens GN=ARRB1 PE=1 SV=2	5.75326	4.54545	2	47.036	6.2	0.362	150.1	147.9	277.3	53.5	0.202	-0.0203404	0.906891	-1.46594
P62834	Ras-related protein Rap-1A OS=Homo sapiens GN=RAP1A PE=1 SV=1	58.0553	45.6522	2	20.974	6.67	0.359	84.8	121.8	179.4	43.7	5.105	0.52306	0.558757	-1.47794
Q8TAD7	Overexpressed in colon carcinoma 1 protein OS=Homo sapiens GN=OCC1 PE=1 SV=2	3.35221	22.2222	1	6.403	6.57	0.359	52.2	71.4	87	25.6	1.154	0.453122	0.285698	-1.47794
Q01650	Large neutral amino acids transporter small subunit 1 OS=Homo sapiens GN=SLC7A5 PE=1 SV=2	13.5595	3.15582	3	54.974	7.72	0.358	282.3	324.9	502.7	116.3	0.389	0.202888	0.629473	-1.48197
P13224	Platelet glycoprotein Ib beta chain OS=Homo sapiens GN=GP1BB PE=1 SV=1	27.8405	16.5049	4	21.704	9.31	0.357	1117.8	994.7	1344.5	355.5	1.848	-0.168123	0.435095	-1.486
Q86WI1	Fibrocystin-L OS=Homo sapiens GN=PKHD1L1 PE=2 SV=2	6.93154	1.01343	3	465.439	6.11	0.357	120.3	184.2	215.7	65.7	0.034	0.614474	0.227741	-1.486
Q14644	Ras GTPase-activating protein 3 OS=Homo sapiens GN=RASA3 PE=1 SV=3	25.4192	13.5492	10	95.638	7.15	0.355	450.1	400.9	783.3	142.4	0.45	-0.166503	0.96643	-1.49411
P11168	Solute carrier family 2, facilitated glucose transporter member 2 OS=Homo sapiens GN=SLC2A2 PE=1 SV=1	2.53738	2.09924	1	57.452	7.97	0.353	13.4	27.7	27.9	9.8	0.122	1.04893	0.0129262	-1.50226
Q9UBI6	Guanine nucleotide-binding protein G(I)/G(S)/G(O) subunit gamma-12 OS=Homo sapiens GN=GNG12 PE=1 SV=3	2.39992	15.2778	1	8.001	8.97	0.353	15.4	30.5	48.1	10.8	0.468	0.986957	0.657183	-1.50226
P12109	Collagen alpha-1(VI) chain OS=Homo sapiens GN=COL6A1 PE=1 SV=3	55.2152	20.1362	14	108.462	5.43	0.352	1055.3	1093.5	1249.1	385.3	0.856	0.051024	0.191563	-1.50635
P05107	Integrin beta-2 OS=Homo sapiens GN=ITGB2 PE=1 SV=2	53.9371	20.4161	12	84.726	6.95	0.352	1534	2187.2	2859.8	769.8	1.031	0.511974	0.387363	-1.50635
Q12929	Epidermal growth factor receptor kinase substrate 8 OS=Homo sapiens GN=EPS8 PE=1 SV=1	13.4373	8.15085	5	91.824	7.5	0.352	162.7	251.9	216.5	88.5	0.311	0.630405	-0.21927	-1.50635
P10319	HLA class I histocompatibility antigen, B-58 alpha chain OS=Homo sapiens GN=HLA-B PE=1 SV=1	88.4007	48.6188	1	40.312	6.3	0.35	30.2	44.6	95.8	15.6	5.31	0.561693	1.10232	-1.51457
P59768	Guanine nucleotide-binding protein G(I)/G(S)/G(O) subunit gamma-2 OS=Homo sapiens GN=GNG2 PE=1 SV=2	7.61558	52.1127	3	7.845	7.99	0.35	183.6	274.2	525.9	95.9	2.162	0.578214	0.939603	-1.51457
Q9H9H4	Vacuolar protein sorting-associated protein 37B OS=Homo sapiens GN=VPS37B PE=1 SV=1	2.02609	3.85965	1	31.287	7.34	0.349	53.9	67.8	95.3	23.7	0.145	0.331132	0.49057	-1.5187
P12110	Collagen alpha-2(VI) chain OS=Homo sapiens GN=COL6A2 PE=1 SV=4	20.782	4.02355	4	108.512	6.21	0.348	308.9	353.7	367.8	123.1	0.215	0.195348	0.0565835	-1.52284
Q5W111	SPRY domain-containing protein 7 OS=Homo sapiens GN=SPRYD7 PE=1 SV=2	3.57037	10.2041	2	21.652	6.7	0.347	52.2	72.9	88.1	25.3	0.425	0.482332	0.27262	-1.52699
Q15404	Ras suppressor protein 1 OS=Homo sapiens GN=RSU1 PE=1 SV=3	101.625	30.6859	7	31.521	8.65	0.346	2077.1	1694.1	3175.7	586.6	10.288	-0.293359	0.906891	-1.53116
P04899	Guanine nucleotide-binding protein G(i) subunit alpha-2 OS=Homo sapiens GN=GNAI2 PE=1 SV=3	67.3285	41.6901	8	40.425	5.54	0.346	991.9	1161.6	1947.4	402.3	2.03	0.227741	0.745022	-1.53116
Q9NZD4	Alpha-hemoglobin-stabilizing protein OS=Homo sapiens GN=AHSP PE=1 SV=1	4.36333	23.5294	2	11.833	5	0.346	65.1	95.8	143.1	33.1	1.683	0.558757	0.57918	-1.53116
P34910	Protein EVI2B OS=Homo sapiens GN=EVI2B PE=1 SV=2	4.78237	7.8125	2	48.636	4.83	0.345	35	93	62.9	32.1	0.259	1.41034	-0.564905	-1.53533
P09326	CD48 antigen OS=Homo sapiens GN=CD48 PE=1 SV=2	1.96369	4.52675	1	27.665	8.07	0.345	25.4	42.7	64	14.7	0.179	0.74932	0.584	-1.53533
P07948	Tyrosine-protein kinase Lyn OS=Homo sapiens GN=LYN PE=1 SV=3	53.7987	22.4609	8	58.537	7.11	0.343	1038.7	1018.9	1907.5	349.1	1.285	-0.027675	0.90458	-1.54372
P02730	Band 3 anion transport protein OS=Homo sapiens GN=SLC4A1 PE=1 SV=3	211.39	32.8211	21	101.727	5.19	0.342	2744.9	4730.9	6812.3	1619.3	6.252	0.78576	0.526069	-1.54793
Q14019	Coactosin-like protein OS=Homo sapiens GN=COTL1 PE=1 SV=3	18.7691	19.7183	5	15.935	5.67	0.342	960.1	912.4	1591.6	312.2	1.848	-0.0740006	0.8024	-1.54793
Q9HBL0	Tensin-1 OS=Homo sapiens GN=TNS1 PE=1 SV=2	1.79217	0.74928	1	185.586	7.75	0.341	10.6	18	25.6	6.1	0.023	0.763836	0.506907	-1.55216
P61224	Ras-related protein Rap-1b OS=Homo sapiens GN=RAP1B PE=1 SV=1	120.127	46.7391	3	20.812	5.78	0.34	2920.7	2686.2	4223	912.9	42.94	-0.120294	0.652601	-1.55639
Q15758	Neutral amino acid transporter B(0) OS=Homo sapiens GN=SLC1A5 PE=1 SV=2	27.9752	8.31793	4	56.562	5.48	0.34	460	658.5	933.2	224	1.081	0.518031	0.50284	-1.55639
P20963	T-cell surface glycoprotein CD3 zeta chain OS=Homo sapiens GN=CD247 PE=1 SV=2	4.90443	5.4878	2	18.685	9.25	0.34	28.3	43	68.5	14.6	0.668	0.602172	0.672652	-1.55639
P62328	Thymosin beta-4 OS=Homo sapiens GN=TMSB4X PE=1 SV=2	25.585	43.1818	3	5.05	5.06	0.339	1668.2	1386.1	3017.9	470.1	24.119	-0.26708	1.12234	-1.56064
Q07954	Prolow-density lipoprotein receptor-related protein 1 OS=Homo sapiens GN=LRP1 PE=1 SV=2	379.842	21.831	72	504.276	5.39	0.337	5438.9	9901.1	10921.3	3337.4	1.414	0.863938	0.141433	-1.56918
P20645	Cation-dependent mannose-6-phosphate receptor OS=Homo sapiens GN=M6PR PE=1 SV=1	12.3754	15.5235	3	30.973	5.83	0.337	220.8	320.6	493.3	108	0.468	0.538041	0.621993	-1.56918
P98095	Fibulin-2 OS=Homo sapiens GN=FBLN2 PE=1 SV=2	3.45286	0.844595	1	126.489	4.82	0.337	17	23.3	58.7	7.9	0.042	0.453122	1.33228	-1.56918
Q7Z5G4	Golgin subfamily A member 7 OS=Homo sapiens GN=GOLGA7 PE=1 SV=2	2.71794	13.8686	2	15.814	7.05	0.337	124.6	186	245.9	62.6	0.468	0.578214	0.402722	-1.56918
P68871	Hemoglobin subunit beta OS=Homo sapiens GN=HBB PE=1 SV=2	521.901	79.5918	7	15.988	7.28	0.335	8312.1	15155.5	18330.1	5081.5	8110.31	0.866315	0.273814	-1.57777
P29972	Aquaporin-1 OS=Homo sapiens GN=AQP1 PE=1 SV=3	19.9056	9.66543	1	28.508	7.42	0.335	51.7	79.1	143.5	26.5	0.52	0.612588	0.85997	-1.57777
P15153	Ras-related C3 botulinum toxin substrate 2 OS=Homo sapiens GN=RAC2 PE=1 SV=1	17.956	28.6458	1	21.415	7.61	0.335	79.4	90.8	112.7	30.4	1.61	0.194087	0.311503	-1.57777
Q8N386	Leucine-rich repeat-containing protein 25 OS=Homo sapiens GN=LRRC25 PE=1 SV=2	1.94855	2.62295	1	33.157	5.05	0.335	69.7	71.3	91.2	23.9	0.259	0.0328061	0.356144	-1.57777
Q9Y6C2	EMILIN-1 OS=Homo sapiens GN=EMILIN1 PE=1 SV=2	69.615	15.4528	14	106.601	5.15	0.334	737.1	1427.1	2022.3	476.2	1.064	0.953079	0.50284	-1.58208
Q16610	Extracellular matrix protein 1 OS=Homo sapiens GN=ECM1 PE=1 SV=2	216.187	52.2222	25	60.635	6.71	0.333	6854.9	9850.1	7536.3	3278.3	15.037	0.52306	-0.386468	-1.58641
Q15836	Vesicle-associated membrane protein 3 OS=Homo sapiens GN=VAMP3 PE=1 SV=3	12.2973	40	1	11.302	8.79	0.333	39.6	49.7	54.9	16.6	3.642	0.328836	0.14274	-1.58641
B2RUZ4	Small integral membrane protein 1 OS=Homo sapiens GN=SMIM1 PE=1 SV=1	9.52198	28.2051	2	8.743	9.03	0.333	105	138.1	167.6	46	2.162	0.395063	0.279768	-1.58641
P48059	LIM and senescent cell antigen-like-containing domain protein 1 OS=Homo sapiens GN=LIMS1 PE=1 SV=4	67.385	35.3846	9	37.226	8.05	0.329	1709.8	1309.1	2324.3	430.8	3.062	-0.384584	0.827819	-1.60384
Q8IWA5	Choline transporter-like protein 2 OS=Homo sapiens GN=SLC44A2 PE=1 SV=3	5.49653	7.93201	4	80.071	8.57	0.329	223.5	273.3	368	89.8	0.245	0.290424	0.428678	-1.60384
Q9H0U4	Ras-related protein Rab-1B OS=Homo sapiens GN=RAB1B PE=1 SV=1	30.6118	40.2985	1	22.157	5.73	0.328	12	12.8	22.7	4.2	1.955	0.0894982	0.827006	-1.60823
P63211	Guanine nucleotide-binding protein G(T) subunit gamma-T1 OS=Homo sapiens GN=GNGT1 PE=1 SV=2	5.1356	10.8108	1	8.49	4.82	0.328	378.6	413.6	810.3	135.8	0.292	0.126973	0.970117	-1.60823
Q13336	Urea transporter 1 OS=Homo sapiens GN=SLC14A1 PE=1 SV=2	2.63341	2.05656	1	42.5	7.15	0.328	82.6	136.1	189.8	44.6	0.166	0.719841	0.479231	-1.60823
O75558	Syntaxin-11 OS=Homo sapiens GN=STX11 PE=1 SV=1	46.1897	36.2369	11	33.175	6.55	0.326	527.9	501.3	893.3	163.2	3.833	-0.0740006	0.833497	-1.61706
Q9Y624	Junctional adhesion molecule A OS=Homo sapiens GN=F11R PE=1 SV=1	30.957	32.7759	8	32.562	7.9	0.326	803.1	831.6	1488.6	271	1.994	0.051024	0.83996	-1.61706
Q8NBQ5	Estradiol 17-beta-dehydrogenase 11 OS=Homo sapiens GN=HSD17B11 PE=1 SV=3	7.70785	3	1	32.915	9.07	0.326	20.6	29.7	42	9.7	0.233	0.526069	0.500802	-1.61706
P13612	Integrin alpha-4 OS=Homo sapiens GN=ITGA4 PE=1 SV=3	3.87912	4.16667	4	114.827	6.48	0.326	122.7	159.5	250.3	52	0.16	0.378512	0.649845	-1.61706
P37840	Alpha-synuclein OS=Homo sapiens GN=SNCA PE=1 SV=1	2.93676	6.42857	1	14.451	4.7	0.326	59.9	69.2	114.2	22.6	0.292	0.207893	0.722466	-1.61706
P16188	HLA class I histocompatibility antigen, A-30 alpha chain OS=Homo sapiens GN=HLA-A PE=1 SV=2	90.8497	38.9041	1	40.879	6.1	0.323	21.4	36	19.1	11.6	3.786	0.750178	-0.913216	-1.63039
P16150	Leukosialin OS=Homo sapiens GN=SPN PE=1 SV=1	14.055	13	3	40.297	5.1	0.323	345	545.5	796.6	176.3	0.501	0.660837	0.545968	-1.63039
P18433	Receptor-type tyrosine-protein phosphatase alpha OS=Homo sapiens GN=PTPRA PE=1 SV=2	9.18484	9.85037	5	90.542	6.7	0.323	335.1	342.6	580	110.7	0.284	0.0313952	0.759582	-1.63039
Q9Y666	Solute carrier family 12 member 7 OS=Homo sapiens GN=SLC12A7 PE=1 SV=3	2.05481	0.738689	1	119.029	6.71	0.322	36.9	44.4	75	14.3	0.04	0.267835	0.756169	-1.63487
P20338	Ras-related protein Rab-4A OS=Homo sapiens GN=RAB4A PE=1 SV=3	12.2843	15.5963	2	24.374	6.07	0.321	53.8	92.2	131.6	29.6	0.848	0.777367	0.513996	-1.63935
P30531	Sodium- and chloride-dependent GABA transporter 1 OS=Homo sapiens GN=SLC6A1 PE=1 SV=2	4.75819	1.16861	1	67.029	8.09	0.321	388.9	310.9	318.1	99.9	0.096	-0.323733	0.0328061	-1.63935
Q04656	Copper-transporting ATPase 1 OS=Homo sapiens GN=ATP7A PE=1 SV=3	10.8711	3.46667	4	163.27	6.24	0.32	103.6	127.2	182.8	40.7	0.114	0.296311	0.52306	-1.64386
P08397	Porphobilinogen deaminase OS=Homo sapiens GN=HMBS PE=1 SV=2	2.31713	2.21607	1	39.306	7.18	0.32	16.4	37.7	42.4	12	0.101	1.20351	0.171207	-1.64386
P61225	Ras-related protein Rap-2b OS=Homo sapiens GN=RAP2B PE=1 SV=1	16.339	37.7049	3	20.491	4.81	0.319	489.6	556.8	945.4	177.5	1.424	0.185232	0.763836	-1.64837
P16671	Platelet glycoprotein 4 OS=Homo sapiens GN=CD36 PE=1 SV=2	93.3371	25	9	53.019	7.96	0.317	1652.1	2631.2	3836.8	833.7	2.594	0.671746	0.543991	-1.65745
P11234	Ras-related protein Ral-B OS=Homo sapiens GN=RALB PE=1 SV=1	9.56413	6.79612	1	23.394	6.62	0.317	97.4	107.3	165	34	0.311	0.140124	0.621056	-1.65745
P12821	Angiotensin-converting enzyme OS=Homo sapiens GN=ACE PE=1 SV=1	50.9807	7.12098	7	149.62	6.39	0.316	437.5	1082	1656.8	341.9	0.323	1.30626	0.614474	-1.662
P02751	Fibronectin OS=Homo sapiens GN=FN1 PE=1 SV=4	4121.89	53.9816	106	262.46	5.71	0.315	82566.1	132918	84506.4	41883.6	874.284	0.687061	-0.652901	-1.66658
Q30134	HLA class II histocompatibility antigen, DRB1-8 beta chain OS=Homo sapiens GN=HLA-DRB1 PE=1 SV=2	4.87654	7.14286	1	29.985	7.12	0.31	61.8	199.3	215.9	61.9	0.311	1.6893	0.115033	-1.68966
P11166	Solute carrier family 2, facilitated glucose transporter member 1 OS=Homo sapiens GN=SLC2A1 PE=1 SV=2	93.332	12.8049	8	54.049	8.72	0.309	1467.3	2402.5	3646.6	743.4	5.31	0.711054	0.602172	-1.69432
O00602	Ficolin-1 OS=Homo sapiens GN=FCN1 PE=1 SV=2	45.633	22.3926	8	35.056	6.86	0.309	1389.9	2231.2	2350.5	688.9	1.994	0.682573	0.0745054	-1.69432
P35241	Radixin OS=Homo sapiens GN=RDX PE=1 SV=1	71.1393	23.8422	8	68.521	6.37	0.308	345.2	716.8	1023.3	220.9	1.664	1.05381	0.513996	-1.699
Q9UI08	Ena/VASP-like protein OS=Homo sapiens GN=EVL PE=1 SV=2	3.14451	4.32692	1	44.592	8.84	0.307	24.9	34	41.8	10.4	0.089	0.447844	0.298658	-1.70369
Q16706	Alpha-mannosidase 2 OS=Homo sapiens GN=MAN2A1 PE=1 SV=2	18.283	4.54545	6	131.057	7.58	0.306	914.9	569.7	377.9	174.3	0.306	-0.682696	-0.592919	-1.7084
P00488	Coagulation factor XIII A chain OS=Homo sapiens GN=F13A1 PE=1 SV=4	213.115	30.7377	20	83.215	6.09	0.305	4726.7	6072.4	7327.2	1851.2	5.494	0.361768	0.271426	-1.71312
P51159	Ras-related protein Rab-27A OS=Homo sapiens GN=RAB27A PE=1 SV=3	7.78896	4.52489	1	24.852	5.22	0.305	81.1	142.7	203.4	43.6	0.166	0.815575	0.511974	-1.71312
Q9Y2Q0	Phospholipid-transporting ATPase IA OS=Homo sapiens GN=ATP8A1 PE=1 SV=1	6.07731	1.89003	2	131.285	6.84	0.305	35.6	39.8	55.4	12.2	0.09	0.16221	0.477159	-1.71312
Q9Y3C5	RING finger protein 11 OS=Homo sapiens GN=RNF11 PE=1 SV=1	2.13664	15.5844	2	17.432	4.78	0.305	92.1	127.2	262.5	38.8	0.585	0.465713	1.04544	-1.71312
P16284	Platelet endothelial cell adhesion molecule OS=Homo sapiens GN=PECAM1 PE=1 SV=1	163.123	31.0298	20	82.484	6.99	0.304	2635.9	3142.3	5667.3	955.7	4.495	0.253384	0.851199	-1.71786
P10321	HLA class I histocompatibility antigen, Cw-7 alpha chain OS=Homo sapiens GN=HLA-C PE=1 SV=3	85.3606	41.5301	1	40.623	6.04	0.304	174.9	228.3	270.8	69.4	4.623	0.38405	0.246104	-1.71786
P11169	Solute carrier family 2, facilitated glucose transporter member 3 OS=Homo sapiens GN=SLC2A3 PE=1 SV=1	60.305	11.4919	7	53.889	7.2	0.303	1589.3	1515	2423.4	459.3	2.481	-0.0694519	0.678072	-1.72261
P05362	Intercellular adhesion molecule 1 OS=Homo sapiens GN=ICAM1 PE=1 SV=2	60.0502	23.3083	8	57.789	7.99	0.302	468.5	1266.3	1901	382.6	2.398	1.43456	0.585924	-1.72738
Q12841	Follistatin-related protein 1 OS=Homo sapiens GN=FSTL1 PE=1 SV=1	13.782	15.5844	4	34.963	5.52	0.302	103.1	171.2	205	51.7	0.65	0.731183	0.259423	-1.72738
P08962	CD63 antigen OS=Homo sapiens GN=CD63 PE=1 SV=2	8.90218	7.56303	2	25.619	7.81	0.302	507.8	537.3	717.6	162.5	0.701	0.0813396	0.41792	-1.72738
P11233	Ras-related protein Ral-A OS=Homo sapiens GN=RALA PE=1 SV=1	3.21573	10.6796	2	23.552	7.11	0.302	53	83.7	106.3	25.3	0.334	0.658097	0.345964	-1.72738
Q86SF2	N-acetylgalactosaminyltransferase 7 OS=Homo sapiens GN=GALNT7 PE=1 SV=1	10.3709	6.5449	4	75.341	7.11	0.3	219.4	131.6	91	39.5	0.216	-0.736966	-0.531156	-1.73697
P19397	Leukocyte surface antigen CD53 OS=Homo sapiens GN=CD53 PE=1 SV=1	5.09076	6.84932	2	24.325	7.52	0.3	197.9	298.7	362.3	89.7	0.668	0.593593	0.27858	-1.73697
P08473	Neprilysin OS=Homo sapiens GN=MME PE=1 SV=2	79.8655	28.6667	17	85.46	5.73	0.298	1767.1	2747.1	3090.7	819.4	2.318	0.636915	0.169925	-1.74662
P00352	Retinal dehydrogenase 1 OS=Homo sapiens GN=ALDH1A1 PE=1 SV=2	15.4076	17.1657	6	54.827	6.73	0.298	238.1	271.5	197.7	80.9	0.655	0.189034	-0.45799	-1.74662
P30273	High affinity immunoglobulin epsilon receptor subunit gamma OS=Homo sapiens GN=FCER1G PE=1 SV=1	22.9773	32.5581	4	9.661	7.12	0.294	1041.4	1118.8	1877.1	329.4	14.849	0.102994	0.746743	-1.76611
Q13367	AP-3 complex subunit beta-2 OS=Homo sapiens GN=AP3B2 PE=1 SV=2	10.1379	0.831793	1	118.985	5.59	0.294	118.9	488.3	128.5	143.4	0.064	2.03844	-1.92687	-1.76611
P10314	HLA class I histocompatibility antigen, A-32 alpha chain OS=Homo sapiens GN=HLA-A PE=1 SV=2	84.9149	34.2466	1	41.022	6.47	0.29	68.5	103.7	210.3	30.1	3.642	0.597412	1.02006	-1.78588
P52566	Rho GDP-dissociation inhibitor 2 OS=Homo sapiens GN=ARHGDIB PE=1 SV=3	20.4888	30.3483	4	22.974	5.21	0.29	563.4	607.9	1214.2	176	1.371	0.109695	0.997834	-1.78588
Q09327	Beta-1,4-mannosyl-glycoprotein 4-beta-N-acetylglucosaminyltransferase OS=Homo sapiens GN=MGAT3 PE=2 SV=3	54.4528	26.2664	11	61.274	8.28	0.289	920.9	982.9	715.7	284.5	1.371	0.0935602	-0.45799	-1.79086
Q4LDE5	Sushi, von Willebrand factor type A, EGF and pentraxin domain-containing protein 1 OS=Homo sapiens GN=SVEP1 PE=1 SV=3	210.223	16.886	46	389.912	5.5	0.288	3441.1	5951.4	7024.4	1715.6	1.346	0.789938	0.238787	-1.79586
Q8WZ42	Titin OS=Homo sapiens GN=TTN PE=1 SV=4	29.1512	0.296943	9	3813.65	6.35	0.288	1259	1770	1426.4	509	0.007	0.491597	-0.311148	-1.79586
Q8WUX1	Sodium-coupled neutral amino acid transporter 5 OS=Homo sapiens GN=SLC38A5 PE=1 SV=1	2.39288	1.69492	1	51.423	8.21	0.288	62.6	76.7	109.5	22.1	0.122	0.292782	0.513996	-1.79586
P41240	Tyrosine-protein kinase CSK OS=Homo sapiens GN=CSK PE=1 SV=1	2.48742	1.55556	1	50.672	7.06	0.287	64.8	60	101	17.2	0.068	-0.110916	0.751035	-1.80088
A1L4H1	Soluble scavenger receptor cysteine-rich domain-containing protein SSC5D OS=Homo sapiens GN=SSC5D PE=1 SV=3	18.8426	5.21297	7	165.639	6.13	0.286	247	443.9	247.5	127	0.323	0.84559	-0.841663	-1.80591
P20292	Arachidonate 5-lipoxygenase-activating protein OS=Homo sapiens GN=ALOX5AP PE=1 SV=2	4.92103	13.0435	2	18.145	8.44	0.286	168.2	283.6	382.5	81	0.668	0.753605	0.43189	-1.80591
P05106	Integrin beta-3 OS=Homo sapiens GN=ITGB3 PE=1 SV=2	629.364	43.2741	31	87	5.24	0.284	18001.2	16902.6	30107.3	4796.6	55.899	-0.0908029	0.832688	-1.81604
P01892	HLA class I histocompatibility antigen, A-2 alpha chain OS=Homo sapiens GN=HLA-A PE=1 SV=1	124.992	51.5068	3	40.896	6.99	0.282	2048.8	2770.8	4795.8	782.3	11.023	0.435095	0.791606	-1.82623
P06239	Tyrosine-protein kinase Lck OS=Homo sapiens GN=LCK PE=1 SV=6	16.92	9.62672	2	57.964	5.36	0.281	11.2	16.1	25.5	4.5	0.433	0.522056	0.662661	-1.83136
Q5T2S8	Armadillo repeat-containing protein 4 OS=Homo sapiens GN=ARMC4 PE=1 SV=1	2.44559	0.670498	1	115.606	7.77	0.28	107.5	75.7	138.5	21.2	0.03	-0.506353	0.871844	-1.8365
Q9NY65	Tubulin alpha-8 chain OS=Homo sapiens GN=TUBA8 PE=1 SV=1	65.7591	28.7305	4	50.062	5.06	0.279	54.7	45.1	88.4	12.6	3.365	-0.277534	0.970117	-1.84166
O00194	Ras-related protein Rab-27B OS=Homo sapiens GN=RAB27B PE=1 SV=4	26.647	32.1101	7	24.592	5.52	0.276	452.6	409.7	667.6	113.2	1.955	-0.14401	0.703987	-1.85726
P15144	Aminopeptidase N OS=Homo sapiens GN=ANPEP PE=1 SV=4	97.8585	24.6122	23	109.471	5.48	0.275	3007.9	3803.3	6332.5	1045	2.577	0.337996	0.735522	-1.8625
P27701	CD82 antigen OS=Homo sapiens GN=CD82 PE=1 SV=1	11.0005	10.1124	3	29.606	5.24	0.272	261.4	543.5	887.4	147.7	0.931	1.05589	0.707525	-1.87832
Q08380	Galectin-3-binding protein OS=Homo sapiens GN=LGALS3BP PE=1 SV=1	446.212	44.9573	25	65.289	5.27	0.271	9229.8	11032.7	11154.4	2987.8	30.623	0.257011	0.015783	-1.88364
P05556	Integrin beta-1 OS=Homo sapiens GN=ITGB1 PE=1 SV=2	190.8	27.0677	20	88.357	5.39	0.271	6160.8	5989	10134.9	1625.8	5.641	-0.0409718	0.75873	-1.88364
Q14254	Flotillin-2 OS=Homo sapiens GN=FLOT2 PE=1 SV=2	41.8561	25	9	47.035	5.25	0.27	628	893.3	1230.6	241.1	0.855	0.507921	0.462576	-1.88897
P78509	Reelin OS=Homo sapiens GN=RELN PE=1 SV=3	97.5845	6.93642	18	388.137	5.88	0.266	998.9	1915.8	2159.8	510	0.376	0.939603	0.172488	-1.9105
Q9HAV0	Guanine nucleotide-binding protein subunit beta-4 OS=Homo sapiens GN=GNB4 PE=1 SV=3	12.6747	13.5294	1	37.543	6	0.266	14.6	18.2	20.8	4.8	0.73	0.316146	0.189034	-1.9105
P14317	Hematopoietic lineage cell-specific protein OS=Homo sapiens GN=HCLS1 PE=1 SV=3	1.87716	1.64609	1	53.981	4.81	0.266	50.4	94.2	91.8	25.1	0.077	0.903038	-0.0380063	-1.9105
P04275	von Willebrand factor OS=Homo sapiens GN=VWF PE=1 SV=4	1028.7	44.401	91	309.058	5.48	0.262	28350.9	30911.7	26435.4	8099	11.436	0.124328	-0.226004	-1.93236
Q9BX97	Plasmalemma vesicle-associated protein OS=Homo sapiens GN=PLVAP PE=2 SV=1	3.44235	3.61991	2	50.562	8.79	0.262	38.2	65.8	85.4	17.2	0.129	0.784085	0.37629	-1.93236
Q08722	Leukocyte surface antigen CD47 OS=Homo sapiens GN=CD47 PE=1 SV=1	25.9387	6.19195	2	35.191	7.21	0.258	813.3	1011.4	1682.9	261.1	0.848	0.314986	0.734655	-1.95456
Q9NY97	N-acetyllactosaminide beta-1,3-N-acetylglucosaminyltransferase 2 OS=Homo sapiens GN=B3GNT2 PE=1 SV=2	4.94031	5.54156	2	45.993	8.54	0.256	228.3	238.2	145.7	61	0.186	0.0607392	-0.708396	-1.96578
Q8NG11	Tetraspanin-14 OS=Homo sapiens GN=TSPAN14 PE=1 SV=1	24.2004	13.3333	3	30.671	6.84	0.251	474.3	477.6	805.7	120	0.719	0.0100637	0.75446	-1.99424
Q9BX67	Junctional adhesion molecule C OS=Homo sapiens GN=JAM3 PE=1 SV=1	11.7238	11.6129	3	34.998	7.59	0.247	336.2	397.7	554.9	98.1	0.551	0.24245	0.480265	-2.01742
Q13277	Syntaxin-3 OS=Homo sapiens GN=STX3 PE=1 SV=3	2.65496	2.76817	1	33.134	5.44	0.245	8	14.9	20.1	3.7	0.129	0.897628	0.435095	-2.02915
P56199	Integrin alpha-1 OS=Homo sapiens GN=ITGA1 PE=1 SV=2	20.4912	3.81679	4	130.765	6.29	0.241	198.8	491.8	714.6	118.3	0.164	1.30685	0.539035	-2.05289
P07947	Tyrosine-protein kinase Yes OS=Homo sapiens GN=YES1 PE=1 SV=3	27.9294	12.523	3	60.763	6.74	0.24	476.1	450.7	874	108.2	0.719	-0.0785637	0.955313	-2.05889
Q9NRX5	Serine incorporator 1 OS=Homo sapiens GN=SERINC1 PE=1 SV=1	3.48348	6.62252	2	50.461	5.85	0.236	21.2	26	37.6	6.1	0.245	0.291604	0.532068	-2.08314
P32942	Intercellular adhesion molecule 3 OS=Homo sapiens GN=ICAM3 PE=1 SV=2	4.8305	4.7532	2	59.503	5.43	0.232	173.9	259.5	391.8	60.1	0.166	0.577248	0.594549	-2.1078
P48509	CD151 antigen OS=Homo sapiens GN=CD151 PE=1 SV=3	18.8871	13.0435	4	28.276	7.47	0.226	812.9	885.7	1246.3	200.2	1.154	0.124328	0.492622	-2.14561
P30461	HLA class I histocompatibility antigen, B-13 alpha chain OS=Homo sapiens GN=HLA-B PE=1 SV=1	95.2398	46.4088	3	40.449	6.14	0.222	861	1588.3	1517	353	6.586	0.883621	-0.0664274	-2.17137
P53396	ATP-citrate synthase OS=Homo sapiens GN=ACLY PE=1 SV=3	20.6661	8.901	8	120.762	7.33	0.222	167.2	506.3	184.5	112.5	0.283	1.59837	-1.45799	-2.17137
P19256	Lymphocyte function-associated antigen 3 OS=Homo sapiens GN=CD58 PE=1 SV=1	10.9525	7.2	2	28.129	6.76	0.222	352.7	936.7	885.1	207.9	0.778	1.40926	-0.0816138	-2.17137
P30825	High affinity cationic amino acid transporter 1 OS=Homo sapiens GN=SLC7A1 PE=1 SV=1	14.138	5.40541	3	67.594	5.43	0.221	285.7	387.1	672.6	85.4	0.28	0.438293	0.797428	-2.17788
Q96QH2	PML-RARA-regulated adapter molecule 1 OS=Homo sapiens GN=PRAM1 PE=1 SV=2	5.42696	13.5097	2	79.196	9.63	0.217	72	169.1	65.7	36.7	0.096	1.23266	-1.36587	-2.20423
P11049	Leukocyte antigen CD37 OS=Homo sapiens GN=CD37 PE=1 SV=2	4.6704	6.04982	2	31.683	7.94	0.215	161.5	209	281.8	44.9	0.145	0.371838	0.43189	-2.21759
P06729	T-cell surface antigen CD2 OS=Homo sapiens GN=CD2 PE=1 SV=2	2.57896	2.2792	1	39.424	9.63	0.212	51.3	76.8	126.2	16.2	0.096	0.58111	0.716332	-2.23786
P04921	Glycophorin-C OS=Homo sapiens GN=GYPC PE=1 SV=1	22.2979	21.0938	2	13.802	4.84	0.211	37.1	75.5	120.3	15.9	9	1.02645	0.672652	-2.24469
Q8NBJ4	Golgi membrane protein 1 OS=Homo sapiens GN=GOLM1 PE=1 SV=1	138.038	37.4065	18	45.306	4.97	0.21	3602.5	4816.6	2639.1	1013.5	7.66	0.418999	-0.867752	-2.25154
P13498	Cytochrome b-245 light chain OS=Homo sapiens GN=CYBA PE=1 SV=3	2.53018	7.69231	1	20.999	9.54	0.208	34.5	51.1	71.3	10.7	0.233	0.565597	0.481299	-2.26534
O15427	Monocarboxylate transporter 4 OS=Homo sapiens GN=SLC16A3 PE=1 SV=1	2.92758	1.50538	1	49.437	7.96	0.204	103.9	132.5	206.5	27	0.129	0.351628	0.640621	-2.29336
P30479	HLA class I histocompatibility antigen, B-41 alpha chain OS=Homo sapiens GN=HLA-B PE=1 SV=1	104.036	43.9227	1	40.514	6.54	0.202	540.4	721.7	1232.1	145.5	5.529	0.41684	0.771463	-2.30757
Q6ZUX7	Lipoma HMGIC fusion partner-like 2 protein OS=Homo sapiens GN=LHFPL2 PE=2 SV=2	6.2637	3.94737	1	24.469	6.49	0.202	139.6	165	205.7	33.4	0.389	0.24123	0.318461	-2.30757
P13987	CD59 glycoprotein OS=Homo sapiens GN=CD59 PE=1 SV=1	52.3676	25	4	14.168	6.48	0.191	497.2	1310	1969.3	250.7	25.827	1.3978	0.587845	-2.38836
O95866	Protein G6b OS=Homo sapiens GN=G6B PE=1 SV=1	14.6974	11.2033	3	26.147	9.61	0.182	641.8	759.9	1206.8	138.4	0.54	0.243669	0.667211	-2.45799
O00501	Claudin-5 OS=Homo sapiens GN=CLDN5 PE=2 SV=1	2.93887	4.58716	1	23.132	7.91	0.181	70.9	81.6	119.2	14.7	0.334	0.201634	0.546956	-2.46594
P21926	CD9 antigen OS=Homo sapiens GN=CD9 PE=1 SV=4	68.6239	24.5614	6	25.399	7.15	0.175	5482.9	5660.2	8797.9	991.8	11.328	0.045443	0.635987	-2.51457
P04439	HLA class I histocompatibility antigen, A-3 alpha chain OS=Homo sapiens GN=HLA-A PE=1 SV=2	108.307	44.9315	1	40.815	6	0.169	400.7	493.7	692	83.4	5.813	0.301002	0.487486	-2.5649
Q92930	Ras-related protein Rab-8B OS=Homo sapiens GN=RAB8B PE=1 SV=2	18.3515	26.57	2	23.569	9.07	0.169	35	44.5	76.7	7.5	1.336	0.348232	0.784923	-2.5649
P28906	Hematopoietic progenitor cell antigen CD34 OS=Homo sapiens GN=CD34 PE=1 SV=2	7.73312	9.61039	2	40.691	7.37	0.145	238.2	888.4	1395.4	128.8	0.334	1.89879	0.651683	-2.78588
O75791	GRB2-related adapter protein 2 OS=Homo sapiens GN=GRAP2 PE=1 SV=1	5.37631	6.36364	2	37.886	6.95	0.133	42.8	39.7	81.5	5.3	0.212	-0.109359	1.03703	-2.9105
Q8NBI5	Solute carrier family 43 member 3 OS=Homo sapiens GN=SLC43A3 PE=1 SV=2	4.38049	5.70265	2	54.493	8.53	0.126	60.5	134.7	139.3	17	0.222	1.15445	0.0482362	-2.9885
Q6RW13	Type-1 angiotensin II receptor-associated protein OS=Homo sapiens GN=AGTRAP PE=1 SV=1	4.53883	13.8365	1	17.408	6.14	0.01	7.1	3.5	4.8		0.334	-1.02621	0.464668	-6.64386
Q14242	P-selectin glycoprotein ligand 1 OS=Homo sapiens GN=SELPLG PE=1 SV=1	2.34979	3.64078	1	43.174	4.4	0.01	7.6	7.5	9.5		0.233	-0.0232698	0.333424	-6.64386
Q8N0Z3	Spindle and centriole-associated protein 1 OS=Homo sapiens GN=SPICE1 PE=1 SV=1	2.29362	1.05263	1	96.205	7.44	0.01	4.4	6.6	155.9		0.04	0.584	4.56175	-6.64386

## Sheet: Cellular component 
Analysis: Cellular component
Number of genes in the dataset: 199
Number of genes in the dataset (which are available in Cellular component database) :199
Number of genes in background: 19230
Is analysis quantitative: No
						Corrected p-values
Cellular component	No. of genes in the dataset	No.of genes in the background dataset	Percentage of genes	Fold enrichment	P-value (Hypergeometric test)	Bonferroni method	BH method	Q-value (Storey-Tibshirani method)
Plasma membrane	199	3479	100	5.52744	1.50152e-150	1.17719e-147	1.17719e-147	6.91323e-147	SRI; NT5E; ADCY5; TRPC6; MFGE8; RRAS; SPTA1; GYPA; ARF3; TSG101; ITGAM; SPTBN1; SDCBP; FAS; LAMP1; ITGA2; TSPAN9; CHP1; PTPRB; CYBB; CDC42; MSN; ANXA7; SLC12A6; ACTB; FCGR3A; RAB35; ADAM17; DOK2; SIGLEC5; ECE1; LY75; CASP3; ATP6V0A1; MARCKS; GNB1; CD177; EHD1; GNAO1; CD38; ICAM2; BCAM; RAB11B; TLN1; FMNL1; LNPEP; LASP1; ANGPT1; CFL1; STXBP2; ATP1A1; NPTN; HLA-G; BSG; ERMAP; CA4; SPTB; VASN; EPB42…
ER-Golgi intermediate compartment	1	30	0.502513	3.25207	0.268243	1	1	1	ANPEP;
Integral to membrane	13	1702	6.53266	0.738618	0.904919	1	1	1	SLC12A6; ECE1; ERMAP; ANK1; TTYH3; FLOT1; ACHE; SLC3A2; SLC4A1; VAMP3; SLC6A1; CLDN5; SELPLG;
Integral to plasma membrane	54	934	27.1357	5.58763	6.82387e-26	5.34992e-23	1.33748e-23	7.85454e-23	LAMP1; TSPAN9; PTPRB; CYBB; ADAM17; LY75; ICAM2; BCAM; LNPEP; CD44; TYROBP; SLC29A1; SELP; CLCA1; BST2; STOM; CD81; JAM2; GP1BA; ITGA2B; CD6; GP1BB; SLC2A2; EVI2B; CD48; SLC4A1; SLC1A5; LRP1; M6PR; AQP1; SLC14A1; SPN; PTPRA; SLC12A7; CD36; HLA-C; ICAM1; CD63; MME; FCER1G; ITGB3; ANPEP; CD82; CD47; ICAM3; CD151; CD58; SLC7A1; CD2; GYPC; SLC16A3; CD9; HLA-A; SELPLG;
Golgi aparatus	27	897	13.5678	2.90959	6.20979e-07	0.000486848	3.24565e-05	0.000190606	ARF3; TSG101; SDCBP; LAMP1; ACTB; ECE1; RAB11B; HLA-G; FLOT1; BST2; ACHE; GNAQ; SNAP23; VAMP8; GNG2; LYN; SLC4A1; LRP1; M6PR; ATP7A; CD36; SLC2A1; RDX; MME; LCK; C6orf25; HLA-A;
Nucleus	64	5847	32.1608	1.05784	0.318735	1	1	1	MFGE8; SPTA1; TSG101; SPTBN1; SDCBP; PTPRB; MSN; ANXA7; ACTB; ADAM17; ECE1; CASP3; CD38; RAB11B; TLN1; LASP1; CFL1; BSG; SPTB; CD44; SLC9A3R2; CLIC4; PRKCA; GRB2; STOM; SLC3A2; FERMT3; SNAP23; MMRN1; QSOX2; GP1BA; ITGA2B; BASP1; STX12; FLNA; DAAM1; CYBRD1; ITGA6; SRC; ARRB1; RAP1A; GP1BB; EPS8; GNAI2; LYN; SLC4A1; RAP1B; LRP1; AQP1; F11R; SNCA; SPN; PTPRA; RAB4A; CD36; PECAM1; FCER1G; ALOX5AP; IT…
Perinuclear region of cytoplasm	4	119	2.01005	3.25586	0.0352337	1	0.424972	1	ECE1; CLIC4; ACHE; ATP7A;
Actin cytoskeleton	8	132	4.0201	5.86314	7.03493e-05	0.0551538	0.00220615	0.012956	SPTA1; ADAM17; MARCKS; SPTB; CLIC4; FLNA; ARPC1B; SNCA;
Ribonucleoprotein complex	1	65	0.502513	1.50123	0.492006	1	1	1	ACTB;
Nucleolus	7	1257	3.51759	0.53887	0.978129	1	1	1	TSG101; SPTBN1; MSN; ACTB; CASP3; FLNA; ARPC1B;
Mitochondrion	24	1259	12.0603	1.84275	0.00280034	1	0.0561273	0.329616	SPTA1; LAMP1; MSN; ACTB; CASP3; ATP6V0A1; GNB1; CFL1; ATP1A1; SPTB; CLIC4; PTPRC; ANXA6; SLC3A2; FLNA; KRAS; DAAM1; RAB32; RAP1A; SLC7A5; ITGB2; SLC4A1; RALA; GNB4;
Cytosol	30	1178	15.0754	2.46162	4.38496e-06	0.00343781	0.000180937	0.00106258	SPTA1; SPTBN1; SDCBP; FAS; CDC42; ACTB; CASP3; TLN1; LASP1; CFL1; STXBP2; SPTB; CLIC4; PRKCA; STX4; GRB2; RAC1; FLNA; SRC; RAP1A; GNAI2; LYN; RAC2; SNCA; EVL; RAB27A; CSK; LCK; YES1; CD151;
Membrane fraction	30	346	15.0754	8.38073	2.88875e-19	2.26478e-16	3.77463e-17	2.21671e-16	NT5E; GYPA; LAMP1; TSPAN9; ECE1; ATP1A1; CA4; FLOT1; SLC29A1; SELP; PRKCA; ENG; RAC1; GP1BA; VAMP8; ARRB1; SLC2A2; SLC1A5; LRP1; SLC6A1; CD36; ACE; SLC2A1; HLA-C; RALA; FLOT2; CD151; SLC16A3; CD59; SELPLG;
Cytoplasm	99	5684	49.7487	1.68317	1.51137e-09	1.18491e-06	1.18491e-07	6.95857e-07	SRI; ADCY5; MFGE8; SPTA1; ARF3; TSG101; SPTBN1; SDCBP; FAS; ITGA2; CHP1; CDC42; MSN; ANXA7; ACTB; RAB35; DOK2; ECE1; CASP3; MARCKS; EHD1; GNAO1; ICAM2; RAB11B; TLN1; FMNL1; LASP1; CFL1; STXBP2; BSG; ERMAP; SPTB; CD44; ANK1; TYROBP; SLC9A3R2; CLIC4; GNAI3; PRKCA; ANXA3; GRB2; ANXA6; STOM; GNAQ; SLC3A2; FERMT3; SNAP23; MMRN1; RAC1; QSOX2; GP1BA; ITGA2B; BASP1; FLNA; DAAM1; ARPC1B; SRC; ARRB1; RAP1A…
Exosomes	129	2043	64.8241	6.10179	2.61042e-76	2.04657e-73	1.02328e-73	6.00938e-73	SRI; NT5E; MFGE8; RRAS; ARF3; TSG101; SPTBN1; SDCBP; FAS; LAMP1; ITGA2; CHP1; CDC42; MSN; ANXA7; ACTB; RAB35; ECE1; LY75; ATP6V0A1; MARCKS; GNB1; EHD1; BCAM; RAB11B; TLN1; FMNL1; ANGPT1; CFL1; STXBP2; ATP1A1; HLA-G; BSG; CA4; VASN; CD44; TTYH3; SLC9A3R2; CLIC4; FLOT1; PLSCR1; SLC29A1; SELP; PTPRC; GNAI3; BST2; PRKCA; STX4; ANXA3; GRB2; ANXA6; STOM; GNAQ; CD81; SLC3A2; FERMT3; SNAP23; MMRN1; RAC1;…
Perinuclear region	3	131	1.50754	2.22007	0.154556	1	1	1	PRKCA; RAP1A; CD151;
Midbody	2	19	1.00503	10.2169	0.0162298	1	0.240079	1	CLIC4; RALB;
Chromatin	1	32	0.502513	3.04888	0.283333	1	1	1	ARRB1;
Lysosome	91	1620	45.7286	5.42845	4.6828e-45	3.67132e-42	1.22377e-42	7.18678e-42	SRI; NT5E; MFGE8; RRAS; ARF3; TSG101; ITGAM; SPTBN1; SDCBP; LAMP1; TSPAN9; CHP1; CYBB; CDC42; MSN; ANXA7; ACTB; RAB35; ECE1; GNB1; EHD1; BCAM; RAB11B; TLN1; FMNL1; LNPEP; CFL1; STXBP2; ATP1A1; BSG; ERMAP; VASN; CLIC4; FLOT1; PLSCR1; C10orf54; GNAI3; STX4; ANXA3; GRB2; ENG; ANXA6; STOM; GNAQ; CD81; SLC3A2; SNAP23; RAC1; ITGA2B; BASP1; STX12; FLNA; VPS37C; VAMP8; ITGA6; ARRB1; RAP1A; ITGB2; GNAI2; …
Endoplasmic reticulum	16	1104	8.0402	1.40127	0.109334	1	0.921697	1	RRAS; SDCBP; ANXA7; ANGPT1; HLA-G; PRKCA; ANXA6; VAMP8; GNAI2; LRP1; ATP7A; MME; ALOX5AP; ITGB1; C6orf25; HLA-A;
Secretory granule	3	50	1.50754	5.81586	0.0149787	1	0.225832	1	STXBP2; SNAP23; VAMP8;
Endosome	14	303	7.03518	4.46772	3.47533e-06	0.00272466	0.000160274	0.000941232	LAMP1; ECE1; EHD1; CD81; STX12; VPS37C; VAMP8; ARRB1; LRP1; M6PR; RAB4A; ACE; CD63; MME;
Cell surface	21	205	10.5528	9.90275	3.22267e-15	2.52657e-12	2.8073e-13	1.64863e-12	ADAM17; BCAM; SPTB; CD44; TYROBP; CLIC4; STX4; ENG; SLC3A2; CD6; M6PR; F11R; ITGA4; SPN; CD36; CD63; RALA; ITGB1; FLOT2; CD47; CD9;
Spectrin-associated cytoskeleton	3	5	1.50754	58.0542	1.0751e-05	0.0084288	0.00042144	0.00247497	SPTA1; SPTB; ANK1;
Extracellular	35	1825	17.5879	1.85367	0.000254134	0.199241	0.00711576	0.0417884	MFGE8; FAS; CHP1; CDC42; ACTB; RAB35; MARCKS; TLN1; LNPEP; ANGPT1; CFL1; HLA-G; VASN; SELP; TNC; ACHE; GNAQ; SLC3A2; MMRN1; BASP1; LRP1; SPN; SLC6A1; ATP7A; FCN1; PECAM1; ICAM1; ANPEP; CD82; ITGA1; ICAM3; CD59; C6orf25; HLA-A; CD34;
Kinetochore	1	90	0.502513	1.08426	0.608744	1	1	1	FLOT1;
Extracellular region	7	442	3.51759	1.53246	0.175359	1	1	1	MFGE8; TLN1; ANGPT1; TNC; ACHE; MMRN1; FLNA;
Integrin complex	6	22	3.01508	26.3851	7.40222e-08	5.80334e-05	4.14524e-06	2.43435e-05	ITGAM; ITGA2; ITGB2; ITGB3; ITGB1; ITGA1;
Membrane	29	350	14.5729	8.00888	4.13223e-18	3.23967e-15	4.6281e-16	2.71792e-15	NT5E; MFGE8; SDCBP; LAMP1; ITGA2; ATP6V0A1; LNPEP; ATP1A1; VASN; CD44; TNC; STX4; ANXA3; ACHE; ENG; STOM; CD81; SLC3A2; RAP1B; SLC1A5; LRP1; SLC2A1; CD63; MME; ANPEP; ITGB1; CD151; SLC16A3; CD59;
Extracellular space	8	404	4.0201	1.91578	0.0596263	1	0.632571	1	ANGPT1; SELP; TNC; ENG; SPN; ACE; PECAM1; ICAM1;
Extracellular matrix	3	120	1.50754	2.42356	0.128283	1	1	1	MFGE8; TNC; MME;
Nucleoplasm	1	449	0.502513	0.217355	0.99114	1	1	1	CASP3;
NuA4 histone acetyltransferase complex	1	14	0.502513	6.96607	0.135568	1	1	1	ACTB;
Dendrite	1	27	0.502513	3.61328	0.245012	1	1	1	RAB27A;
Centrosome	11	656	5.52764	1.62174	0.0795302	1	0.719695	1	ARF3; TSG101; SPTBN1; MSN; ACTB; TLN1; CFL1; CLIC4; ANXA6; EVL; LCK;
Soluble fraction	4	180	2.01005	2.15255	0.117095	1	0.958628	1	FAS; CLIC4; SELP; ARRB1;
Brush border membrane	1	7	0.502513	13.9222	0.070239	1	0.679844	1	AQP1;
Nuclear envelope	1	71	0.502513	1.37438	0.522848	1	1	1	ALOX5AP;
Focal adhesion	4	45	2.01005	8.60875	0.00118975	0.932763	0.0266504	0.156508	ADAM17; TLN1; LASP1; ITGB1;
Cytoskeleton	34	427	17.0854	7.69614	1.42476e-20	1.11701e-17	2.23403e-18	1.31196e-17	SPTBN1; SDCBP; ITGA2; MSN; ACTB; TLN1; LASP1; CFL1; EPB42; ANK1; FLOT1; STOM; FERMT3; SNAP23; MMRN1; GP1BA; ITGA2B; BASP1; FLNA; DAAM1; VAMP8; ITGA6; GP1BB; PKHD1L1; GNAI2; F11R; CD36; PECAM1; FCER1G; ITGB3; RAB27B; ITGB1; FLOT2; C6orf25;
Apical plasma membrane	3	42	1.50754	6.92338	0.00931674	1	0.15879	0.932515	ADAM17; AQP1; STX3;
Intracellular	3	151	1.50754	1.92604	0.205984	1	1	1	LNPEP; CLIC4; RAP1B;
Cell-cell junction	5	38	2.51256	12.7363	4.29165e-05	0.0336465	0.00146289	0.00859105	ADAM17; CLIC4; F11R; STX3; CLDN5;
Trans-Golgi network	1	31	0.502513	3.1472	0.275827	1	1	1	ATP7A;
Platelet alpha granule lumen	1	35	0.502513	2.78762	0.305391	1	1	1	MMRN1;
Ruffle	1	24	0.502513	4.06475	0.221048	1	1	1	ITGB1;
Caveola	2	24	1.00503	8.08925	0.0253268	1	0.342348	1	FLOT1; SRC;
Cortical cytoskeleton	2	7	1.00503	27.7066	0.00216244	1	0.0458203	0.269086	SLC4A1; GYPC;
Endosome membrane	1	27	0.502513	3.61328	0.245012	1	1	1	CD63;
Nuclear matrix	1	37	0.502513	2.63698	0.319719	1	1	1	CLIC4;
Centriolar satellite	1	8	0.502513	12.1841	0.0798641	1	0.719695	1	FLOT1;
Protein complex	1	65	0.502513	1.50123	0.492006	1	1	1	SPTB;
Apical part of cell	3	13	1.50754	22.356	0.000289215	0.226744	0.00781877	0.0459169	MSN; CLIC4; AQP1;
Microvillus	3	11	1.50754	26.417	0.000169425	0.132829	0.0049196	0.0288911	MSN; ANGPT1; CLIC4;
Filopodium	2	10	1.00503	19.4029	0.00453995	1	0.0868127	0.50982	CDC42; MSN;
Nuclear membrane	2	78	1.00503	2.48972	0.193274	1	1	1	AQP1; ALOX5AP;
Late endosome	8	40	4.0201	19.345	6.61485e-09	5.18604e-06	3.98926e-07	2.34275e-06	TSG101; LAMP1; SNAP23; RAP1A; ATP7A; RAB27A; CSK; CD151;
Cell cortex	1	20	0.502513	4.87729	0.187915	1	1	1	SNCA;
Early endosome membrane	1	7	0.502513	13.9222	0.070239	1	0.679844	1	HLA-A;
Ruffle membrane	2	11	1.00503	17.6406	0.00551118	1	0.100483	0.590101	ADAM17; ITGB1;
Synaptic vesicle	1	24	0.502513	4.06475	0.221048	1	1	1	SDCBP;
Microsome	2	156	1.00503	1.24494	0.481514	1	1	1	SDCBP; CFL1;
Microtubule cytoskeleton	2	47	1.00503	4.13153	0.0851031	1	0.758191	1	CDC42; CLIC4;
Intracellular membrane-bounded organelle	3	127	1.50754	2.28999	0.144811	1	1	1	TLN1; FLOT1; LYN;
Cell junction	3	38	1.50754	7.65197	0.00705589	1	0.122929	0.72192	SDCBP; CDC42; F11R;
Lysosomal membrane	1	14	0.502513	6.96607	0.135568	1	1	1	CD63;
Membrane raft	8	36	4.0201	21.4938	2.69663e-09	2.11416e-06	1.92197e-07	1.1287e-06	ADAM17; ANGPT1; FLOT1; STOM; STX12; CD48; LYN; LCK;
Plasma membrane enriched fraction	3	4	1.50754	72.5315	4.33352e-06	0.00339748	0.000180937	0.00106258	STX4; SNAP23; STX3;
Axon	1	27	0.502513	3.61328	0.245012	1	1	1	SNCA;
Golgi membrane	2	55	1.00503	3.53069	0.110923	1	0.925142	1	BSG; HLA-A;
Endocytic vesicle	1	16	0.502513	6.09586	0.153379	1	1	1	RALA;
Brush border	2	12	1.00503	16.1718	0.00656858	1	0.11704	0.687335	ATP6V0A1; AQP1;
Coated pit	1	13	0.502513	7.50151	0.126522	1	1	1	RAB35;
Recycling endosome	1	10	0.502513	9.74971	0.0988178	1	0.842099	1	VAMP3;
External side of plasma membrane	4	35	2.01005	11.0677	0.000453185	0.355297	0.0118432	0.0695511	ECE1; SELP; ENG; ACE;
Clathrin-coated vesicle	1	19	0.502513	5.13386	0.179415	1	1	1	VAMP3;
Basolateral plasma membrane	5	40	2.51256	12.0997	5.53245e-05	0.0433744	0.00180727	0.0106134	ANK1; STX4; SLC4A1; AQP1; ATP7A;
Early endosome	5	69	2.51256	7.01504	0.00074154	0.581367	0.0181677	0.106693	TSG101; ECE1; VAMP8; CSK; CD151;
SNARE complex	1	9	0.502513	10.8318	0.08939	1	0.787435	1	STXBP2;
Heterotrimeric G-protein complex	2	11	1.00503	17.6406	0.00551118	1	0.100483	0.590101	GNB1; ARRB1;
Basal plasma membrane	1	8	0.502513	12.1841	0.0798641	1	0.719695	1	AQP1;
Cytoplasmic vesicle	7	160	3.51759	4.23327	0.00140722	1	0.030646	0.179973	ANXA7; STOM; SNAP23; VPS37C; ARRB1; M6PR; RAB8B;
Nuclear inner membrane	1	10	0.502513	9.74971	0.0988178	1	0.842099	1	ATP11B;
Phagocytic vesicle membrane	1	3	0.502513	32.4235	0.0307267	1	0.376402	1	ANXA3;
Stored secretory granule	1	19	0.502513	5.13386	0.179415	1	1	1	CYBA;
Platelet alpha granule membrane	9	11	4.52261	79.0755	6.13154e-17	4.80712e-14	6.00891e-15	3.52882e-14	SELP; GP1BA; ITGA2B; GP1BB; SNCA; CD36; PECAM1; ITGB3; CD9;
Arp2/3 protein complex	1	7	0.502513	13.9222	0.070239	1	0.679844	1	ARPC1B;
NADPH oxidase complex	2	8	1.00503	24.2476	0.00286364	1	0.0561273	0.329616	CYBB; CYBA;
Spectrin	3	9	1.50754	32.281	8.75827e-05	0.0686649	0.00264096	0.0155094	SPTA1; SPTBN1; SPTB;
T cell receptor complex	1	12	0.502513	8.12612	0.117383	1	0.958628	1	CD247;
Melanosome	1	7	0.502513	13.9222	0.070239	1	0.679844	1	RAB27A;
Intrinsic to internal side of plasma membrane	3	3	1.50754	96.6284	1.09173e-06	0.000855915	5.34947e-05	0.000314155	SPTA1; SPTB; RASA3;
Others	1	51	0.502513	1.91325	0.412109	1	1	1	ATP6V0A1;
Specific granule	5	8	2.51256	60.438	6.163e-09	4.83179e-06	3.98926e-07	2.34275e-06	STXBP2; STX4; ANXA3; SNAP23; STX3;
Anchored to external side of plasma membrane	1	3	0.502513	32.4235	0.0307267	1	0.376402	1	CD59;
Synapse	2	33	1.00503	5.88376	0.0456143	1	0.51088	1	PRKCA; ACHE;
Cleavage furrow	1	7	0.502513	13.9222	0.070239	1	0.679844	1	RALA;
Intrinsic to endosome membrane	1	1	0.502513	96.6284	0.0103484	1	0.162263	0.952914	ECE1;
Apical membrane	2	16	1.00503	12.1314	0.011623	1	0.178674	1	CDC42; SLC9A3R2;
Alphav-beta3 integrin-vitronectin complex	1	3	0.502513	32.4235	0.0307267	1	0.376402	1	ITGB3;
Growth cone	1	8	0.502513	12.1841	0.0798641	1	0.719695	1	SNCA;
Sarcolemma	2	8	1.00503	24.2476	0.00286364	1	0.0561273	0.329616	AQP1; ITGB1;
Adherens junction	1	6	0.502513	16.2387	0.0605138	1	0.632571	1	SDCBP;
Pericentriolar material	1	5	0.502513	19.48	0.0506874	1	0.559703	1	LCK;
Intracellular vesicle (None)	1	8	0.502513	12.1841	0.0798641	1	0.719695	1	SDCBP;
Weibel-Palade body	1	2	0.502513	48.5545	0.0205903	1	0.283207	1	ECE1;
Phagocytic vesicle	1	4	0.502513	24.3378	0.0407587	1	0.469923	1	STX12;
Sodium:potassium-exchanging ATPase complex	1	6	0.502513	16.2387	0.0605138	1	0.632571	1	ATP1A1;
Exocytic vesicle	1	3	0.502513	32.4235	0.0307267	1	0.376402	1	RAB27A;
Sarcoplasmic reticulum	2	32	1.00503	6.06757	0.043137	1	0.490136	1	CA4; ANK1;
MLL5-L complex	1	8	0.502513	12.1841	0.0798641	1	0.719695	1	ACTB;
Multivesicular body	1	4	0.502513	24.3378	0.0407587	1	0.469923	1	TSG101;
Basal lamina	1	7	0.502513	13.9222	0.070239	1	0.679844	1	ACHE;
Trans-Golgi network transport vesicle	1	6	0.502513	16.2387	0.0605138	1	0.632571	1	ATP7A;
Zymogen granule	5	34	2.51256	14.2343	2.46033e-05	0.019289	0.000876772	0.00514897	ATP6V0A1; RAC1; VAMP8; RAP1B; RAB27B;
Cell projection	4	41	2.01005	9.44842	0.000835117	0.654732	0.0198404	0.116515	CDC42; RAC1; FLNA; RAP1B;
Fibril	1	3	0.502513	32.4235	0.0307267	1	0.376402	1	SNCA;
Vacuole	2	4	1.00503	48.4347	0.000630642	0.494423	0.0159491	0.0936636	STX4; STX3;
Microtubule organizing center	1	10	0.502513	9.74971	0.0988178	1	0.842099	1	FLOT1;
Tertiary granule	1	2	0.502513	48.5545	0.0205903	1	0.283207	1	STXBP2;
Death-inducing signaling complex	1	4	0.502513	24.3378	0.0407587	1	0.469923	1	FAS;
Platelet dense granule membrane	2	5	1.00503	38.7671	0.0010439	0.81842	0.0240712	0.141361	SELP; CD63;
Neuromuscular junction	1	2	0.502513	48.5545	0.0205903	1	0.283207	1	ITGB1;
Cell projection membrane	1	1	0.502513	96.6284	0.0103484	1	0.162263	0.952914	RAB35;
Clathrin-coated endocytic vesicle	1	3	0.502513	32.4235	0.0307267	1	0.376402	1	RAB35;
Azurophil granule	3	6	1.50754	48.3946	2.13378e-05	0.0167288	0.000796611	0.00467822	STXBP2; SNAP23; STX3;
Intercellular bridge	1	1	0.502513	96.6284	0.0103484	1	0.162263	0.952914	RAB35;
Plasma membrane part	1	2	0.502513	48.5545	0.0205903	1	0.283207	1	BST2;
Symbiont-containing vacuole membrane	1	1	0.502513	96.6284	0.0103484	1	0.162263	0.952914	AQP1;

## Sheet: Osteopenia DEPs
Accession	Description	Score Sequest HT	Coverage	# Unique Peptides	MW [kDa]	calc. pI	Abundance Ratio: (130) / (127)	Abundances (Normalized): 126	Abundances (Normalized): 127	Abundances (Normalized): 130	Abundances (Normalized): 131	emPAI	Log2(127/126)	Log2(130/127)	Log2(131/127)
Q8N0Z3	Spindle and centriole-associated protein 1 OS=Homo sapiens GN=SPICE1 PE=1 SV=1	2.29362	1.05263	1	96.205	7.44	23.617	4.4	6.6	155.9		0.04	0.584	4.56175	-6.64386
P10720	Platelet factor 4 variant OS=Homo sapiens GN=PF4V1 PE=1 SV=1	886.64	59.6154	3	11.545	9.1	15.225	1613.6	1705.9	25972.5	12329.3	5622.41	0.0799754	3.92837	2.8534
P21810	Biglycan OS=Homo sapiens GN=BGN PE=1 SV=2	119.631	38.3152	10	41.628	7.52	7.581	665.8	619.7	4698.3	784.3	5.918	-0.103147	2.92239	0.340277
P02776	Platelet factor 4 OS=Homo sapiens GN=PF4 PE=1 SV=2	810.951	39.604	4	10.838	8.62	7.493	9522	8656.3	64860.1	26608.5	3.98107e+06	-0.137648	2.90554	1.62012
P07585	Decorin OS=Homo sapiens GN=DCN PE=1 SV=1	73.6312	25.0696	9	39.722	8.54	7.398	728.9	607.8	4496.7	769.8	2.594	-0.261881	2.88714	0.340277
Q8N841	Tubulin polyglutamylase TTLL6 OS=Homo sapiens GN=TTLL6 PE=1 SV=2	2.49164	0.948992	1	96.34	8.82	6.573	25.9	25.2	165.6	64.3	0.039	-0.0380063	2.71655	1.35219
P10124	Serglycin OS=Homo sapiens GN=SRGN PE=1 SV=3	52.6797	41.7722	8	17.641	4.96	6.375	636.9	518.8	3307.3	1168.8	267.27	-0.295128	2.67243	1.17185
P13611	Versican core protein OS=Homo sapiens GN=VCAN PE=1 SV=3	79.3663	5.3298	16	372.59	4.51	6.292	706.7	544.2	3424.3	582.7	0.326	-0.37707	2.65352	0.0989585
P39060	Collagen alpha-1(XVIII) chain OS=Homo sapiens GN=COL18A1 PE=1 SV=5	113.21	11.3455	13	178.077	6.01	5.286	1166.5	1093.4	5779.8	1454.7	0.865	-0.093879	2.40218	0.411426
P16401	Histone H1.5 OS=Homo sapiens GN=HIST1H1B PE=1 SV=3	20.9802	17.2566	2	22.566	10.92	5.067	227.6	231.4	1172.5	210.9	0.778	0.0243197	2.34113	-0.134477
Q16629	Serine/arginine-rich splicing factor 7 OS=Homo sapiens GN=SRSF7 PE=1 SV=1	5.687	8.82353	1	27.35	11.82	4.988	15.2	24.1	120.2	54	0.105	0.664483	2.31846	1.16414
P62906	60S ribosomal protein L10a OS=Homo sapiens GN=RPL10A PE=1 SV=2	2.07108	12.9032	2	24.816	9.94	4.944	9.4	8.5	42	32.4	0.311	-0.148801	2.30568	1.92979
Q96GX5	Serine/threonine-protein kinase greatwall OS=Homo sapiens GN=MASTL PE=1 SV=1	5.72483	1.13766	1	97.257	5.99	4.786	114.1	105.7	505.9	170.7	0.042	-0.110916	2.25882	0.691534
P62995	Transformer-2 protein homolog beta OS=Homo sapiens GN=TRA2B PE=1 SV=1	9.38447	6.94444	2	33.646	11.25	4.319	73.5	104.7	452.2	221	0.413	0.510962	2.1107	1.07793
P21741	Midkine OS=Homo sapiens GN=MDK PE=1 SV=1	2.07596	4.8951	1	15.575	9.79	4.083	66.8	67.6	276	127.3	0.259	0.0186342	2.02963	0.913033
Q13247	Serine/arginine-rich splicing factor 6 OS=Homo sapiens GN=SRSF6 PE=1 SV=2	15.0527	8.72093	1	39.563	11.43	3.995	89	131.9	526.9	194.3	0.492	0.567545	1.9982	0.558757
P16402	Histone H1.3 OS=Homo sapiens GN=HIST1H1D PE=1 SV=2	42.6833	22.1719	3	22.336	11.02	3.893	722.8	890.9	3468	888.9	1.448	0.302173	1.96088	-0.00288828
Q13103	Secreted phosphoprotein 24 OS=Homo sapiens GN=SPP2 PE=1 SV=1	543.076	44.0758	12	24.322	8.32	3.871	5608.3	5359.2	20745.1	17235.2	115.591	-0.0649175	1.95271	1.68527
Q8IWU5	Extracellular sulfatase Sulf-2 OS=Homo sapiens GN=SULF2 PE=1 SV=1	18.8084	5.05747	4	100.39	9.17	3.826	184.2	205.9	787.8	176	0.38	0.16092	1.93584	-0.226004
Q03154	Aminoacylase-1 OS=Homo sapiens GN=ACY1 PE=1 SV=1	5.41247	4.16667	2	45.856	6.18	3.74	109.8	127.5	476.9	138.1	0.186	0.215368	1.90304	0.115033
O43852	Calumenin OS=Homo sapiens GN=CALU PE=1 SV=2	26.7368	28.8889	7	37.084	4.64	3.548	412.1	359.4	1275.2	505.3	1.336	-0.1976	1.82701	0.491597
Q9C0C9	(E3-independent) E2 ubiquitin-conjugating enzyme OS=Homo sapiens GN=UBE2O PE=1 SV=3	70.9858	22.8328	20	141.205	5.12	3.424	455	477.6	1635.3	1093.5	0.905	0.0703893	1.77568	1.19535
P10646	Tissue factor pathway inhibitor OS=Homo sapiens GN=TFPI PE=1 SV=1	112.365	31.5789	9	34.992	8.25	3.415	1282.2	1123.5	3837.1	8799.5	10.103	-0.190997	1.77189	2.96938
P05067	Amyloid beta A4 protein OS=Homo sapiens GN=APP PE=1 SV=3	194.029	32.8571	19	86.888	4.82	3.386	1640.1	1327.7	4495.8	10487.6	5.19	-0.304006	1.75958	2.98167
O00468	Agrin OS=Homo sapiens GN=AGRN PE=1 SV=5	4.82997	0.774069	1	217.092	6.39	3.378	23.1	32.7	110.5	23.9	0.019	0.499782	1.75617	-0.454032
P35555	Fibrillin-1 OS=Homo sapiens GN=FBN1 PE=1 SV=3	128.04	13.5493	29	312.022	4.93	3.372	1189.8	1510.2	5092.4	665	0.72	0.343692	1.7536	-1.18442
O95218	Zinc finger Ran-binding domain-containing protein 2 OS=Homo sapiens GN=ZRANB2 PE=1 SV=2	2.62917	7.57576	2	37.382	10.01	3.344	17.6	36.6	122.4	79	0.212	1.05797	1.74157	1.10969
P11678	Eosinophil peroxidase OS=Homo sapiens GN=EPX PE=1 SV=2	52.6328	16.0839	10	80.989	10.29	3.311	616.5	734.1	2430.3	476.6	0.61	0.252173	1.72727	-0.62371
Q9UKV3	Apoptotic chromatin condensation inducer in the nucleus OS=Homo sapiens GN=ACIN1 PE=1 SV=2	6.8923	1.64057	2	151.771	6.43	3.242	59.3	53.6	173.8	99.7	0.053	-0.145605	1.69688	0.896078
Q9Y3U8	60S ribosomal protein L36 OS=Homo sapiens GN=RPL36 PE=1 SV=3	5.50502	9.52381	1	12.246	11.59	3.207	75.1	58.8	188.6	128.7	0.468	-0.352916	1.68122	1.12961
Q8ND04	Protein SMG8 OS=Homo sapiens GN=SMG8 PE=1 SV=1	1.87486	0.807265	1	109.614	7.68	3.206	43.2	42.3	135.6	41.3	0.032	-0.0306192	1.68077	-0.0335695
P13591	Neural cell adhesion molecule 1 OS=Homo sapiens GN=NCAM1 PE=1 SV=3	5.08403	3.0303	2	94.515	4.87	3.199	13.4	18.6	59.5	34.8	0.087	0.470927	1.67762	0.901494
O00203	AP-3 complex subunit beta-1 OS=Homo sapiens GN=AP3B1 PE=1 SV=3	3.22718	0.914077	1	121.244	6.04	3.188	31.2	42.8	136.5	75.7	0.032	0.454176	1.67265	0.823749
P02775	Platelet basic protein OS=Homo sapiens GN=PPBP PE=1 SV=3	329.107	38.2812	6	13.885	8.79	3.162	2352.3	2088.4	6604.1	15575.4	73.989	-0.171368	1.66084	2.89879
P39023	60S ribosomal protein L3 OS=Homo sapiens GN=RPL3 PE=1 SV=2	1.80418	2.97767	1	46.08	10.18	3.042	33.8	33.1	100.7	94.4	0.08	-0.0291463	1.60502	1.51147
P31431	Syndecan-4 OS=Homo sapiens GN=SDC4 PE=1 SV=2	42.8624	25.2525	5	21.628	4.5	3.041	230.7	321.2	976.9	1624.3	7.111	0.478195	1.60455	2.33828
Q9Y262	Eukaryotic translation initiation factor 3 subunit L OS=Homo sapiens GN=EIF3L PE=1 SV=1	4.78777	3.19149	2	66.684	6.34	3.034	92.3	85	257.9	270.9	0.122	-0.120294	1.60122	1.6722
P19338	Nucleolin OS=Homo sapiens GN=NCL PE=1 SV=3	51.5989	18.169	11	76.568	4.7	2.995	502.8	678.5	2032.2	1309.4	0.711	0.43189	1.58256	0.948601
Q3YEC7	Rab-like protein 6 OS=Homo sapiens GN=RABL6 PE=1 SV=2	2.39907	1.78326	1	79.5	5.22	2.99	27.3	35.5	106.1	68.7	0.056	0.37629	1.58015	0.953824
P02743	Serum amyloid P-component OS=Homo sapiens GN=APCS PE=1 SV=2	101.48	30.9417	9	25.371	6.54	2.984	2370.1	1869.3	5578.3	5959.7	42.288	-0.341903	1.57725	1.67265
P30481	HLA class I histocompatibility antigen, B-44 alpha chain OS=Homo sapiens GN=HLA-B PE=1 SV=1	85.4781	37.5691	1	40.456	6.04	2.968	52.6	55.6	165	22.6	3.507	0.0799754	1.56949	-1.30045
P07305	Histone H1.0 OS=Homo sapiens GN=H1F0 PE=1 SV=3	5.33234	5.15464	1	20.85	10.84	2.949	79.6	75.3	222	109.4	0.311	-0.0800879	1.56023	0.539035
Q9BXN1	Asporin OS=Homo sapiens GN=ASPN PE=1 SV=2	68.79	35.5263	13	43.389	7.08	2.936	967.3	710.3	2085.3	3617.5	4.995	-0.446148	1.55385	2.34852
P84098	60S ribosomal protein L19 OS=Homo sapiens GN=RPL19 PE=1 SV=1	3.38945	4.59184	1	23.451	11.47	2.933	44.7	52.3	153.4	113.4	0.166	0.226509	1.55238	1.11636
Q07955	Serine/arginine-rich splicing factor 1 OS=Homo sapiens GN=SRSF1 PE=1 SV=2	24.5423	28.2258	6	27.728	10.36	2.895	278.1	325.3	941.7	647.8	0.931	0.226509	1.53356	0.993493
Q9Y383	Putative RNA-binding protein Luc7-like 2 OS=Homo sapiens GN=LUC7L2 PE=1 SV=2	16.3698	14.5408	5	46.486	10.01	2.866	103.7	112.7	323.1	308.4	0.738	0.120352	1.51904	1.4526
P18621	60S ribosomal protein L17 OS=Homo sapiens GN=RPL17 PE=1 SV=3	3.25712	7.6087	1	21.383	10.17	2.792	33	40.3	112.5	168.7	0.179	0.290424	1.4813	2.06557
P06748	Nucleophosmin OS=Homo sapiens GN=NPM1 PE=1 SV=2	28.0021	15.6463	3	32.555	4.78	2.772	71.1	61.6	170.8	198.6	0.585	-0.207561	1.47093	1.68885
Q9Y2W1	Thyroid hormone receptor-associated protein 3 OS=Homo sapiens GN=THRAP3 PE=1 SV=2	1.93497	2.30366	2	108.601	10.15	2.767	30.2	32.6	90.2	40.3	0.063	0.112367	1.46832	0.308011
O43491	Band 4.1-like protein 2 OS=Homo sapiens GN=EPB41L2 PE=1 SV=1	19.3956	8.25871	7	112.519	5.44	2.754	59.4	74.1	204.1	153.8	0.287	0.319618	1.46153	1.05381
P06576	ATP synthase subunit beta, mitochondrial OS=Homo sapiens GN=ATP5B PE=1 SV=3	2.68515	2.26843	1	56.525	5.4	2.686	21.6	22.8	61.2	58.2	0.068	0.0745054	1.42546	1.35219
P61978	Heterogeneous nuclear ribonucleoprotein K OS=Homo sapiens GN=HNRNPK PE=1 SV=1	1.75361	2.37581	1	50.944	5.54	2.675	58.4	37.1	99.3	68	0.075	-0.655172	1.41954	0.874207
Q02878	60S ribosomal protein L6 OS=Homo sapiens GN=RPL6 PE=1 SV=3	9.05249	11.1111	4	32.708	10.58	2.668	117.6	155.8	415.7	383.4	0.468	0.405992	1.41576	1.29924
Q01130	Serine/arginine-rich splicing factor 2 OS=Homo sapiens GN=SRSF2 PE=1 SV=4	21.0547	11.7647	2	25.461	11.85	2.603	206.4	274.5	714.5	340.4	0.701	0.411426	1.38018	0.31034
Q2M389	WASH complex subunit 7 OS=Homo sapiens GN=KIAA1033 PE=1 SV=2	1.90209	0.852515	1	136.316	7.44	2.589	23	27.5	71.2	51.5	0.028	0.255803	1.37239	0.906121
P36578	60S ribosomal protein L4 OS=Homo sapiens GN=RPL4 PE=1 SV=5	10.8864	6.55738	3	47.667	11.06	2.569	38.7	50.8	130.5	103.4	0.292	0.393965	1.36121	1.02503
P04908	Histone H2A type 1-B/E OS=Homo sapiens GN=HIST1H2AB PE=1 SV=2	22.9495	21.5385	1	14.127	11.05	2.55	191.4	230.3	587.2	224.3	2.728	0.266637	1.3505	-0.0380063
Q5T4S7	E3 ubiquitin-protein ligase UBR4 OS=Homo sapiens GN=UBR4 PE=1 SV=1	5.172	1.42774	4	573.476	6.04	2.55	23.1	29.5	75.2	99.3	0.03	0.350497	1.3505	1.75104
Q13630	GDP-L-fucose synthase OS=Homo sapiens GN=TSTA3 PE=1 SV=1	3.50449	3.42679	1	35.87	6.6	2.548	41.4	36.5	93	128.2	0.11	-0.182786	1.34937	1.8127
P98095	Fibulin-2 OS=Homo sapiens GN=FBLN2 PE=1 SV=2	3.45286	0.844595	1	126.489	4.82	2.518	17	23.3	58.7	7.9	0.042	0.453122	1.33228	-1.56918
Q9H4A3	Serine/threonine-protein kinase WNK1 OS=Homo sapiens GN=WNK1 PE=1 SV=2	7.38841	1.25945	3	250.64	6.34	2.515	212.4	149.2	375.3	225.1	0.088	-0.510457	1.33056	0.593593
P30475	HLA class I histocompatibility antigen, B-39 alpha chain OS=Homo sapiens GN=HLA-B PE=1 SV=1	85.0132	45.3039	1	40.303	6.15	2.506	68.9	65.8	164.9	102.4	3.924	-0.0664274	1.32539	0.638769
Q08170	Serine/arginine-rich splicing factor 4 OS=Homo sapiens GN=SRSF4 PE=1 SV=2	6.3482	6.07287	1	56.645	11.52	2.504	157.3	150.7	377.3	174.6	0.28	-0.0619024	1.32423	0.212881
P18124	60S ribosomal protein L7 OS=Homo sapiens GN=RPL7 PE=1 SV=1	9.10625	7.66129	1	29.207	10.65	2.502	48.2	59.3	148.4	178.4	0.292	0.299831	1.32308	1.5888
P23284	Peptidyl-prolyl cis-trans isomerase B OS=Homo sapiens GN=PPIB PE=1 SV=2	41.1613	44.4444	10	23.728	9.41	2.483	714	730.3	1813.1	3574.9	3.833	0.0328061	1.31208	2.29131
P04745	Alpha-amylase 1 OS=Homo sapiens GN=AMY1A PE=1 SV=2	27.0755	13.3072	5	57.731	6.93	2.482	266.3	314.1	779.7	267.6	0.863	0.238787	1.3115	-0.231075
P05387	60S acidic ribosomal protein P2 OS=Homo sapiens GN=RPLP2 PE=1 SV=1	19.1661	53.913	3	11.658	4.54	2.48	121.7	118.4	293.7	728.7	9	-0.0394883	1.31034	2.62152
Q9UBS4	DnaJ homolog subfamily B member 11 OS=Homo sapiens GN=DNAJB11 PE=1 SV=1	21.3592	13.4078	4	40.489	6.18	2.465	152.6	105.4	259.9	116.8	0.585	-0.533242	1.30159	0.149259
Q02817	Mucin-2 OS=Homo sapiens GN=MUC2 PE=1 SV=2	2.21858	0.46341	2	539.958	5.8	2.407	100.5	114.6	275.8	53.5	0.038	0.189034	1.26724	-1.09851
P23141	Liver carboxylesterase 1 OS=Homo sapiens GN=CES1 PE=1 SV=2	4.68512	3.52734	2	62.481	6.6	2.398	62.1	63.9	153.2	56.4	0.225	0.0398403	1.26183	-0.181149
P53999	Activated RNA polymerase II transcriptional coactivator p15 OS=Homo sapiens GN=SUB1 PE=1 SV=3	17.5291	27.5591	4	14.386	9.6	2.391	368.5	427	1021.2	543.5	3.329	0.212881	1.25761	0.348232
P03973	Antileukoproteinase OS=Homo sapiens GN=SLPI PE=1 SV=2	5.5247	28.7879	5	14.316	8.75	2.343	228.7	260	609.1	326.8	2.594	0.185232	1.22836	0.329985
P59998	Actin-related protein 2/3 complex subunit 4 OS=Homo sapiens GN=ARPC4 PE=1 SV=3	7.2441	11.9048	2	19.654	8.43	2.33	178.7	156.1	363.7	65.7	0.585	-0.195946	1.22033	-1.24811
P02765	Alpha-2-HS-glycoprotein OS=Homo sapiens GN=AHSG PE=1 SV=1	5065.08	65.3951	24	39.3	5.72	2.324	15660.1	13454.3	31268.1	209036	1.4678e+06	-0.21927	1.21661	3.95764
P84090	Enhancer of rudimentary homolog OS=Homo sapiens GN=ERH PE=1 SV=1	1.72192	10.5769	1	12.251	5.92	2.299	18.5	18.5	42.5	82.4	0.334	-0.00288828	1.20101	2.15543
Q7Z4V5	Hepatoma-derived growth factor-related protein 2 OS=Homo sapiens GN=HDGFRP2 PE=1 SV=1	3.61902	2.23547	1	74.272	7.49	2.287	6.7	12.4	28.4	12.4	0.048	0.888305	1.19346	-0.00288828
O60268	Uncharacterized protein KIAA0513 OS=Homo sapiens GN=KIAA0513 PE=1 SV=1	2.34716	2.6764	1	46.609	5.06	2.244	22.6	23.4	52.5	28	0.083	0.0538064	1.16607	0.257011
P61313	60S ribosomal protein L15 OS=Homo sapiens GN=RPL15 PE=1 SV=2	5.22298	4.41176	1	24.131	11.62	2.214	62.9	88.7	196.4	156.3	0.145	0.496718	1.14666	0.817214
Q99747	Gamma-soluble NSF attachment protein OS=Homo sapiens GN=NAPG PE=1 SV=1	8.35231	11.2179	3	34.724	5.41	2.203	66.2	71.4	157.3	57.3	0.35	0.108357	1.13947	-0.316528
P62753	40S ribosomal protein S6 OS=Homo sapiens GN=RPS6 PE=1 SV=1	17.1013	17.6707	5	28.663	10.84	2.2	211.4	274.7	604.3	587.2	0.65	0.377401	1.1375	1.09626
P63167	Dynein light chain 1, cytoplasmic OS=Homo sapiens GN=DYNLL1 PE=1 SV=1	2.07174	24.7191	1	10.359	7.4	2.178	3.1	9.2	20	38.5	2.162	1.5656	1.123	2.06557
P62328	Thymosin beta-4 OS=Homo sapiens GN=TMSB4X PE=1 SV=2	25.585	43.1818	3	5.05	5.06	2.177	1668.2	1386.1	3017.9	470.1	24.119	-0.26708	1.12234	-1.56064
Q9P0J7	E3 ubiquitin-protein ligase KCMF1 OS=Homo sapiens GN=KCMF1 PE=1 SV=2	2.55589	2.3622	1	41.919	5.66	2.177	74	37	80.6	78.5	0.122	-1	1.12234	1.0861
Q9UDY2	Tight junction protein ZO-2 OS=Homo sapiens GN=TJP2 PE=1 SV=2	23.3835	6.89076	6	133.876	7.4	2.176	164.5	139.8	304.2	248.5	0.196	-0.234465	1.12168	0.830255
P05388	60S acidic ribosomal protein P0 OS=Homo sapiens GN=RPLP0 PE=1 SV=1	17.9281	15.7729	4	34.252	5.97	2.175	137.6	114.5	249.1	805.9	0.995	-0.265345	1.12102	2.81537
P22891	Vitamin K-dependent protein Z OS=Homo sapiens GN=PROZ PE=1 SV=2	678.56	50.5	18	44.715	5.97	2.167	3973.1	2835.4	6145.5	42852.3	342.332	-0.486004	1.1157	3.91772
P27918	Properdin OS=Homo sapiens GN=CFP PE=1 SV=2	201.704	29.8507	10	51.242	7.9	2.165	3798.9	2915.7	6312.7	1517.5	7.318	-0.380822	1.11437	-0.943416
Q14C86	GTPase-activating protein and VPS9 domain-containing protein 1 OS=Homo sapiens GN=GAPVD1 PE=1 SV=2	3.11133	0.811908	1	164.876	5.22	2.152	20.2	23.3	50.1	41.5	0.053	0.202888	1.10568	0.833497
P10319	HLA class I histocompatibility antigen, B-58 alpha chain OS=Homo sapiens GN=HLA-B PE=1 SV=1	88.4007	48.6188	1	40.312	6.3	2.147	30.2	44.6	95.8	15.6	5.31	0.561693	1.10232	-1.51457
P35659	Protein DEK OS=Homo sapiens GN=DEK PE=1 SV=1	3.24472	6.13333	2	42.648	8.56	2.146	37.5	59	126.6	64.2	0.179	0.653519	1.10165	0.123004
Q92614	Unconventional myosin-XVIIIa OS=Homo sapiens GN=MYO18A PE=1 SV=3	16.2044	5.06329	8	232.971	6.3	2.112	88.5	107.5	227.1	215	0.124	0.280956	1.07861	1
P29279	Connective tissue growth factor OS=Homo sapiens GN=CTGF PE=1 SV=2	2.03704	11.1748	3	38.065	8	2.095	47.7	46.1	96.6	49	0.28	-0.0499049	1.06695	0.0867838
P15907	Beta-galactoside alpha-2,6-sialyltransferase 1 OS=Homo sapiens GN=ST6GAL1 PE=1 SV=1	8.93755	7.14286	3	46.575	9.01	2.09	339	310.6	649.1	851	0.318	-0.12658	1.0635	1.45418
Q99584	Protein S100-A13 OS=Homo sapiens GN=S100A13 PE=1 SV=1	2.20701	11.2245	1	11.464	6.16	2.082	29.5	64.8	134.9	44.9	0.389	1.1375	1.05797	-0.531156
Q9NVA2	Septin-11 OS=Homo sapiens GN=SEPT11 PE=1 SV=3	7.96905	13.0536	3	49.367	6.81	2.077	39	37	76.9	19.3	0.334	-0.07552	1.0545	-0.943416
P12814	Alpha-actinin-1 OS=Homo sapiens GN=ACTN1 PE=1 SV=2	356.126	41.2556	19	102.993	5.41	2.073	9022	4527.8	9387.5	2510	6.862	-0.994241	1.05172	-0.852042
P67936	Tropomyosin alpha-4 chain OS=Homo sapiens GN=TPM4 PE=1 SV=3	119.36	33.871	9	28.504	4.69	2.072	2529.3	2278.5	4722	1512.9	5.918	-0.150401	1.05102	-0.590745
Q05682	Caldesmon OS=Homo sapiens GN=CALD1 PE=1 SV=3	10.3551	2.39596	2	93.175	5.66	2.072	128	111.4	230.8	62.7	0.068	-0.199255	1.05102	-0.828793
Q9Y3C5	RING finger protein 11 OS=Homo sapiens GN=RNF11 PE=1 SV=1	2.13664	15.5844	2	17.432	4.78	2.064	92.1	127.2	262.5	38.8	0.585	0.465713	1.04544	-1.71312
P46782	40S ribosomal protein S5 OS=Homo sapiens GN=RPS5 PE=1 SV=4	2.95139	7.35294	1	22.862	9.72	2.055	3.6	4.5	9.2	27.4	0.166	0.319618	1.03914	2.6081
O75791	GRB2-related adapter protein 2 OS=Homo sapiens GN=GRAP2 PE=1 SV=1	5.37631	6.36364	2	37.886	6.95	2.052	42.8	39.7	81.5	5.3	0.212	-0.109359	1.03703	-2.9105
P01127	Platelet-derived growth factor subunit B OS=Homo sapiens GN=PDGFB PE=1 SV=1	14.5398	16.1826	3	27.266	9.16	2.051	186	167.9	344.4	170.1	0.468	-0.147202	1.03633	0.0186342
O14617	AP-3 complex subunit delta-1 OS=Homo sapiens GN=AP3D1 PE=1 SV=1	5.70673	4.16305	3	130.076	8.48	2.05	14.6	20.7	42.4	35.5	0.104	0.501821	1.03562	0.778209
O15145	Actin-related protein 2/3 complex subunit 3 OS=Homo sapiens GN=ARPC3 PE=1 SV=3	13.7478	17.4157	3	20.533	8.59	2.048	416.7	321.1	657.7	344.1	0.719	-0.375197	1.03422	0.0989585
Q13185	Chromobox protein homolog 3 OS=Homo sapiens GN=CBX3 PE=1 SV=4	1.87874	7.10383	1	20.798	5.33	2.041	7.6	7.3	14.9	35.8	0.179	-0.0619024	1.02928	2.29514
P21291	Cysteine and glycine-rich protein 1 OS=Homo sapiens GN=CSRP1 PE=1 SV=3	18.0846	43.0052	5	20.554	8.57	2.031	521.8	393.7	799.7	320	1.581	-0.405451	1.02219	-0.298673
P10314	HLA class I histocompatibility antigen, A-32 alpha chain OS=Homo sapiens GN=HLA-A PE=1 SV=2	84.9149	34.2466	1	41.022	6.47	2.028	68.5	103.7	210.3	30.1	3.642	0.597412	1.02006	-1.78588
Q14152	Eukaryotic translation initiation factor 3 subunit A OS=Homo sapiens GN=EIF3A PE=1 SV=1	7.65162	1.66425	3	166.468	6.79	2.023	94.7	133.1	269.2	200.1	0.062	0.49057	1.0165	0.587845
Q15642	Cdc42-interacting protein 4 OS=Homo sapiens GN=TRIP10 PE=1 SV=3	6.13178	4.49251	3	68.31	5.73	2.018	54.4	44.3	89.4	34.3	0.179	-0.295128	1.01293	-0.367732
Q93088	Betaine--homocysteine S-methyltransferase 1 OS=Homo sapiens GN=BHMT PE=1 SV=2	10.54	9.85222	3	44.97	7.03	2.003	300.1	77.2	154.6	90.4	0.445	-1.96016	1.00216	0.227741
Q08188	Protein-glutamine gamma-glutamyltransferase E OS=Homo sapiens GN=TGM3 PE=1 SV=4	8.39536	9.66811	4	76.584	5.86	0.491	33.5	50	24.6	106.7	0.212	0.57628	-1.02621	1.09356
P15104	Glutamine synthetase OS=Homo sapiens GN=GLUL PE=1 SV=4	7.25582	4.28954	2	42.037	6.89	0.478	92	161.7	77.4	128.1	0.35	0.813935	-1.06492	-0.336428
Q96QH2	PML-RARA-regulated adapter molecule 1 OS=Homo sapiens GN=PRAM1 PE=1 SV=2	5.42696	13.5097	2	79.196	9.63	0.388	72	169.1	65.7	36.7	0.096	1.23266	-1.36587	-2.20423
P53396	ATP-citrate synthase OS=Homo sapiens GN=ACLY PE=1 SV=3	20.6661	8.901	8	120.762	7.33	0.364	167.2	506.3	184.5	112.5	0.283	1.59837	-1.45799	-2.17137
Q13367	AP-3 complex subunit beta-2 OS=Homo sapiens GN=AP3B2 PE=1 SV=2	10.1379	0.831793	1	118.985	5.59	0.263	118.9	488.3	128.5	143.4	0.064	2.03844	-1.92687	-1.76611
P31943	Heterogeneous nuclear ribonucleoprotein H OS=Homo sapiens GN=HNRNPH1 PE=1 SV=4	5.76871	8.01782	2	49.198	6.3	0.2	22.5	173.5	34.7	96.6	0.186	2.94991	-2.32193	-0.844251

## Sheet: Aged normal DEPs
Accession	Description	Score Sequest HT	Coverage	# Unique Peptides	MW [kDa]	calc. pI	Abundance Ratio: (127) / (126)	Abundances (Normalized): 126	Abundances (Normalized): 127	Abundances (Normalized): 130	Abundances (Normalized): 131	emPAI	Log2(127/126)	Log2(130/127)	Log2(131/127)
P31943	Heterogeneous nuclear ribonucleoprotein H OS=Homo sapiens GN=HNRNPH1 PE=1 SV=4	5.76871	8.01782	2	49.198	6.3	7.727	22.5	173.5	34.7	96.6	0.186	2.94991	-2.32193	-0.844251
P21980	Protein-glutamine gamma-glutamyltransferase 2 OS=Homo sapiens GN=TGM2 PE=1 SV=2	2.77292	3.63901	2	77.28	5.22	6.231	1.5	9.3	12.6	6.7	0.119	2.63946	0.442545	-0.479955
Q13367	AP-3 complex subunit beta-2 OS=Homo sapiens GN=AP3B2 PE=1 SV=2	10.1379	0.831793	1	118.985	5.59	4.108	118.9	488.3	128.5	143.4	0.064	2.03844	-1.92687	-1.76611
P28906	Hematopoietic progenitor cell antigen CD34 OS=Homo sapiens GN=CD34 PE=1 SV=2	7.73312	9.61039	2	40.691	7.37	3.729	238.2	888.4	1395.4	128.8	0.334	1.89879	0.651683	-2.78588
P68431	Histone H3.1 OS=Homo sapiens GN=HIST1H3A PE=1 SV=2	11.3108	14.7059	2	15.394	11.12	3.494	141.8	495.4	577.5	209.5	0.995	1.80488	0.221568	-1.24127
Q30134	HLA class II histocompatibility antigen, DRB1-8 beta chain OS=Homo sapiens GN=HLA-DRB1 PE=1 SV=2	4.87654	7.14286	1	29.985	7.12	3.225	61.8	199.3	215.9	61.9	0.311	1.6893	0.115033	-1.68966
P53396	ATP-citrate synthase OS=Homo sapiens GN=ACLY PE=1 SV=3	20.6661	8.901	8	120.762	7.33	3.028	167.2	506.3	184.5	112.5	0.283	1.59837	-1.45799	-2.17137
P30511	HLA class I histocompatibility antigen, alpha chain F OS=Homo sapiens GN=HLA-F PE=2 SV=3	5.06281	13.8728	2	39.037	5.57	2.983	13.5	40.4	54	15.5	0.52	1.57676	0.420078	-1.38458
P63167	Dynein light chain 1, cytoplasmic OS=Homo sapiens GN=DYNLL1 PE=1 SV=1	2.07174	24.7191	1	10.359	7.4	2.96	3.1	9.2	20	38.5	2.162	1.5656	1.123	2.06557
P40818	Ubiquitin carboxyl-terminal hydrolase 8 OS=Homo sapiens GN=USP8 PE=1 SV=1	4.87348	1.16279	1	127.444	8.51	2.891	5	14.4	21.3	6.5	0.056	1.53157	0.56267	-1.15843
P0DJI8	Serum amyloid A-1 protein OS=Homo sapiens GN=SAA1 PE=1 SV=1	40.2632	48.3607	4	13.524	6.79	2.749	542	1489.8	1061.1	576.9	4.012	1.45891	-0.490051	-1.36959
P02792	Ferritin light chain OS=Homo sapiens GN=FTL PE=1 SV=2	23.9505	26.2857	3	20.007	5.78	2.745	319.7	877.5	1044	444.2	1.276	1.45681	0.250962	-0.982791
P15090	Fatty acid-binding protein, adipocyte OS=Homo sapiens GN=FABP4 PE=1 SV=3	8.22178	31.8182	3	14.709	7.14	2.728	167.1	455.9	584.4	186	0.995	1.44784	0.358396	-1.29336
P05362	Intercellular adhesion molecule 1 OS=Homo sapiens GN=ICAM1 PE=1 SV=2	60.0502	23.3083	8	57.789	7.99	2.703	468.5	1266.3	1901	382.6	2.398	1.43456	0.585924	-1.72738
P34910	Protein EVI2B OS=Homo sapiens GN=EVI2B PE=1 SV=2	4.78237	7.8125	2	48.636	4.83	2.658	35	93	62.9	32.1	0.259	1.41034	-0.564905	-1.53533
P19256	Lymphocyte function-associated antigen 3 OS=Homo sapiens GN=CD58 PE=1 SV=1	10.9525	7.2	2	28.129	6.76	2.656	352.7	936.7	885.1	207.9	0.778	1.40926	-0.0816138	-2.17137
P13987	CD59 glycoprotein OS=Homo sapiens GN=CD59 PE=1 SV=1	52.3676	25	4	14.168	6.48	2.635	497.2	1310	1969.3	250.7	25.827	1.3978	0.587845	-2.38836
P62805	Histone H4 OS=Homo sapiens GN=HIST1H4A PE=1 SV=2	60.0577	55.3398	7	11.36	11.36	2.634	772.1	2033.5	2929.3	1512.7	45.416	1.39726	0.52707	-0.426625
P56199	Integrin alpha-1 OS=Homo sapiens GN=ITGA1 PE=1 SV=2	20.4912	3.81679	4	130.765	6.29	2.474	198.8	491.8	714.6	118.3	0.164	1.30685	0.539035	-2.05289
P12821	Angiotensin-converting enzyme OS=Homo sapiens GN=ACE PE=1 SV=1	50.9807	7.12098	7	149.62	6.39	2.473	437.5	1082	1656.8	341.9	0.323	1.30626	0.614474	-1.662
Q96QH2	PML-RARA-regulated adapter molecule 1 OS=Homo sapiens GN=PRAM1 PE=1 SV=2	5.42696	13.5097	2	79.196	9.63	2.35	72	169.1	65.7	36.7	0.096	1.23266	-1.36587	-2.20423
Q9H251	Cadherin-23 OS=Homo sapiens GN=CDH23 PE=1 SV=2	2.9026	0.327967	1	369.266	4.67	2.326	10.9	25.3	40.1	14.4	0.015	1.21785	0.663572	-0.810966
P08397	Porphobilinogen deaminase OS=Homo sapiens GN=HMBS PE=1 SV=2	2.31713	2.21607	1	39.306	7.18	2.303	16.4	37.7	42.4	12	0.101	1.20351	0.171207	-1.64386
O00592	Podocalyxin OS=Homo sapiens GN=PODXL PE=1 SV=2	15.9973	5.91398	3	58.599	5.49	2.26	115.1	260.1	464.3	195.6	0.304	1.17632	0.835924	-0.411195
P22748	Carbonic anhydrase 4 OS=Homo sapiens GN=CA4 PE=1 SV=2	18.4167	10.8974	3	35.01	7.83	2.252	224.8	506.3	695.4	209.7	0.778	1.17121	0.458382	-1.2723
P29992	Guanine nucleotide-binding protein subunit alpha-11 OS=Homo sapiens GN=GNA11 PE=1 SV=2	4.62267	5.57103	1	42.097	5.69	2.227	16.1	35.8	46.1	26.5	0.172	1.1551	0.366252	-0.436354
Q8NBI5	Solute carrier family 43 member 3 OS=Homo sapiens GN=SLC43A3 PE=1 SV=2	4.38049	5.70265	2	54.493	8.53	2.226	60.5	134.7	139.3	17	0.222	1.15445	0.0482362	-2.9885
P35221	Catenin alpha-1 OS=Homo sapiens GN=CTNNA1 PE=1 SV=1	9.37668	3.97351	3	100.009	6.29	2.209	33	73	82.3	66.9	0.143	1.14339	0.172488	-0.125006
Q99584	Protein S100-A13 OS=Homo sapiens GN=S100A13 PE=1 SV=1	2.20701	11.2245	1	11.464	6.16	2.2	29.5	64.8	134.9	44.9	0.389	1.1375	1.05797	-0.531156
P57087	Junctional adhesion molecule B OS=Homo sapiens GN=JAM2 PE=1 SV=1	11.2391	9.73154	2	33.186	9.09	2.168	44.3	96.1	155	36.4	0.259	1.11636	0.688852	-1.40354
Q10589	Bone marrow stromal antigen 2 OS=Homo sapiens GN=BST2 PE=1 SV=1	15.0772	17.7778	3	19.756	5.6	2.109	180.5	380.7	577.7	149	0.778	1.07656	0.601221	-1.35476
O95218	Zinc finger Ran-binding domain-containing protein 2 OS=Homo sapiens GN=ZRANB2 PE=1 SV=2	2.62917	7.57576	2	37.382	10.01	2.082	17.6	36.6	122.4	79	0.212	1.05797	1.74157	1.10969
P27701	CD82 antigen OS=Homo sapiens GN=CD82 PE=1 SV=1	11.0005	10.1124	3	29.606	5.24	2.079	261.4	543.5	887.4	147.7	0.931	1.05589	0.707525	-1.87832
O60841	Eukaryotic translation initiation factor 5B OS=Homo sapiens GN=EIF5B PE=1 SV=4	6.87282	2.04918	3	138.742	5.49	2.078	19.8	41.1	54.3	42.9	0.095	1.0552	0.400538	0.0621217
P35241	Radixin OS=Homo sapiens GN=RDX PE=1 SV=1	71.1393	23.8422	8	68.521	6.37	2.076	345.2	716.8	1023.3	220.9	1.664	1.05381	0.513996	-1.699
P11168	Solute carrier family 2, facilitated glucose transporter member 2 OS=Homo sapiens GN=SLC2A2 PE=1 SV=1	2.53738	2.09924	1	57.452	7.97	2.069	13.4	27.7	27.9	9.8	0.122	1.04893	0.0129262	-1.50226
Q6ZNJ1	Neurobeachin-like protein 2 OS=Homo sapiens GN=NBEAL2 PE=1 SV=2	5.55621	0.87146	2	302.326	6.38	2.056	13	26.7	18.3	15.5	0.032	1.03984	-0.545824	-0.785875
P04921	Glycophorin-C OS=Homo sapiens GN=GYPC PE=1 SV=1	22.2979	21.0938	2	13.802	4.84	2.037	37.1	75.5	120.3	15.9	9	1.02645	0.672652	-2.24469
Q9Y2Q3	Glutathione S-transferase kappa 1 OS=Homo sapiens GN=GSTK1 PE=1 SV=3	2.32672	7.07965	1	25.48	8.41	2.002	3.9	7.8	10.1	11	0.145	1.00144	0.368489	0.492622
P16070	CD44 antigen OS=Homo sapiens GN=CD44 PE=1 SV=3	29.8764	7.95148	5	81.487	5.33	2.002	421.4	843.5	970.4	343.3	0.693	1.00144	0.201634	-1.2969
Q9P0J7	E3 ubiquitin-protein ligase KCMF1 OS=Homo sapiens GN=KCMF1 PE=1 SV=2	2.55589	2.3622	1	41.919	5.66	0.5	80.6	78.5	0.122	-1	1.12234	1.0861
Q02952	A-kinase anchor protein 12 OS=Homo sapiens GN=AKAP12 PE=1 SV=4	232.471	39.6184	46	191.367	4.41	0.498	2732.9	2038.2	3.507	-1.00578	0.0285692	-0.395929
Q9Y6Y9	Lymphocyte antigen 96 OS=Homo sapiens GN=LY96 PE=1 SV=2	1.95584	6.25	1	18.533	8.51	0.494	93.2	55.9	0.292	-1.01742	0.231432	-0.504305
Q6RW13	Type-1 angiotensin II receptor-associated protein OS=Homo sapiens GN=AGTRAP PE=1 SV=1	4.53883	13.8365	1	17.408	6.14	0.491	4.8		0.334	-1.02621	0.464668	-6.64386
A8K7I4	Calcium-activated chloride channel regulator 1 OS=Homo sapiens GN=CLCA1 PE=1 SV=3	6.65296	4.26696	4	100.163	6.37	0.484	265.3	55.2	0.175	-1.04692	0.916094	-1.3474
Q8NCL4	Polypeptide N-acetylgalactosaminyltransferase 6 OS=Homo sapiens GN=GALNT6 PE=2 SV=2	2.18215	3.53698	1	71.113	8.18	0.483	29.1	43.6	0.113	-1.0499	-0.0454314	0.538041
Q8N3R9	MAGUK p55 subfamily member 5 OS=Homo sapiens GN=MPP5 PE=1 SV=3	4.78002	1.03704	1	77.246	6.14	0.471	224.6	75.2	0.096	-1.0862	0.691534	-0.8863
Q9UQP3	Tenascin-N OS=Homo sapiens GN=TNN PE=1 SV=2	124.882	27.7906	28	143.944	5.63	0.456	1866.2	921.3	1.997	-1.13289	0.325386	-0.694321
O75223	Gamma-glutamylcyclotransferase OS=Homo sapiens GN=GGCT PE=1 SV=1	2.34205	5.31915	1	20.994	5.14	0.449	19.4	43.6	0.155	-1.15521	-0.785875	0.379621
Q6P4E1	Protein CASC4 OS=Homo sapiens GN=CASC4 PE=1 SV=1	2.11592	2.30947	1	48.835	5.82	0.443	25.4	15.1	0.072	-1.17462	-0.00723157	-0.75877
P32119	Peroxiredoxin-2 OS=Homo sapiens GN=PRDX2 PE=1 SV=5	32.3893	32.3232	8	21.878	5.97	0.434	1067	674.2	3.642	-1.20423	-0.106249	-0.768568
P35247	Pulmonary surfactant-associated protein D OS=Homo sapiens GN=SFTPD PE=1 SV=3	20.0728	20.8	5	37.705	6.6	0.405	294.2	136.1	1.154	-1.30401	0.835116	-0.277534
Q8IW75	Serpin A12 OS=Homo sapiens GN=SERPINA12 PE=1 SV=1	3.10875	2.41546	1	47.145	9.29	0.392	18.2	75.2	0.07	-1.35107	-0.0634092	1.98477
P49767	Vascular endothelial growth factor C OS=Homo sapiens GN=VEGFC PE=1 SV=1	2.35556	1.67064	1	46.852	7.52	0.387	24.7	52.6	0.077	-1.36959	-0.00288828	1.09085
P81605	Dermcidin OS=Homo sapiens GN=DCD PE=1 SV=2	21.9819	32.7273	4	11.277	6.54	0.273	234.3	518.9	2.594	-1.87303	-0.508403	0.639695
P55103	Inhibin beta C chain OS=Homo sapiens GN=INHBC PE=2 SV=1	4.34502	5.39773	1	38.213	7.11	0.273	34.7	24.5	0.311	-1.87303	0.659011	0.157044
Q6GTS8	Probable carboxypeptidase PM20D1 OS=Homo sapiens GN=PM20D1 PE=2 SV=3	13.8075	8.96414	4	55.706	6.67	0.266	81.4	69.4	0.509	-1.9105	-0.440263	-0.668868
Q93088	Betaine--homocysteine S-methyltransferase 1 OS=Homo sapiens GN=BHMT PE=1 SV=2	10.54	9.85222	3	44.97	7.03	0.257	154.6	90.4	0.445	-1.96016	1.00216	0.227741
Q8TAG9	Exocyst complex component 6 OS=Homo sapiens GN=EXOC6 PE=1 SV=3	1.74228	1.61692	1	93.663	6.2	0.255	7	5.5	0.04	-1.97143	-0.0439433	-0.392137

## Sheet: Aged normal vs osteoporosis
Accession	Description	Score Sequest HT	Coverage	# Unique Peptides	MW [kDa]	calc. pI	Abundance Ratio: (127) / (126)	Abundance Ratio: (130) / (127)	Abundance Ratio: (131) / (127)	Abundances (Normalized): 126	Abundances (Normalized): 127	Abundances (Normalized): 130	Abundances (Normalized): 131	emPAI	Log2(127/126)	Log2(130/127)	Log2(131/127)
P28906	Hematopoietic progenitor cell antigen CD34 OS=Homo sapiens GN=CD34 PE=1 SV=2	7.73312	9.61039	2	40.691	7.37	3.729	1.571	0.145	238.2	888.4	1395.4	128.8	0.334	1.89879	0.651683	-2.78588
P68431	Histone H3.1 OS=Homo sapiens GN=HIST1H3A PE=1 SV=2	11.3108	14.7059	2	15.394	11.12	3.494	1.166	0.423	141.8	495.4	577.5	209.5	0.995	1.80488	0.221568	-1.24127
Q30134	HLA class II histocompatibility antigen, DRB1-8 beta chain OS=Homo sapiens GN=HLA-DRB1 PE=1 SV=2	4.87654	7.14286	1	29.985	7.12	3.225	1.083	0.31	61.8	199.3	215.9	61.9	0.311	1.6893	0.115033	-1.68966
P30511	HLA class I histocompatibility antigen, alpha chain F OS=Homo sapiens GN=HLA-F PE=2 SV=3	5.06281	13.8728	2	39.037	5.57	2.983	1.338	0.383	13.5	40.4	54	15.5	0.52	1.57676	0.420078	-1.38458
P40818	Ubiquitin carboxyl-terminal hydrolase 8 OS=Homo sapiens GN=USP8 PE=1 SV=1	4.87348	1.16279	1	127.444	8.51	2.891	1.477	0.448	5	14.4	21.3	6.5	0.056	1.53157	0.56267	-1.15843
P0DJI8	Serum amyloid A-1 protein OS=Homo sapiens GN=SAA1 PE=1 SV=1	40.2632	48.3607	4	13.524	6.79	2.749	0.712	0.387	542	1489.8	1061.1	576.9	4.012	1.45891	-0.490051	-1.36959
P15090	Fatty acid-binding protein, adipocyte OS=Homo sapiens GN=FABP4 PE=1 SV=3	8.22178	31.8182	3	14.709	7.14	2.728	1.282	0.408	167.1	455.9	584.4	186	0.995	1.44784	0.358396	-1.29336
P05362	Intercellular adhesion molecule 1 OS=Homo sapiens GN=ICAM1 PE=1 SV=2	60.0502	23.3083	8	57.789	7.99	2.703	1.501	0.302	468.5	1266.3	1901	382.6	2.398	1.43456	0.585924	-1.72738
P34910	Protein EVI2B OS=Homo sapiens GN=EVI2B PE=1 SV=2	4.78237	7.8125	2	48.636	4.83	2.658	0.676	0.345	35	93	62.9	32.1	0.259	1.41034	-0.564905	-1.53533
P19256	Lymphocyte function-associated antigen 3 OS=Homo sapiens GN=CD58 PE=1 SV=1	10.9525	7.2	2	28.129	6.76	2.656	0.945	0.222	352.7	936.7	885.1	207.9	0.778	1.40926	-0.0816138	-2.17137
P13987	CD59 glycoprotein OS=Homo sapiens GN=CD59 PE=1 SV=1	52.3676	25	4	14.168	6.48	2.635	1.503	0.191	497.2	1310	1969.3	250.7	25.827	1.3978	0.587845	-2.38836
P56199	Integrin alpha-1 OS=Homo sapiens GN=ITGA1 PE=1 SV=2	20.4912	3.81679	4	130.765	6.29	2.474	1.453	0.241	198.8	491.8	714.6	118.3	0.164	1.30685	0.539035	-2.05289
P12821	Angiotensin-converting enzyme OS=Homo sapiens GN=ACE PE=1 SV=1	50.9807	7.12098	7	149.62	6.39	2.473	1.531	0.316	437.5	1082	1656.8	341.9	0.323	1.30626	0.614474	-1.662
P08397	Porphobilinogen deaminase OS=Homo sapiens GN=HMBS PE=1 SV=2	2.31713	2.21607	1	39.306	7.18	2.303	1.126	0.32	16.4	37.7	42.4	12	0.101	1.20351	0.171207	-1.64386
P22748	Carbonic anhydrase 4 OS=Homo sapiens GN=CA4 PE=1 SV=2	18.4167	10.8974	3	35.01	7.83	2.252	1.374	0.414	224.8	506.3	695.4	209.7	0.778	1.17121	0.458382	-1.2723
Q8NBI5	Solute carrier family 43 member 3 OS=Homo sapiens GN=SLC43A3 PE=1 SV=2	4.38049	5.70265	2	54.493	8.53	2.226	1.034	0.126	60.5	134.7	139.3	17	0.222	1.15445	0.0482362	-2.9885
P57087	Junctional adhesion molecule B OS=Homo sapiens GN=JAM2 PE=1 SV=1	11.2391	9.73154	2	33.186	9.09	2.168	1.612	0.378	44.3	96.1	155	36.4	0.259	1.11636	0.688852	-1.40354
Q10589	Bone marrow stromal antigen 2 OS=Homo sapiens GN=BST2 PE=1 SV=1	15.0772	17.7778	3	19.756	5.6	2.109	1.517	0.391	180.5	380.7	577.7	149	0.778	1.07656	0.601221	-1.35476
P27701	CD82 antigen OS=Homo sapiens GN=CD82 PE=1 SV=1	11.0005	10.1124	3	29.606	5.24	2.079	1.633	0.272	261.4	543.5	887.4	147.7	0.931	1.05589	0.707525	-1.87832
P35241	Radixin OS=Homo sapiens GN=RDX PE=1 SV=1	71.1393	23.8422	8	68.521	6.37	2.076	1.428	0.308	345.2	716.8	1023.3	220.9	1.664	1.05381	0.513996	-1.699
P11168	Solute carrier family 2, facilitated glucose transporter member 2 OS=Homo sapiens GN=SLC2A2 PE=1 SV=1	2.53738	2.09924	1	57.452	7.97	2.069	1.009	0.353	13.4	27.7	27.9	9.8	0.122	1.04893	0.0129262	-1.50226
P04921	Glycophorin-C OS=Homo sapiens GN=GYPC PE=1 SV=1	22.2979	21.0938	2	13.802	4.84	2.037	1.594	0.211	37.1	75.5	120.3	15.9	9	1.02645	0.672652	-2.24469
P16070	CD44 antigen OS=Homo sapiens GN=CD44 PE=1 SV=3	29.8764	7.95148	5	81.487	5.33	2.002	1.15	0.407	421.4	843.5	970.4	343.3	0.693	1.00144	0.201634	-1.2969
Q6RW13	Type-1 angiotensin II receptor-associated protein OS=Homo sapiens GN=AGTRAP PE=1 SV=1	4.53883	13.8365	1	17.408	6.14	0.491	1.38	0.01	7.1	3.5	4.8		0.334	-1.02621	0.464668	-6.64386
A8K7I4	Calcium-activated chloride channel regulator 1 OS=Homo sapiens GN=CLCA1 PE=1 SV=3	6.65296	4.26696	4	100.163	6.37	0.484	1.887	0.393	290.4	140.6	265.3	55.2	0.175	-1.04692	0.916094	-1.3474
Q8IW75	Serpin A12 OS=Homo sapiens GN=SERPINA12 PE=1 SV=1	3.10875	2.41546	1	47.145	9.29	0.392	0.957	3.958	48.5	19	18.2	75.2	0.07	-1.35107	-0.0634092	1.98477
P49767	Vascular endothelial growth factor C OS=Homo sapiens GN=VEGFC PE=1 SV=1	2.35556	1.67064	1	46.852	7.52	0.387	0.998	2.13	63.9	24.7	24.7	52.6	0.077	-1.36959	-0.00288828	1.09085
