# Supplementary material for: Involvement of serum‐derived exosomes of elderly patients with bone loss in failure of bone remodeling via alteration of exosomal bone‐related proteins
Source: Aging Cell. 2018 Mar 30;17(3):e12758. doi: 10.1111/acel.12758 (PMC5946082; doi:10.1111/acel.12758)
Supplement: Supplementary file 4 [file ACEL-17-e12758-s004.xlsx]

## Sheet: Cluster 1
NAME	(130) / (127)	(131) / (127)		ID	Name	#Gene	FDR
RPL10A	4.944	3.81		WP477	Cytoplasmic Ribosomal Proteins	8	1.85e-07
TSTA3	2.548	3.513		WP411	mRNA Processing	5	0.017
UBR4	2.55	3.366
NPM1	2.772	3.224
SPP2	3.871	3.216
APCS	2.984	3.188
EIF3L	3.034	3.187
PF4	7.493	3.074
RPL7	2.502	3.008
RPL3	3.042	2.851
ST6GAL1	2.09	2.74
LUC7L2	2.866	2.737
ATP5B	2.686	2.553
TTLL6	6.573	2.553
RPL6	2.668	2.461
UBE2O	3.424	2.29
SRGN	6.375	2.253
SRSF7	4.988	2.241
RPL36	3.207	2.188
RPL19	2.933	2.168
ZRANB2	3.344	2.158
RPS6	2.2	2.138
KCMF1	2.177	2.123
TRA2B	4.319	2.111
EPB41L2	2.754	2.076
RPL4	2.569	2.035
MYO18A	2.112	2
SRSF1	2.895	1.991
RABL6	2.99	1.937
NCL	2.995	1.93
MDK	4.083	1.883
WASHC4	2.589	1.874
NCAM1	3.199	1.868
ACIN1	3.242	1.861
HNRNPK	2.675	1.833
AP3B1	3.188	1.77
MASTL	4.786	1.615
SRSF6	3.995	1.473
CALU	3.548	1.406
COL18A1	5.286	1.33
BGN	7.581	1.266
DCN	7.398	1.266
VCAN	6.292	1.071

## Sheet: Cluster 2
NAME	(130) / (127)	(131) / (127)		ID	Name	#Gene	FDR
GAPVD1	2.152	1.782
TJP2	2.176	1.778
RPL15	2.214	1.762
AP3D1	2.05	1.715
HLA-B	2.506	1.557
WNK1	2.515	1.509
EIF3A	2.023	1.503
H1F0	2.949	1.453
SUB1	2.391	1.273
SLPI	2.343	1.257
SRSF2	2.603	1.24
THRAP3	2.767	1.238
KIAA0513	2.244	1.195
BHMT	2.003	1.171
SRSF4	2.504	1.159
DNAJB11	2.465	1.109
DEK	2.146	1.089
ACY1	3.74	1.083
ARPC3	2.048	1.071
CTGF	2.095	1.062
PDGFB	2.051	1.013
	1	1
HIST1H1D	3.893	0.998
HDGFRP2	2.287	0.998
SMG8	3.206	0.977
HIST1H2AB	2.55	0.974
HIST1H1B	5.067	0.911
CES1	2.398	0.882
SULF2	3.826	0.855
AMY1A	2.482	0.852
CSRP1	2.031	0.813
NAPG	2.203	0.803
TRIP10	2.018	0.775
AGRN	3.378	0.73
S100A13	2.082	0.692
TPM4	2.072	0.664
EPX	3.311	0.649

## Sheet: Cluster 3
NAME	(130) / (127)	(131) / (127)		ID	Name	#Gene	FDR
RPL17	2.792	4.186		WP477	Cytoplasmic Ribosomal Proteins	4	0.00175
DYNLL1	2.178	4.186
ERH	2.299	4.455
PPIB	2.483	4.895
CBX3	2.041	4.908
SDC4	3.041	5.057
ASPN	2.936	5.093
RPS5	2.055	6.097
RPLP2	2.48	6.154
RPLP0	2.175	7.039
PPBP	3.162	7.458
TFPI	3.415	7.832
APP	3.386	7.899
PROZ	2.167	15.113
AHSG	2.324	15.537

## Sheet: Cluster 4
NAME	(130) / (127)	(131) / (127)		ID	Name	#Gene	FDR
GRAP2	2.052	0.133
HLA-A	2.028	0.29
RNF11	2.064	0.305
FBLN2	2.518	0.337
TMSB4X	2.177	0.339
HLA-B	2.147	0.35
HLA-B	2.968	0.406
ARPC4	2.33	0.421
FBN1	3.372	0.44
MUC2	2.407	0.467
CFP	2.165	0.52
SEPT11	2.077	0.52
ACTN1	2.073	0.554
CALD1	2.072	0.563

## Sheet: Cluster 5
NAME	(130) / (127)	(131) / (127)		ID	Name	#Gene	FDR
TGM3	0.491	2.134
GLUL	0.478	0.792
PRAM1	0.388	0.217
ACLY	0.364	0.222
AP3B2	0.263	0.294
HNRNPH1	0.2	0.557
