# Supplementary material for: Involvement of serum‐derived exosomes of elderly patients with bone loss in failure of bone remodeling via alteration of exosomal bone‐related proteins
Source: Aging Cell. 2018 Mar 30;17(3):e12758. doi: 10.1111/acel.12758 (PMC5946082; doi:10.1111/acel.12758)
Supplement: Supplementary file 5 [file ACEL-17-e12758-s005.xlsx]

## Sheet: Cluster 1
NAME	(130) / (127)	(131) / (127)		ID	Name	#Gene	FDR
TYROBP	1.338	0.405		WP306	Focal Adhesion	22	1.36e-06
TTYH3	1.344	0.404		WP35	G Protein Signaling Pathways	13	0.000171
SHANK3	1.333	0.401		WP536	Calcium Regulation in the Cardiac Cell	16	0.000192
FLOT1	1.367	0.403		WP2290	RalA downstream regulated genes	5	0.000602
SLC29A1	1.361	0.399		WP2032	Human Thyroid Stimulating Hormone (TSH) signaling pathway	10	0.000629
CA4	1.374	0.414		WP313	Signaling of Hepatocyte Growth Factor Receptor	7	0.00122
SPTB	1.386	0.413		WP437	EGF/EGFR Signaling Pathway	15	0.00122
DNAJB2	1.357	0.414		WP51	Regulation of Actin Cytoskeleton	14	0.00175
CAMP	1.339	0.411		WP3303	Rac1/Pak1/p38/MMP-2 pathway	9	0.00236
FABP4	1.282	0.408
ANK1	1.289	0.406
BSG	1.313	0.416
STUB1	1.301	0.433
TSPAN18	1.308	0.433
GNB1	1.301	0.446
ICAM2	1.226	0.435
FRMPD1	1.264	0.433
FHL1	1.332	0.452
ATP6V0A1	1.345	0.447
SLC12A6	1.346	0.457
SIGLEC5	1.358	0.452
DOK2	1.375	0.452
MSN	1.396	0.458
CASP3	1.402	0.449
CD38	1.395	0.44
MVP	1.211	0.479
ITGAM	1.213	0.479
VPS8	1.206	0.485
MFGE8	1.208	0.492
SPTA1	1.259	0.486
CYBB	1.261	0.461
ANXA7	1.258	0.457
TBXAS1	1.24	0.47
CAT	1.226	0.465
STMN1	1.332	0.489
GNB2	1.35	0.482
NT5E	1.317	0.498
ADAM17	1.491	0.453
USP8	1.477	0.448
CD177	1.5	0.445
ATP2A3	1.535	0.446
GNAO1	1.476	0.44
RAB11B	1.512	0.433
PFN1	1.467	0.424
NPTN	1.491	0.421
ERMAP	1.48	0.414
CHMP4A	1.453	0.412
UBASH3B	1.416	0.426
ATP1A1	1.43	0.421
EPB42	1.593	0.41
CLIC4	1.562	0.403
PROSER2	1.525	0.408
ANGPT1	1.571	0.425
STXBP2	1.538	0.424
RAB10	1.541	0.481
STAT3	1.551	0.48
RRAS	1.54	0.491
GYPA	1.507	0.486
TSPAN9	1.517	0.466
STX7	1.504	0.46
FAS	1.567	0.47
TRPC6	1.606	0.493
TSG101	1.631	0.483
CHP1	1.471	0.465
CMTM5	1.47	0.463
RABEP1	1.447	0.46
CDC42	1.454	0.459
LAMP1	1.42	0.469
SRI	1.424	0.499
ADCY5	1.476	0.498
TPM1	1.846	0.494
HSPG2	1.853	0.486
GMFG	1.832	0.475
PSTPIP2	1.813	0.498
ACTC1	1.777	0.491
KIF2A	1.714	0.497
ARHGAP18	1.745	0.494
MTPN	1.683	0.494
WDFY1	1.731	0.48
ANO6	1.765	0.48
HEG1	1.743	0.466
POTEJ	1.753	0.461
TMEM9	1.725	0.45
ITGA2	1.686	0.467
SPSB4	1.919	0.438
TLN1	1.925	0.432
ACTB	1.871	0.456
ARF3	1.963	0.485
WDR1	1.643	0.446
WASF3	1.64	0.441
EHD1	1.672	0.443
RAB35	1.653	0.454
ECE1	1.639	0.451
LY75	1.603	0.45
CFL1	1.627	0.424
HLA-G	1.643	0.419
BCAM	1.667	0.434
LASP1	1.766	0.426
FHOD1	1.759	0.422
HLA-A	1.794	0.415
GNG5	1.753	0.416
LMBRD2	1.737	0.411
VPS37C	1.559	0.368
VAMP8	1.562	0.367
STEAP3	1.548	0.362
SLC7A5	1.547	0.358
ARPC1B	1.587	0.365
ITGA6	1.582	0.365
RAB32	1.609	0.366
GNG12	1.577	0.353
GNAQ	1.663	0.38
ATP6V0D1	1.647	0.379
JAM2	1.612	0.378
TRAC	1.638	0.392
PTTG1IP	1.499	0.37
DAAM1	1.52	0.367
SNAP23	1.515	0.379
HLA-C	1.488	0.376
SELP	1.569	0.397
HLA-A	1.581	0.393
PTPRC	1.519	0.396
BST2	1.517	0.391
ITGA2B	1.721	0.373
STX12	1.693	0.369
GRB2	1.758	0.384
MUC17	1.743	0.365
SRC	1.788	0.363
TMEM106B	1.328	0.384
HLA-F	1.338	0.383
ENPP4	1.331	0.379
GLIPR2	1.361	0.384
SUSD3	1.33	0.389
ATP11B	1.34	0.387
ACHE	1.317	0.389
CD81	1.315	0.38
STOM	1.299	0.38
VPS28	1.351	0.371
KRAS	1.33	0.368
GP1BB	1.352	0.357
ITGB2	1.308	0.352
DAB2	1.277	0.366
SLC9A3R2	1.459	0.404
HLA-B	1.456	0.399
GNAI3	1.438	0.392
STX4	1.476	0.39
C10orf54	1.401	0.397
SLC3A2	1.408	0.38
SLC44A1	1.39	0.378
RAC1	1.457	0.378
CD6	1.181	0.365
PKHD1L1	1.171	0.357
HBA1	1.169	0.374
ANXA11	1.149	0.367
COL6A1	1.142	0.352
ANXA6	1.247	0.383
RFFL	1.234	0.377
ANXA3	1.217	0.389
HBB	1.209	0.335
SMIM1	1.214	0.333
RAC2	1.241	0.335
OCC1	1.219	0.359
SPRYD7	1.208	0.347
GOLGA7	1.322	0.337
SLC44A2	1.346	0.329
LRRC25	1.28	0.335
TNS1	1.421	0.341
SLC1A5	1.417	0.34
SLC4A1	1.44	0.342
VPS37B	1.405	0.349
AHSP	1.494	0.346
CD48	1.499	0.345
CYBRD1	1.476	0.366
RAP1A	1.473	0.359
RAB4A	1.428	0.321
ATP7A	1.437	0.32
SPN	1.46	0.323
CD36	1.458	0.317
SLC14A1	1.394	0.328
HSD17B11	1.415	0.326
EMILIN1	1.417	0.334
CD247	1.594	0.34
RAP1B	1.572	0.34
M6PR	1.539	0.337
RALB	1.538	0.317
ACE	1.531	0.316
ITGA4	1.569	0.326
SLC2A1	1.518	0.309
ICAM1	1.501	0.302
SLC2A3	1.6	0.303
RDX	1.428	0.308
RAB27A	1.426	0.305
ATP8A1	1.392	0.305
SLC38A5	1.428	0.288
CD63	1.336	0.302
ALOX5AP	1.349	0.286
PTPRA	1.693	0.323
SLC12A7	1.689	0.322
RAP2B	1.698	0.319
SNCA	1.65	0.326
GNAI2	1.676	0.346
COTL1	1.744	0.342
LIMS1	1.775	0.329
RAB1B	1.774	0.328
F11R	1.79	0.326
STX11	1.782	0.326
AQP1	1.815	0.335
RAB27B	1.629	0.276
CD82	1.633	0.272
ANPEP	1.665	0.275
ITGB1	1.692	0.271
FCER1G	1.678	0.294
CSK	1.683	0.287
LCK	1.583	0.281
ITGB3	1.781	0.284
HLA-A	1.731	0.282
ARMC4	1.83	0.28
PECAM1	1.804	0.304
HLA-A	2.028	0.29
ARHGDIB	1.997	0.29
TUBA8	1.959	0.279
RNF11	2.064	0.305
FLNA	1.845	0.368
ESAM	1.846	0.365
PARVB	1.836	0.373
ARRB1	1.875	0.362
TBC1D10B	1.917	0.384
FERMT3	1.941	0.379
CORO1C	1.908	0.374
CLCA1	1.887	0.393
PRKCA	1.831	0.391
ILK	1.999	0.403
RSU1	1.875	0.346
LYN	1.872	0.343
RASA3	1.954	0.355
GNG2	1.918	0.35
GNGT1	1.959	0.328
HLA-B	2.147	0.35
TMSB4X	2.177	0.339
MUC2	2.407	0.467
ARPC4	2.33	0.421
FBLN2	2.518	0.337
FBN1	3.372	0.44
HLA-B	2.968	0.406
ITGA1	1.453	0.241
SERINC1	1.446	0.236
ICAM3	1.51	0.232
CD151	1.407	0.226
JAM3	1.395	0.247
STX3	1.352	0.245
FLOT2	1.378	0.27
PLVAP	1.298	0.262
CD2	1.643	0.212
GYPC	1.594	0.211
SLC16A3	1.559	0.204
HLA-B	1.707	0.202
SLC7A1	1.738	0.221
CD47	1.664	0.258
TSPAN14	1.687	0.251
YES1	1.939	0.24
G6B	1.588	0.182
CD9	1.554	0.175
CD59	1.503	0.191
CLDN5	1.461	0.181
HLA-A	1.402	0.169
CD37	1.349	0.215
CYBA	1.396	0.208
LHFPL2	1.247	0.202
HLA-C	1.186	0.304
FSTL1	1.197	0.302
F13A1	1.207	0.305
CD53	1.213	0.3
EVL	1.23	0.307
RALA	1.271	0.302
RELN	1.127	0.266
GNB4	1.14	0.266
MME	1.125	0.298
SVEP1	1.18	0.288
LRP1	1.103	0.337
VAMP3	1.104	0.333
HMBS	1.126	0.32
HLA-DRB1	1.083	0.31
FCN1	1.053	0.309
SLC6A1	1.023	0.321
LGALS3BP	1.011	0.271
HCLS1	0.974	0.266
VWF	0.855	0.262
CD58	0.945	0.222
HLA-B	0.955	0.222
RAB8B	1.723	0.169
CD34	1.571	0.145
GRAP2	2.052	0.133
SLC43A3	1.034	0.126

## Sheet: Cluster 2
NAME	(130) / (127)	(131) / (127)		ID	Name	#Gene	FDR
COL6A3	1.031	0.453		WP545	Complement Activation	3	0.0421
PLA2G2A	1.025	0.452		WP2911	miRNA targets in ECM and membrane receptors	3	0.207
SFT2D2	1.008	0.455		WP560	TGF-beta Receptor Signaling	3	0.308
PSMB9	1.046	0.464		WP558	Complement and Coagulation Cascades	3	0.308
RAB9A	1.039	0.458		WP366	TGF-beta Signaling Pathway	4	0.327
LTBP1	1.065	0.434
LNPEP	1.041	0.429
CHMP2B	1.056	0.491
MBL2	1.032	0.479
OIT3	1.148	0.485
CA1	1.153	0.481
HK3	1.127	0.48
TGFB1	1.131	0.498
FCN2	1.179	0.472
PTPRB	1.178	0.463
SDCBP	1.156	0.472
FMNL1	1.161	0.43
HIST1H3A	1.166	0.423
CD44	1.15	0.407
GPRC5C	1.111	0.402
RHBDF2	1.107	0.44
COMMD7	1.126	0.44
JCHAIN	1.086	0.443
REEP5	0.942	0.488
NID1	0.949	0.479
VCP	0.984	0.486
C1S	0.908	0.48
FCGR3A	0.941	0.454
MARCKS	0.98	0.447
CNOT1	0.771	0.481
SPTBN1	0.804	0.477
ADAMDEC1	0.823	0.496
C1QA	0.896	0.42
C1R	0.927	0.415
PLSCR1	0.89	0.401
MESDC1	0.975	0.411
QSOX2	0.842	0.376
EPS8	0.859	0.352
ENG	0.995	0.384
MMRN1	1.042	0.378
GP1BA	0.937	0.376
SLC2A2	1.009	0.353
COL6A2	1.04	0.348
SLC38A10	0.708	0.391
SAA1	0.712	0.387
BASP1	0.762	0.369
EVI2B	0.676	0.345
ECM1	0.765	0.333
ALDH1A1	0.728	0.298
MGAT3	0.728	0.289
TTN	0.806	0.288
MAN2A1	0.663	0.306
GALNT7	0.692	0.3
FN1	0.636	0.315
B3GNT2	0.612	0.256
HLA-A	0.531	0.323
SSC5D	0.558	0.286
ACTN3	0.671	0.445
PAPLN	0.633	0.432
VASN	0.558	0.412
TNC	0.59	0.395
ACLY	0.364	0.222
PRAM1	0.388	0.217
GOLM1	0.548	0.21
AP3B2	0.263	0.294

## Sheet: Cluster 3
NAME	(130) / (127)	(131) / (127)		ID	Name	#Gene	FDR
EEF1D	0.966	2.877		WP272	Blood Clotting Cascade	3	0.383
CKAP4	0.958	2.874		WP107	Translation Factors	4	0.383
IGFBP3	0.966	3.057		WP3613	Photodynamic therapy-induced unfolded protein response	3	0.383
IVL	0.992	2.958		WP2118	Arrhythmogenic Right Ventricular Cardiomyopathy	4	0.875
CPN1	1.024	2.887		WP314	Fas Ligand (FasL) pathway and Stress induction of Heat Shock Proteins (HSP) regulation	3	0.875
SOD3	1.02	3.188		WP15	Selenium Micronutrient Network	4	1
LYPD5	0.991	3.152		WP1533	Vitamin B12 Metabolism	3	1
PGAM1	1.122	3.1		WP558	Complement and Coagulation Cascades	3	1
CAND1	1.114	3.094
NEU2	1.082	3.253
DYNC1H1	1.018	2.667
CPN2	1	2.592
BZW1	0.958	2.588
TYMP	1.087	2.903
PDAP1	1.122	2.878
S100A9	1.104	2.665
ANXA2	1.094	3.561
RPS16	1.091	3.546
AXL	1.11	3.566
USP15	1.111	3.671
IGF1	1.047	3.532
PPL	1.053	3.526
EVPL	1.059	3.486
IDE	1.146	3.967
PROS1	1.171	3.663
FLNB	0.984	3.72
PLIN1	1.016	3.598
G3BP1	1.002	4.048
SERPINA12	0.957	3.958
HSPA5	1.234	3.143
RNH1	1.223	3.07
S100A11	1.271	3.051
HLA-A	1.283	3.212
HPSE	1.301	3.199
PPP1R7	1.237	3.236
PSMD6	1.37	2.996
EIF4G1	1.281	3.668
DDX3X	1.295	3.508
MENT	1.353	3.827
MGP	1.566	3.621
RPLP1	1.607	3.586
RPL26	1.676	3.56
NARS	1.474	3.649
HSPB1	1.077	5.567
PRKAA1	1.066	5.525
PTGES3	1.056	5.447
ANP32A	1.073	5.688
DSG1	1.145	5.151
DDX17	1.134	5.13
F7	1.133	5.344
PRKCSH	1.091	5.129
SERPINB2	1.238	5.793
RPS4X	1.253	5.766
HSP90AB1	1.19	5.866
F2	1.262	5.45
EEF2	1.146	4.759
HDGF	1.118	4.516
HNRNPC	1.079	4.836
DNAJC3	1.235	4.16
TXN	1.243	4.054
P4HB	1.252	4.368
HSPA2	1.351	4.215
TRIM29	1.306	4.025
PPP1CB	1.371	4.641
SETSIP	1.388	4.632
RPL11	1.349	4.545
TGM1	1.239	4.734
ANP32E	1.275	4.595
TREX2	1.52	4.438
ST13	1.488	4.073
DSC2	1.485	5.257
RPL5	1.435	4.85
FAM25BP	0.902	8.761
PDIA4	0.927	8.657
HMOX1	0.868	8.51
DSP	0.944	8.274
JUP	0.909	7.747
PKP1	0.93	7.644
LMNA	0.893	7.468
RPS28	0.805	7.793
LGALS7	0.782	7.541
CRABP2	0.829	9.502
CALML5	0.757	9.434
IGFBP5	0.763	6.246
SPRR2D	0.797	5.851
FABP5	0.981	6.444
DSC3	0.899	4.135
MATR3	0.881	4.098
DSC1	0.914	4.673
RACK1	0.966	4.352
IGF2	0.833	4.755
C14orf37	0.807	4.64
ECM2	0.872	5.353
IL36RN	0.802	4.059
CSTA	0.783	3.885
EPPK1	0.755	4.588
S100A8	0.735	4.267
ANXA8	0.725	5.095
SERPINB7	0.643	4.753
IGFBP4	0.922	2.117
NACA	0.919	2.046
VEGFC	0.998	2.13
EIF2S3	0.868	2.207
ALDOB	0.925	2.199
LGALS3	1.02	2.283
MINPP1	1.021	2.21
XRCC6	0.99	2.346
RPS19	0.832	2.237
GLTP	0.801	2.213
SYNCRIP	0.878	3.091
PAM	0.854	3.023
CASP14	0.794	3.287
PKP3	0.671	2.914
PYCARD	0.786	2.765
ARG1	0.614	2.369
LMNB1	0.612	2.219
TGM3	0.491	2.134

## Sheet: Cluster 4
NAME	(130) / (127)	(131) / (127)		ID	Name	#Gene	FDR
FKBP15	1.424	2.752		WP107	Translation Factors	3	0.823
PLXNA4	1.471	2.714
NAP1L1	1.481	2.839
WASH4P	1.521	2.746
PLS3	1.525	2.569
S100A10	1.517	2.561
ALDH9A1	1.589	2.688
PGM2	1.347	2.69
RPL23	1.353	2.608
AHNAK	1.312	2.576
CSTB	1.384	2.548
LDHA	1.389	2.385
PRDX1	1.363	2.372
EIF2S2	1.543	2.271
TMED8	1.516	2.256
MYH9	1.694	2.248
EIF5A	1.639	2.207
PBXIP1	1.189	2.433
ABCF1	1.161	2.388
PSMC3	1.229	2.384
COPS6	1.121	2.396
NOP56	1.146	2.268
VPS26B	1.315	2.205
PSMD2	1.326	2.105
PDGFA	1.126	2.048
MYL12B	1.723	2.651
TPI1	1.659	2.619
VTN	1.842	2.624
MYL6	1.854	2.463
SARS	1.983	2.889
ST6GAL1	2.09	2.74
RPL13	1.92	3.257
SNRPD2	1.911	3.139
ASPH	1.664	3.156
RPS6	2.2	2.138
KCMF1	2.177	2.123
MYO18A	2.112	2
EIF3D	1.932	2.162
APCS	2.984	3.188
EIF3L	3.034	3.187
NPM1	2.772	3.224
RPL3	3.042	2.851
LUC7L2	2.866	2.737
TSTA3	2.548	3.513
UBR4	2.55	3.366
RPL7	2.502	3.008
EPB41L2	2.754	2.076
RPL4	2.569	2.035
RPL19	2.933	2.168
ATP5B	2.686	2.553
RPL6	2.668	2.461
RPL36	3.207	2.188
ZRANB2	3.344	2.158
UBE2O	3.424	2.29
ASPN	2.936	5.093
SDC4	3.041	5.057
PPIB	2.483	4.895
RPL17	2.792	4.186
ERH	2.299	4.455
DYNLL1	2.178	4.186
HMGB1	1.827	5.134
CBX3	2.041	4.908
RPLP0	2.175	7.039
RPS5	2.055	6.097
RPLP2	2.48	6.154
MYH15	1.612	7.177
RPS12	1.615	6.129
APP	3.386	7.899
TFPI	3.415	7.832
PPBP	3.162	7.458

## Sheet: Cluster 5
NAME	(130) / (127)	(131) / (127)		ID	Name	#Gene	FDR
PLEC	1.096	7.818
IGFBP1	1.076	7.652
FGFR1	1.182	8.044
GAS6	1.242	7.888
NAP1L4	1.344	7.269
RPS18	1.24	6.56
HMGB2	1.399	9.186
SERPINA10	1.403	8.403
HSP90AA1	1.184	9.178
CHGA	1.218	9.167
CALR	1.093	8.963
F9	1.171	10.843
APLP2	1.046	9.634
S100A7	1.003	9.555
SPARCL1	0.963	10.052
MIA3	1.429	12.029
SERPINB5	1.025	14.229
SPRR1A	0.946	13.787
WFDC12	1.112	13.602
SERPINB4	0.836	13.194
SERPINB3	0.926	11.71
SFN	0.868	19.312
HSP90B1	0.969	17.775
CHGB	0.881	15.307
PTMA	1.22	23.192
CALML3	1.037	22.435
AHSG	2.324	15.537
PROZ	2.167	15.113
F10	1.872	17.899
PROC	1.739	14.616

## Sheet: Cluster 6
NAME	(130) / (127)	(131) / (127)		ID	Name	#Gene	FDR
SRSF7	4.988	2.241
TRA2B	4.319	2.111
RPL10A	4.944	3.81
SPP2	3.871	3.216
TTLL6	6.573	2.553
SRGN	6.375	2.253
PF4	7.493	3.074
PF4V1	15.225	7.227
